# Supplementary material for: The NRPD1 N-terminus contains a Pol IV-specific motif that is critical for genome surveillance in Arabidopsis
Source: Nucleic Acids Res. 2019 Aug 2;47(17):9037–52. doi: 10.1093/nar/gkz618 (PMC6753494; doi:10.1093/nar/gkz618)
Supplement: gkz618_Supplemental_Files [file gkz618_supplemental_files.zip]

Archive with 4 entries (4 files):
- Ferrafiat_2019_RevisedSupplTables.pdf
- Ferrafiat_2019_SupplData_gkz618.pdf
- Table_S05.xlsx
- Table_S09.xlsx
