# Supplementary material for: The NRPD1 N-terminus contains a Pol IV-specific motif that is critical for genome surveillance in Arabidopsis
Source: Nucleic Acids Res. 2019 Aug 2;47(17):9037–52. doi: 10.1093/nar/gkz618 (PMC6753494; doi:10.1093/nar/gkz618)
Supplement: gkz618_Supplemental_Files [file gkz618_supplemental_files.zip › Table_S05.xlsx]

## Sheet: DMRs_from_BSseq
Table S05. Differentially methylated regions (DMRs) called using Bsseq
Table listing the location of all hyper and hypo Differentially Methylated Regions (DMRs) called using BSseq (v1.10.0) in the three methylation contexts (CG, CHG and CHH) for the samples: WT Col-0 and WT outcross controls; the point mutants nrpd1-47, nrpd1-49, nrpd1-50, and nrpd1-51; and the T-DNA mutants nrpd1-3 and nrpe1-11
Criteria:	(1) Min. 5C’s of read data within the DMR
	(2) Min. difference of 40%, 20% and 10%, respectively, for CG, CHG and CHH sites
sample	context	direction	chr	start	end	idxStart	idxEnd	cluster	n	width	invdensity	areaStat	maxStat	meanDiff	group1.mean	group2.mean	tstat.sd
nrpd1-3	CG	hyper	Chr5	20597359	20597597	2540374	2540386	20288	13	239	18.3846	662.78	51.0758	0.910956	0.927408	0.0164518	0.0178678
nrpd1-50	CG	hyper	Chr5	20597359	20597597	2538812	2538824	20115	13	239	18.3846	634.833	49.131	0.881585	0.901762	0.0201772	0.0180529
nrpd1-47	CG	hyper	Chr5	20597359	20597597	2540161	2540173	20073	13	239	18.3846	529.924	42.3324	0.840883	0.919325	0.0784418	0.0206284
nrpd1-51	CG	hyper	Chr5	20597359	20597597	2539985	2539997	19997	13	239	18.3846	608.499	47.0682	0.837207	0.853996	0.0167895	0.0178861
nrpe1-11	CG	hyper	Chr5	20597359	20597597	2541434	2541446	20176	13	239	18.3846	598.448	46.4322	0.826746	0.845616	0.0188697	0.0179593
nrpe1-11	CG	hyper	Chr4	2309165	2310929	1710630	1710658	13389	29	1765	60.8621	581.895	25.619	0.776919	0.928348	0.151429	0.0392164
nrpd1-3	CG	hyper	Chr1	6709447	6709712	160416	160431	815	16	266	16.625	562.946	46.5085	0.763938	0.790394	0.026456	0.0219881
nrpd1-3	CG	hyper	Chr4	2309165	2310929	1709745	1709773	13475	29	1765	60.8621	553.101	25.0458	0.746186	0.897815	0.151629	0.0397498
WT_Col0	CG	hyper	Chr4	2309165	2310929	1710410	1710438	13283	29	1765	60.8621	583.801	25.0775	0.716259	0.869779	0.15352	0.0361231
WT_Col0	CG	hyper	Chr1	6709447	6709804	160628	160646	800	19	358	18.8421	639.026	46.2689	0.68498	0.708219	0.0232383	0.0204941
nrpe1-11	CG	hyper	Chr1	6709447	6709782	160543	160560	811	18	336	18.6667	644.349	48.2866	0.682233	0.706107	0.0238741	0.0192024
WT_Col0	CG	hyper	Chr5	14088737	14090133	2404505	2404554	18740	50	1397	27.94	1981.44	54.2161	0.671261	0.828283	0.157022	0.0169431
nrpd1-3	CG	hyper	Chr4	7799563	7799994	1831790	1831796	14803	7	432	61.7143	185.002	34.7118	0.66548	0.718393	0.0529127	0.0251801
WT_outx	CG	hyper	Chr1	6709447	6709804	160464	160482	809	19	358	18.8421	652.384	46.3174	0.664969	0.68752	0.0225513	0.0194753
WT_Col0	CG	hyper	Chr1	21144968	21145850	459692	459719	3692	28	883	31.5357	545.005	22.4483	0.618697	0.86348	0.244784	0.0317256
nrpe1-11	CG	hyper	Chr3	19357750	19358130	1557469	1557475	12380	7	381	54.4286	150.959	25.7217	0.616445	0.70555	0.0891049	0.0287054
nrpe1-11	CG	hyper	Chr4	61737	62209	1656568	1656586	12985	19	473	24.8947	646.363	42.902	0.600198	0.624746	0.0245477	0.017643
nrpd1-3	CG	hyper	Chr4	1663681	1664550	1693300	1693314	13332	15	870	58	329.66	29.4586	0.588975	0.89767	0.308696	0.026889
WT_Col0	CG	hyper	Chr2	9038699	9038908	867005	867013	7278	9	210	23.3333	190.44	22.2531	0.58715	0.630915	0.0437656	0.0277481
WT_Col0	CG	hyper	Chr5	20597359	20597597	2541085	2541097	20020	13	239	18.3846	421.31	34.3458	0.580671	0.599541	0.0188697	0.0179176
nrpe1-11	CHG	hyper	Chr4	2309138	2310594	3148429	3148485	11811	57	1457	25.5614	2144.31	63.1064	0.578859	0.603403	0.0245448	0.0178833
nrpe1-11	CG	hyper	Chr1	21144968	21145850	459773	459800	3727	28	883	31.5357	507.794	21.0979	0.577296	0.822819	0.245522	0.0317567
nrpd1-47	CG	hyper	Chr5	22069303	22069680	2572331	2572336	20302	6	378	63	214.129	39.1451	0.573743	0.611787	0.0380436	0.0160766
nrpd1-3	CG	hyper	Chr1	8836832	8837398	208704	208712	1153	9	567	63	197.855	27.1176	0.566865	0.719059	0.152193	0.0257154
nrpd1-3	CG	hyper	Chr2	929773	931067	690498	690526	5434	29	1295	44.6552	605.502	27.4638	0.563023	0.903124	0.3401	0.0269655
WT_Col0	CG	hyper	Chr3	11500892	11501434	1377686	1377708	10769	23	543	23.6087	489.365	23.0693	0.559532	0.667347	0.107815	0.0262314
nrpe1-11	CG	hyper	Chr2	929773	931067	690950	690978	5428	29	1295	44.6552	601.301	26.9355	0.559317	0.899417	0.3401	0.0269752
nrpe1-11	CG	hyper	Chr4	6144025	6145157	1797409	1797437	14324	29	1133	39.069	814.833	49.6888	0.556098	0.808709	0.252612	0.0209737
nrpe1-11	CG	hyper	Chr1	6593789	6594158	157646	157652	801	7	370	52.8571	199.235	33.6734	0.555885	0.589415	0.03353	0.019531
nrpd1-3	CG	hyper	Chr4	7800726	7801159	1831797	1831811	14804	15	434	28.9333	331.729	27.4544	0.555514	0.965582	0.410068	0.0251237
nrpe1-11	CG	hyper	Chr2	473494	474325	681402	681413	5314	12	832	69.3333	257.074	28.015	0.552306	0.5861	0.033794	0.0257812
WT_outx	CG	hyper	Chr1	21144968	21145850	459122	459149	3740	28	883	31.5357	485.36	19.9536	0.55099	0.795774	0.244784	0.0317243
nrpd1-3	CG	hyper	Chr3	22540025	22541286	1630292	1630312	12957	21	1262	60.0952	406.682	25.0585	0.549985	0.583556	0.0335706	0.0285423
WT_Col0	CHH	hyper	Chr1	14658067	14658328	3062120	3062160	362	41	262	6.39024	2074.55	66.9373	0.548889	0.599312	0.0504235	0.0107838
nrpd1-3	CHG	hyper	Chr4	2309138	2310594	3122214	3122274	12244	61	1457	23.8852	2376.04	65.4312	0.54545	0.568044	0.0225948	0.0170288
nrpd1-50	CG	hyper	Chr1	6709447	6709804	160558	160576	800	19	358	18.8421	535.938	43.4891	0.54286	0.565619	0.0227592	0.0194235
nrpd1-3	CG	hyper	Chr4	6431364	6431979	1802117	1802137	14474	21	616	29.3333	632.384	44.3986	0.53898	0.550263	0.0112831	0.0180209
WT_Col0	CG	hyper	Chr3	19357596	19358419	1557267	1557276	12276	10	824	82.4	186.633	27.1543	0.537007	0.679974	0.142967	0.0288951
nrpd1-3	CG	hyper	Chr2	114433	114940	672220	672229	5255	10	508	50.8	281.832	31.304	0.535033	0.702493	0.16746	0.0189841
WT_Col0	CG	hyper	Chr5	22069303	22069680	2573287	2573292	20248	6	378	63	199.383	36.5333	0.533227	0.57127	0.0380436	0.0160463
nrpd1-47	CG	hyper	Chr1	6709447	6709804	160549	160567	801	19	358	18.8421	523.998	44.0031	0.531676	0.554529	0.0228528	0.0195224
nrpd1-47	CG	hyper	Chr4	2309165	2310929	1709935	1709963	13341	29	1765	60.8621	431.148	18.2736	0.529113	0.688892	0.159779	0.0360721
nrpd1-3	CG	hyper	Chr4	6144092	6145157	1796581	1796608	14402	28	1066	38.0714	716.738	44.8091	0.528796	0.76096	0.232163	0.0217167
nrpd1-3	CG	hyper	Chr3	10680752	10681043	1359737	1359743	10697	7	292	41.7143	128.023	20.245	0.526781	0.712954	0.186172	0.0287693
WT_Col0	CG	hyper	Chr5	18779375	18780695	2502627	2502651	19662	25	1321	52.84	763.732	48.4999	0.521184	0.535456	0.0142721	0.0176483
WT_Col0	CG	hyper	Chr2	114433	114676	672610	672618	5199	9	244	27.1111	247.67	28.2366	0.52089	0.697732	0.176843	0.0189285
nrpd1-3	CG	hyper	Chr3	8369539	8370303	1309979	1309995	10242	17	765	45	207.489	14.6204	0.519418	0.761438	0.24202	0.0425655
nrpe1-11	CG	hyper	Chr3	10359282	10360295	1353749	1353761	10598	13	1014	78	398.872	49.5861	0.517293	0.534556	0.0172633	0.0168596
nrpe1-11	CG	hyper	Chr3	22539977	22541052	1631173	1631194	12878	22	1076	48.9091	414.361	23.0648	0.514232	0.585321	0.071089	0.0274762
nrpd1-51	CG	hyper	Chr2	114178	114676	672338	672348	5188	11	499	45.3636	297.88	33.3216	0.514111	0.672104	0.157993	0.0189849
nrpe1-11	CHG	hyper	Chr2	10624203	10624774	1652030	1652051	6794	22	572	26	681.046	43.8723	0.512606	0.534305	0.0216993	0.0165588
nrpe1-11	CG	hyper	Chr4	7800726	7801159	1832596	1832610	14728	15	434	28.9333	307.806	25.3711	0.509287	0.920544	0.411258	0.0248372
nrpd1-49	CG	hyper	Chr4	9901965	9903145	1875534	1875556	15190	23	1181	51.3478	624.204	35.5374	0.507952	0.56842	0.060468	0.0187165
nrpd1-3	CG	hyper	Chr2	13234891	13235700	958202	958216	8221	15	810	54	328.804	29.3201	0.505019	0.514762	0.00974361	0.0230252
nrpe1-11	CG	hyper	Chr4	1663724	1664627	1694209	1694230	13247	22	904	41.0909	411.865	30.8219	0.504977	0.942443	0.437467	0.026984
nrpe1-11	CG	hyper	Chr5	15892259	15892978	2438914	2438926	19296	13	720	55.3846	317.36	28.3486	0.503474	0.799055	0.295581	0.0206671
nrpe1-11	CG	hyper	Chr4	661023	661857	1670777	1670807	13088	31	835	26.9355	880.838	40.6074	0.501317	0.530076	0.0287586	0.0176434
WT_Col0	CG	hyper	Chr2	929668	931067	690902	690934	5372	33	1400	42.4242	629.65	27.1565	0.500001	0.898	0.397999	0.0262007
nrpd1-49	CG	hyper	Chr3	19357610	19358130	1555475	1555482	12373	8	521	65.125	138.754	24.0417	0.495879	0.574854	0.0789751	0.0288932
WT_Col0	CG	hyper	Chr5	14921015	14921703	2418058	2418065	18927	8	689	86.125	113.11	19.7782	0.494865	0.688679	0.193813	0.0350402
nrpd1-51	CHH	hyper	Chr5	20605012	20605220	23317605	23317653	3765	49	209	4.26531	1681.04	47.9731	0.494208	0.503066	0.00885835	0.015871
nrpe1-11	CG	hyper	Chr2	13234891	13235644	958884	958897	8187	14	754	53.8571	296.707	27.6596	0.493065	0.502862	0.00979748	0.0232627
WT_Col0	CG	hyper	Chr3	16157820	16158999	1483343	1483378	11739	36	1180	32.7778	746.136	29.2598	0.491133	0.860432	0.369298	0.0237999
nrpe1-11	CG	hyper	Chr5	3409348	3409811	2164351	2164364	16867	14	464	33.1429	426.538	42.437	0.490705	0.501128	0.010423	0.0161061
nrpe1-11	CG	hyper	Chr1	25125757	25126372	543838	543855	4470	18	616	34.2222	576.432	43.3217	0.48944	0.588477	0.0990369	0.0154021
nrpe1-11	CG	hyper	Chr1	975028	975738	25245	25256	99	12	711	59.25	385.229	41.1244	0.48752	0.520449	0.0329292	0.0151864
nrpd1-51	CG	hyper	Chr3	19357750	19358130	1556564	1556570	12261	7	381	54.4286	119.748	22.3685	0.487471	0.576576	0.0891049	0.0286829
WT_outx	CHH	hyper	Chr5	20597448	20597607	22342243	22342276	4052	34	160	4.70588	943.096	28.5034	0.484329	0.518105	0.033776	0.017459
nrpd1-3	CG	hyper	Chr4	5764550	5766528	1788952	1789002	14291	51	1979	38.8039	1219.62	30.0373	0.484268	0.627368	0.1431	0.020559
nrpd1-47	CG	hyper	Chr3	19357750	19358130	1556919	1556925	12328	7	381	54.4286	118.552	22.1053	0.483795	0.575023	0.0912286	0.02875
nrpd1-49	CG	hyper	Chr4	8590914	8591162	1847293	1847297	14873	5	249	49.8	132.004	28.7767	0.482003	0.932127	0.450125	0.0182592
WT_Col0	CHG	hyper	Chr2	17362751	17363576	1990048	1990082	7153	35	826	23.6	1149.81	37.8898	0.480798	0.669381	0.188583	0.0146354
WT_Col0	CG	hyper	Chr5	21696279	21696489	2564943	2564949	20189	7	211	30.1429	166.679	25.6465	0.479484	0.792215	0.312731	0.0201588
nrpe1-11	CG	hyper	Chr5	9199245	9199668	2296510	2296527	17788	18	424	23.5556	535.362	50.8396	0.479033	0.480585	0.00155197	0.0161061
nrpe1-11	CG	hyper	Chr1	24989260	24990042	541125	541147	4441	23	783	34.0435	725.366	45.05	0.478949	0.488154	0.00920529	0.0151874
nrpd1-3	CG	hyper	Chr5	13361566	13361992	2388919	2388926	18790	8	427	53.375	188.41	27.3354	0.476488	0.579298	0.102809	0.020232
nrpe1-11	CHG	hyper	Chr5	21224415	21225259	4693625	4693652	17929	28	845	30.1786	504.775	23.4167	0.475079	0.589107	0.114028	0.0263303
nrpd1-3	CG	hyper	Chr5	21102887	21103397	2551011	2551024	20363	14	511	36.5	367.678	38.3878	0.475021	0.598471	0.12345	0.0180873
nrpe1-11	CG	hyper	Chr3	6614248	6614760	1271356	1271372	9919	17	513	30.1765	308.83	23.8702	0.474877	0.727115	0.252238	0.0260541
nrpe1-11	CG	hyper	Chr2	17362396	17363708	1053004	1053051	8802	48	1313	27.3542	968.503	31.6079	0.474777	0.822829	0.348052	0.0235305
nrpe1-11	CG	hyper	Chr1	22984790	22985099	496185	496199	4075	15	310	20.6667	397.968	32.4568	0.473879	0.546372	0.0724937	0.0178612
nrpe1-11	CG	hyper	Chr2	8104259	8105211	846874	846894	7164	21	953	45.381	298.32	18.4356	0.473515	0.691689	0.218174	0.0333328
nrpe1-11	CG	hyper	Chr2	114197	114676	672661	672670	5253	10	480	48	248.197	27.5171	0.471514	0.638282	0.166768	0.0189975
nrpe1-11	CG	hyper	Chr4	2763510	2763712	1720467	1720474	13493	8	203	25.375	170.775	29.8468	0.471493	0.925979	0.454486	0.0220873
nrpe1-11	CHH	hyper	Chr1	14657978	14658328	2913348	2913397	415	50	351	7.02	2106.83	48.0788	0.471455	0.529808	0.0583529	0.0114119
nrpd1-47	CG	hyper	Chr5	14088737	14090271	2403589	2403637	18797	49	1535	31.3265	1328.1	40.5502	0.470045	0.631436	0.16139	0.0172933
nrpe1-11	CG	hyper	Chr1	19380519	19381076	421438	421450	3439	13	558	42.9231	300.012	33.2524	0.469152	0.823325	0.354173	0.0203292
nrpd1-49	CHH	hyper	Chr1	14658067	14658328	3004959	3004999	418	41	262	6.39024	1507.73	40.5441	0.466744	0.517248	0.0505041	0.0127014
WT_Col0	CG	hyper	Chr2	17362499	17363708	1052848	1052894	8727	47	1210	25.7447	933.727	31.1036	0.466421	0.821495	0.355074	0.0234777
nrpd1-50	CG	hyper	Chr3	19357539	19358130	1555951	1555960	12335	10	592	59.2	160.454	23.5666	0.4626	0.526973	0.0643725	0.0292669
nrpe1-11	CHG	hyper	Chr1	12842363	12846263	570188	570289	1598	102	3901	38.2451	2271.37	35.6918	0.460902	0.54485	0.0839476	0.0197614
nrpe1-11	CG	hyper	Chr1	19005446	19006905	413655	413680	3367	26	1460	56.1538	785.891	41.9038	0.460089	0.48394	0.0238503	0.0152213
WT_Col0	CG	hyper	Chr3	22540025	22541344	1630993	1631018	12769	26	1320	50.7692	426.38	23.8529	0.458271	0.508598	0.0503273	0.0280799
nrpd1-49	CHH	hyper	Chr1	15389562	15389817	3062195	3062256	550	62	256	4.12903	1152.77	24.8064	0.458227	0.535024	0.0767968	0.0250158
WT_outx	CG	hyper	Chr1	9708506	9708649	227940	227946	1291	7	144	20.5714	174.338	26.7826	0.454946	0.732269	0.277323	0.0182667
WT_outx	CG	hyper	Chr3	2551222	2552416	1171619	1171642	9394	24	1195	49.7917	531.628	35.178	0.453775	0.557252	0.103477	0.0204621
nrpd1-3	CHG	hyper	Chr1	12843008	12846180	565682	565762	1652	81	3173	39.1728	1481.75	30.1839	0.453365	0.555267	0.101903	0.0237397
nrpe1-11	CG	hyper	Chr3	18729729	18730473	1542593	1542609	12278	17	745	43.8235	245.162	17.801	0.452969	0.660462	0.207493	0.0312924
nrpe1-11	CG	hyper	Chr5	18143538	18144420	2488686	2488729	19713	44	883	20.0682	641.244	19.9833	0.452105	0.924387	0.472282	0.0310214
nrpe1-11	CG	hyper	Chr1	11066681	11067073	257864	257870	1554	7	393	56.1429	124.89	27.1614	0.452078	0.874801	0.422724	0.0253386
WT_outx	CG	hyper	Chr2	17362499	17363708	1051450	1051496	8817	47	1210	25.7447	903.503	30.2391	0.451973	0.807047	0.355074	0.0235115
nrpd1-47	CHG	hyper	Chr4	2309138	2310594	3210913	3210970	11246	58	1457	25.1207	1717.23	44.0548	0.449848	0.474041	0.0241929	0.0171041
WT_Col0	CG	hyper	Chr4	8590914	8591162	1849352	1849356	14754	5	249	49.8	123.29	27.0952	0.449588	0.899713	0.450125	0.0182352
nrpd1-3	CG	hyper	Chr1	24714419	24715373	534688	534716	4385	29	955	32.931	518.398	24.6163	0.449107	0.731696	0.282589	0.025124
nrpe1-11	CG	hyper	Chr5	16321153	16321699	2448267	2448277	19390	11	547	49.7273	162.617	18.5859	0.446987	0.817582	0.370595	0.0302358
nrpd1-3	CG	hyper	Chr5	16835362	16835790	2459041	2459050	19574	10	429	42.9	122.181	14.2433	0.446894	0.602955	0.156061	0.0365764
nrpe1-11	CG	hyper	Chr5	6666412	6666976	2239563	2239573	17364	11	565	51.3636	201.327	22.9034	0.445958	0.634144	0.188185	0.0243661
WT_Col0	CG	hyper	Chr2	473494	474325	681362	681373	5257	12	832	69.3333	207.927	23.8404	0.445886	0.47968	0.033794	0.0257333
nrpe1-11	CG	hyper	Chr5	15967266	15967815	2440704	2440713	19308	10	550	55	236.191	41.6713	0.44518	0.568774	0.123594	0.018848
WT_Col0	CG	hyper	Chr1	11066681	11067073	257994	258000	1519	7	393	56.1429	116.609	25.5241	0.444976	0.867902	0.422925	0.0267117
nrpd1-3	CG	hyper	Chr1	22984790	22985099	495768	495782	4077	15	310	20.6667	373.732	30.4117	0.444274	0.516768	0.0724937	0.0178312
nrpd1-3	CHG	hyper	Chr1	23354953	23357396	936874	937052	3788	179	2444	13.6536	10638.4	84.9356	0.444044	0.456573	0.0125294	0.0074569
nrpd1-51	CG	hyper	Chr5	22069303	22069680	2572178	2572183	20225	6	378	63	165.245	29.9596	0.442745	0.480789	0.0380436	0.0160759
nrpd1-3	CG	hyper	Chr2	9965419	9965610	887993	888001	7541	9	192	21.3333	84.6155	10.0658	0.442557	0.781641	0.339084	0.0470714
WT_outx	CG	hyper	Chr3	19357596	19358130	1555126	1555134	12397	9	535	59.4444	137.823	22.1442	0.440528	0.512951	0.072423	0.029144
nrpd1-3	CG	hyper	Chr5	4776126	4776381	2194681	2194687	17150	7	256	36.5714	130.229	20.2943	0.440483	0.789482	0.348999	0.0236937
nrpe1-11	CG	hyper	Chr1	2986973	2987516	73670	73686	307	17	544	32	319.107	22.2289	0.440054	0.578944	0.13889	0.0234433
nrpe1-11	CG	hyper	Chr5	22069303	22069680	2573607	2573612	20403	6	378	63	163.477	30.13	0.43883	0.476874	0.0380436	0.0161061
nrpd1-3	CG	hyper	Chr2	802886	803316	687917	687930	5398	14	431	30.7857	211.108	18.9772	0.438687	0.611026	0.172338	0.0290924
nrpd1-3	CG	hyper	Chr5	16321153	16321699	2447227	2447237	19489	11	547	49.7273	158.803	18.0384	0.436443	0.807038	0.370595	0.0302316
nrpe1-11	CG	hyper	Chr1	24714458	24715373	535096	535122	4382	27	916	33.9259	468.078	24.1941	0.435981	0.727402	0.291421	0.0251489
nrpe1-11	CG	hyper	Chr5	5580049	5580664	2214743	2214751	17188	9	616	68.4444	205.568	28.9143	0.435906	0.519834	0.0839276	0.0190865
nrpd1-3	CG	hyper	Chr5	18143488	18144436	2487665	2487712	19813	48	949	19.7708	673.765	19.8259	0.435707	0.929912	0.494205	0.0310555
nrpd1-3	CG	hyper	Chr1	11066681	11067073	257703	257709	1546	7	393	56.1429	120.434	26.5807	0.435464	0.858188	0.422724	0.0253106
nrpe1-11	CG	hyper	Chr3	8976513	8976844	1323647	1323655	10320	9	332	36.8889	195.873	29.9408	0.435339	0.560007	0.124668	0.020003
WT_Col0	CHG	hyper	Chr4	2309138	2310594	3226764	3226821	10956	58	1457	25.1207	1835.12	46.913	0.434691	0.457483	0.0227922	0.0155338
WT_Col0	CG	hyper	Chr1	19380519	19381076	421339	421351	3406	13	558	42.9231	288.515	32.1404	0.434503	0.790466	0.355963	0.0195779
WT_Col0	CG	hyper	Chr1	9708477	9708649	228168	228175	1279	8	173	21.625	183.027	25.4415	0.434356	0.767559	0.333203	0.0189854
WT_Col0	CG	hyper	Chr4	61586	62137	1656378	1656397	12877	20	552	27.6	493.06	35.7817	0.434334	0.460647	0.0263123	0.0176179
nrpd1-49	CG	hyper	Chr4	2309165	2310929	1708546	1708574	13389	29	1765	60.8621	321.383	15.0519	0.43425	0.585879	0.151629	0.0397606
nrpe1-11	CG	hyper	Chr4	8503765	8503963	1847464	1847472	14854	9	199	22.1111	88.497	11.7727	0.434077	0.728314	0.294237	0.0441246
nrpd1-3	CHG	hyper	Chr1	11066442	11067005	501161	501208	1248	48	564	11.75	990.086	34.973	0.433454	0.688596	0.255143	0.0219071
nrpd1-3	CG	hyper	Chr1	19380606	19381076	421047	421056	3435	10	471	47.1	213.331	25.5891	0.433157	0.659549	0.226392	0.0203044
nrpe1-11	CG	hyper	Chr3	7714396	7714787	1296518	1296525	10081	8	392	49	174.581	29.26	0.431552	0.721341	0.289789	0.0197494
nrpd1-3	CG	hyper	Chr4	2763510	2763712	1719589	1719596	13578	8	203	25.375	154.202	27.138	0.431318	0.904643	0.473325	0.0223768
nrpd1-3	CG	hyper	Chr5	17141762	17142301	2465512	2465538	19630	27	540	20	718.283	41.3756	0.430455	0.438222	0.00776681	0.0163479
nrpe1-11	CG	hyper	Chr1	10544855	10545612	246189	246203	1454	15	758	50.5333	284.252	27.2376	0.430291	0.71635	0.286059	0.0227065
nrpd1-3	CG	hyper	Chr5	18136543	18136983	2487444	2487454	19811	11	441	40.0909	179.459	17.8965	0.429292	0.720391	0.291099	0.0262545
nrpd1-3	CHH	hyper	Chr5	20597448	20597650	22005414	22005449	4248	36	203	5.63889	968.686	29.8526	0.428715	0.459114	0.0303993	0.0158794
nrpd1-49	CG	hyper	Chr4	13316978	13317447	1952550	1952565	15758	16	470	29.375	267.778	23.9312	0.428578	0.61337	0.184793	0.025608
nrpd1-3	CG	hyper	Chr4	651309	651499	1669693	1669698	13169	6	191	31.8333	106.615	19.3955	0.428454	0.543371	0.114916	0.0240915
WT_Col0	CG	hyper	Chr5	18143488	18144451	2488345	2488393	19557	49	964	19.6735	676.516	19.875	0.428169	0.927457	0.499288	0.0310122
nrpe1-11	CG	hyper	Chr2	14030129	14030720	976524	976541	8301	18	592	32.8889	403.596	30.602	0.427688	0.499368	0.0716804	0.0190745
nrpd1-3	CHG	hyper	Chr3	10359015	10360254	2500071	2500095	9479	25	1240	49.6	1225.19	80.4467	0.427676	0.435112	0.00743641	0.00861573
nrpd1-3	CG	hyper	Chr1	25554647	25555231	552707	552730	4542	24	585	24.375	344.41	17.7757	0.42725	0.657129	0.229879	0.0297731
WT_Col0	CG	hyper	Chr1	19899396	19899783	432653	432663	3493	11	388	35.2727	140.964	16.8993	0.426868	0.584795	0.157927	0.0333103
nrpd1-47	CG	hyper	Chr4	12189365	12190196	1928060	1928079	15511	20	832	41.6	347.687	21.3061	0.42681	0.657842	0.231032	0.024347
WT_Col0	CG	hyper	Chr5	18353070	18353371	2492897	2492902	19589	6	302	50.3333	57.0077	11.9302	0.426566	0.619766	0.1932	0.044891
nrpd1-3	CG	hyper	Chr4	7812723	7813043	1832051	1832058	14806	8	321	40.125	92.1559	14.1537	0.426178	0.739334	0.313156	0.0370069
nrpe1-11	CHG	hyper	Chr1	10544748	10545960	483681	483762	1143	82	1213	14.7927	2110.36	36.7698	0.426015	0.559194	0.133179	0.0158132
WT_Col0	CG	hyper	Chr4	9902024	9903145	1877622	1877643	15072	22	1122	51	501.308	29.0563	0.425944	0.490035	0.0640912	0.0186926
nrpe1-11	CG	hyper	Chr2	9038699	9038908	867301	867309	7336	9	210	23.3333	137.684	16.1105	0.425532	0.469298	0.0437656	0.0278157
nrpd1-3	CG	hyper	Chr3	10359018	10360335	1353115	1353130	10636	16	1318	82.375	403.907	43.0576	0.425398	0.442017	0.0166188	0.0168513
WT_Col0	CG	hyper	Chr2	802726	803316	688322	688338	5336	17	591	34.7647	247.586	19.8942	0.422965	0.620745	0.19778	0.0290421
nrpd1-3	CHG	hyper	Chr5	8081311	8082296	4170984	4171013	15791	30	986	32.8667	663.959	31.9012	0.422359	0.57412	0.151761	0.0190576
nrpd1-51	CHG	hyper	Chr5	2037643	2037755	3997457	3997464	13512	8	113	14.125	370.518	50.4309	0.422173	0.525925	0.103752	0.00911352
nrpe1-11	CG	hyper	Chr5	17728715	17729184	2479499	2479506	19635	8	470	58.75	152.826	26.8977	0.421954	0.432257	0.0103034	0.0224363
nrpe1-11	CG	hyper	Chr1	20486007	20487510	445271	445302	3627	32	1504	47	780.971	38.104	0.421864	0.526954	0.10509	0.017165
nrpd1-3	CG	hyper	Chr4	15444861	15445329	2004244	2004259	16086	16	469	29.3125	224.216	17.4176	0.421701	0.67236	0.250659	0.0300924
nrpd1-47	CG	hyper	Chr5	10631183	10632019	2325812	2325829	18034	18	837	46.5	217.008	15.3702	0.421611	0.698	0.276389	0.035397
nrpe1-11	CG	hyper	Chr5	15424459	15425048	2428864	2428877	19207	14	590	42.1429	212.211	18.9077	0.421016	0.563778	0.142762	0.0277752
nrpd1-3	CG	hyper	Chr1	26760703	26761221	579387	579397	4769	11	519	47.1818	205.489	22.6265	0.420761	0.781649	0.360887	0.0225238
nrpd1-50	CG	hyper	Chr2	929773	931067	690377	690405	5388	29	1295	44.6552	453.401	20.7383	0.420642	0.760742	0.3401	0.0269047
WT_Col0	CG	hyper	Chr4	1663681	1664636	1694013	1694037	13141	25	956	38.24	392.215	28.3278	0.420611	0.900979	0.480368	0.0269398
nrpe1-11	CG	hyper	Chr4	1027328	1027484	1679444	1679449	13140	6	157	26.1667	111.334	21.4786	0.418739	0.830193	0.411455	0.0225666
nrpd1-3	CG	hyper	Chr4	12189460	12190196	1927997	1928014	15656	18	737	40.9444	306.186	19.6859	0.418731	0.660104	0.241373	0.0245596
WT_Col0	CG	hyper	Chr3	11088684	11089034	1368806	1368819	10662	14	351	25.0714	304.872	34.7359	0.41703	0.467111	0.0500807	0.0191284
nrpe1-11	CG	hyper	Chr3	7745291	7745884	1297193	1297215	10085	23	594	25.8261	457.21	28.5552	0.416929	0.670467	0.253538	0.0209737
nrpe1-11	CHG	hyper	Chr1	11066482	11067031	505016	505057	1212	42	550	13.0952	784.243	29.3927	0.416897	0.67402	0.257123	0.0230446
nrpd1-47	CG	hyper	Chr5	8651466	8652056	2283879	2283889	17582	11	591	53.7273	262.776	37.3529	0.415943	0.470921	0.0549779	0.0174745
nrpe1-11	CHG	hyper	Chr4	14979249	14980276	3658383	3658474	14130	92	1028	11.1739	2415.73	40.6964	0.415554	0.643603	0.228049	0.0167473
WT_Col0	CG	hyper	Chr5	24724600	24725073	2634510	2634525	20660	16	474	29.625	413.39	34.8379	0.415221	0.497199	0.081978	0.0160721
WT_Col0	CG	hyper	Chr3	8369539	8370303	1310703	1310719	10099	17	765	45	164.125	12.4474	0.414963	0.658863	0.2439	0.0429901
nrpd1-3	CG	hyper	Chr5	1495382	1496502	2118614	2118636	16695	23	1121	48.7391	553.804	40.0031	0.414676	0.428222	0.0135463	0.0173653
nrpd1-3	CG	hyper	Chr2	17708031	17708373	1060406	1060414	8882	9	343	38.1111	67.9691	8.47692	0.414675	0.582979	0.168304	0.0549084
nrpe1-11	CG	hyper	Chr5	3410175	3410278	2164365	2164369	16868	5	104	20.8	128.656	33.6671	0.414431	0.42099	0.00655928	0.0161061
nrpd1-47	CHG	hyper	Chr1	29427753	29428366	1227539	1227580	4216	42	614	14.619	2399.13	86.9831	0.414424	0.425005	0.0105817	0.00722826
nrpe1-11	CG	hyper	Chr5	17524109	17524709	2475014	2475030	19594	17	601	35.3529	351.638	25.0639	0.413871	0.638966	0.225095	0.0200087
nrpe1-11	CG	hyper	Chr1	17641491	17642048	384051	384067	3119	17	558	32.8235	329.581	22.2992	0.41375	0.491384	0.077634	0.0211553
nrpd1-47	CG	hyper	Chr5	19427059	19427585	2516126	2516136	19847	11	527	47.9091	241.636	29.8354	0.412755	0.565938	0.153183	0.0187546
nrpd1-3	CG	hyper	Chr5	16711465	16711987	2455881	2455900	19555	20	523	26.15	438.562	26.0321	0.412177	0.452498	0.040321	0.0187659
nrpd1-3	CG	hyper	Chr1	16761234	16761462	364673	364686	2918	14	229	16.3571	161.313	12.8517	0.410957	0.708873	0.297916	0.0356619
nrpd1-3	CG	hyper	Chr1	8835634	8835906	208692	208703	1152	12	273	22.75	185.464	16.729	0.410721	0.410721	1.55443e-08	0.0265864
nrpd1-3	CG	hyper	Chr5	3409348	3409811	2163466	2163479	16949	14	464	33.1429	356.186	32.4599	0.409626	0.420049	0.010423	0.0161005
nrpd1-47	CG	hyper	Chr2	929773	931067	690723	690751	5392	29	1295	44.6552	451.46	20.0202	0.409417	0.751502	0.342084	0.0262994
nrpe1-11	CG	hyper	Chr3	8171336	8171941	1306715	1306719	10159	5	606	121.2	121.22	41.8661	0.408742	0.41124	0.00249755	0.0168596
WT_Col0	CG	hyper	Chr1	22984841	22985099	496107	496120	4037	14	259	18.5	319.929	30.4758	0.408577	0.484625	0.0760478	0.0178792
nrpd1-49	CG	hyper	Chr4	1663724	1664395	1692165	1692177	13244	13	672	51.6923	197.597	19.0882	0.407692	0.653319	0.245626	0.0268292
nrpe1-11	CG	hyper	Chr1	9133299	9133808	215507	215526	1206	20	510	25.5	536.716	40.5173	0.407538	0.606598	0.19906	0.0151864
nrpd1-49	CG	hyper	Chr3	17914015	17914818	1520927	1520942	12150	16	804	50.25	387.322	34.4694	0.407521	0.416169	0.00864778	0.0168344
nrpd1-3	CG	hyper	Chr3	9202593	9203001	1327914	1327921	10397	8	409	51.125	96.4095	14.3373	0.407039	0.502964	0.0959256	0.0337119
nrpd1-3	CG	hyper	Chr4	612042	615891	1668886	1668962	13157	77	3850	50	1514.25	32.5714	0.406989	0.424242	0.0172531	0.0208179
nrpe1-11	CG	hyper	Chr4	8106556	8107058	1838914	1838930	14779	17	503	29.5882	376.25	31.7046	0.406923	0.413118	0.00619499	0.0183365
WT_outx	CG	hyper	Chr1	19380519	19381076	420806	420818	3453	13	558	42.9231	269.894	30.6738	0.406418	0.762382	0.355963	0.019576
WT_outx	CG	hyper	Chr5	14920766	14921703	2414772	2414782	19109	11	938	85.2727	127.337	19.531	0.405966	0.549272	0.143306	0.0351914
nrpd1-3	CG	hyper	Chr3	2887782	2888473	1180774	1180791	9470	18	692	38.4444	375.694	23.9185	0.405877	0.833357	0.42748	0.0194461
nrpd1-3	CG	hyper	Chr1	21225440	21226498	461104	461123	3749	20	1059	52.95	389.516	28.5974	0.405305	0.410225	0.00492018	0.021641
nrpd1-3	CG	hyper	Chr3	8370917	8371758	1309996	1310012	10243	17	842	49.5294	159.808	12.1238	0.404841	0.944891	0.54005	0.0429633
nrpd1-50	CG	hyper	Chr2	114123	114940	672086	672099	5215	14	818	58.4286	299.69	29.5954	0.404558	0.54267	0.138112	0.0188989
nrpd1-3	CG	hyper	Chr4	5424335	5424562	1781273	1781278	14183	6	228	38	103.065	17.8124	0.40444	0.513746	0.109306	0.0235448
nrpd1-3	CG	hyper	Chr2	17362499	17363484	1052324	1052360	8846	37	986	26.6486	636.112	27.0666	0.404364	0.733282	0.328918	0.0235202
nrpd1-3	CG	hyper	Chr1	21357759	21357934	463265	463270	3786	6	176	29.3333	151.23	31.8876	0.40408	0.575913	0.171833	0.0160317
nrpe1-11	CG	hyper	Chr1	8044285	8044833	192183	192199	1021	17	549	32.2941	235.546	16.7067	0.403727	0.507917	0.10419	0.029138
nrpe1-11	CG	hyper	Chr5	7841009	7841407	2266326	2266333	17543	8	399	49.875	129.384	18.4994	0.40369	0.569885	0.166194	0.0249608
nrpd1-3	CG	hyper	Chr2	8569722	8570214	856302	856311	7284	10	493	49.3	98.2912	12.0597	0.403285	0.579829	0.176544	0.0410321
WT_Col0	CHG	hyper	Chr1	11066482	11067072	519628	519677	1090	50	591	11.82	937.625	29.0085	0.403283	0.627932	0.224649	0.0220741
WT_outx	CG	hyper	Chr1	22984790	22985099	495479	495493	4087	15	310	20.6667	338.325	33.1322	0.403213	0.475025	0.0718115	0.0178769
nrpd1-3	CG	hyper	Chr2	17463058	17463704	1054705	1054728	8853	24	647	26.9583	523.389	27.0615	0.403138	0.415065	0.0119267	0.0184859
nrpe1-11	CG	hyper	Chr3	22031119	22032166	1618498	1618513	12805	16	1048	65.5	271.27	25.8073	0.403085	0.529717	0.126632	0.0237702
nrpd1-47	CG	hyper	Chr4	7800726	7800976	1831698	1831711	14669	14	251	17.9286	224.382	18.978	0.402813	0.787054	0.384241	0.0251287
nrpe1-11	CG	hyper	Chr2	10389763	10390796	897972	897988	7604	17	1034	60.8235	331.608	28.7869	0.4027	0.627661	0.224961	0.0206445
nrpd1-51	CG	hyper	Chr5	14088737	14090271	2403343	2403393	18726	51	1535	30.098	1207.71	36.8461	0.402656	0.556784	0.154128	0.0169529
WT_outx	CHG	hyper	Chr3	14138781	14138909	2639221	2639226	9834	6	129	21.5	40.0027	6.80917	0.402519	0.969392	0.566873	0.0603761
WT_Col0	CG	hyper	Chr3	18729729	18730473	1542405	1542421	12174	17	745	43.8235	224.589	16.2258	0.402405	0.608572	0.206167	0.0303841
nrpd1-51	CG	hyper	Chr5	6666412	6666646	2238572	2238577	17201	6	235	39.1667	99.1431	18.8158	0.402241	0.666932	0.264691	0.0243431
nrpd1-3	CG	hyper	Chr2	12336636	12337210	938201	938219	8052	19	575	30.2632	292.704	17.9012	0.401944	0.727424	0.32548	0.026091
nrpe1-11	CG	hyper	Chr3	15672217	15672715	1473516	1473535	11731	20	499	24.95	457.461	30.1085	0.401892	0.461844	0.0599524	0.0175705
nrpe1-11	CG	hyper	Chr2	8299220	8300243	851172	851182	7193	11	1024	93.0909	174.746	19.6024	0.401293	0.739857	0.338564	0.0252608
nrpd1-47	CG	hyper	Chr4	1663681	1664683	1693687	1693715	13194	29	1003	34.5862	431.898	28.7989	0.401037	0.925108	0.524071	0.027283
nrpd1-3	CG	hyper	Chr1	8337808	8338456	199049	199066	1071	18	649	36.0556	448.773	33.7123	0.400283	0.455412	0.0551288	0.0160609
nrpe1-11	CHG	hyper	Chr2	8956437	8956959	1585374	1585384	6529	11	523	47.5455	203.095	23.1377	0.396769	0.573705	0.176936	0.0214898
nrpd1-3	CHG	hyper	Chr4	5782845	5783715	3249311	3249342	13059	32	871	27.2188	1040.74	50.0753	0.386031	0.490902	0.104871	0.0118694
nrpe1-11	CHG	hyper	Chr5	8081311	8082296	4204364	4204395	15298	32	986	30.8125	755.099	35.9177	0.385703	0.537284	0.151581	0.0163688
nrpe1-11	CHG	hyper	Chr1	21429111	21429807	870040	870062	3349	23	697	30.3043	337.288	21.991	0.383686	0.514394	0.130707	0.0261061
nrpe1-11	CHG	hyper	Chr2	4620105	4621582	1420607	1420679	5586	73	1478	20.2466	2181.05	51.9144	0.382636	0.413247	0.0306109	0.0135847
nrpd1-3	CHG	hyper	Chr1	23357818	23360620	937053	937308	3789	256	2803	10.9492	13427.6	88.5787	0.380575	0.395883	0.0153077	0.00720551
WT_Col0	CHG	hyper	Chr4	8590066	8591226	3464456	3464485	12260	30	1161	38.7	589.246	25.0439	0.378372	0.486649	0.108277	0.0188608
WT_Col0	CHG	hyper	Chr1	21145003	21146003	882837	882854	3064	18	1001	55.6111	731.96	66.3797	0.372377	0.422503	0.0501263	0.00915731
nrpe1-11	CHG	hyper	Chr5	6666321	6666748	4140628	4140647	15137	20	428	21.4	776.285	50.1442	0.370296	0.591416	0.22112	0.00954021
nrpd1-3	CHG	hyper	Chr5	21224415	21225288	4654744	4654774	18514	31	874	28.1935	542.227	24.0748	0.368818	0.499539	0.130722	0.0210164
nrpd1-49	CHG	hyper	Chr3	10359296	10360407	2561262	2561286	8767	25	1112	44.48	1085.46	83.6382	0.368096	0.376216	0.00811942	0.00846475
nrpe1-11	CHG	hyper	Chr4	199381	199598	3058850	3058855	11467	6	218	36.3333	148.765	30.1453	0.367452	0.492015	0.124563	0.0148201
nrpd1-49	CHG	hyper	Chr1	29427719	29428414	1221408	1221456	4237	49	696	14.2041	2563.11	91.4801	0.366869	0.37552	0.00865128	0.00702095
nrpe1-11	CHG	hyper	Chr4	16205931	16206779	3719585	3719610	14235	26	849	32.6538	1077.02	72.6106	0.363953	0.380047	0.0160941	0.0087618
WT_outx	CHG	hyper	Chr2	17362666	17363901	1932302	1932340	7577	39	1236	31.6923	859.535	32.0729	0.361942	0.521636	0.159694	0.0164225
nrpe1-11	CHG	hyper	Chr1	8200184	8201179	386958	387011	802	54	996	18.4444	1455.04	43.8964	0.349577	0.405105	0.0555284	0.0126085
nrpe1-11	CHG	hyper	Chr2	17362666	17363576	1939687	1939730	7752	44	911	20.7045	1391	45.2932	0.347947	0.500569	0.152622	0.0110062
WT_Col0	CHG	hyper	Chr5	18779213	18780637	4705504	4705545	16302	42	1425	33.9286	1587.81	81.4438	0.345482	0.352048	0.00656543	0.00903273
WT_Col0	CHG	hyper	Chr5	14088601	14090359	4527915	4528001	15516	87	1759	20.2184	2879.73	50.1666	0.34255	0.365436	0.0228857	0.0103861
nrpe1-11	CHG	hyper	Chr4	6143713	6145227	3288263	3288329	12735	67	1515	22.6119	2120.99	50.4913	0.342321	0.51941	0.177089	0.0126693
nrpe1-11	CHG	hyper	Chr1	13352992	13354070	587154	587203	1732	50	1079	21.58	803.697	23.3353	0.341937	0.501521	0.159584	0.0223993
nrpe1-11	CHG	hyper	Chr3	19480763	19481564	2865255	2865307	11016	53	802	15.1321	385.779	9.35588	0.341385	0.601406	0.260021	0.0469456
WT_Col0	CHG	hyper	Chr5	8081173	8082347	4309707	4309749	14171	43	1175	27.3256	879.116	33.0949	0.340719	0.510995	0.170276	0.0165563
nrpe1-11	CHG	hyper	Chr5	8782821	8783430	4231470	4231491	15420	22	610	27.7273	227.213	13.4171	0.340122	0.495456	0.155335	0.0329317
nrpe1-11	CHG	hyper	Chr1	5866535	5867418	282695	282747	536	53	884	16.6792	683.139	18.2591	0.339359	0.469305	0.129946	0.0262414
nrpe1-11	CHG	hyper	Chr3	18932856	18933413	2840129	2840133	10949	5	558	111.6	142.656	41.5944	0.336941	0.520618	0.183678	0.0118096
WT_Col0	CHG	hyper	Chr4	14335162	14335574	3720056	3720066	13053	11	413	37.5455	174.533	17.69	0.336311	0.477557	0.141246	0.0212895
WT_Col0	CHG	hyper	Chr4	10558421	10558706	3546775	3546784	12642	10	286	28.6	167.193	17.4776	0.335158	0.544649	0.20949	0.0200462
nrpe1-11	CHG	hyper	Chr1	27440292	27440583	1111281	1111290	4206	10	292	29.2	358.702	46.5139	0.334238	0.526621	0.192383	0.00931799
nrpd1-3	CHG	hyper	Chr2	17500168	17501188	1930328	1930395	8031	68	1021	15.0147	1003.19	26.3984	0.333867	0.536882	0.203015	0.0223594
nrpd1-3	CHG	hyper	Chr4	7812586	7813192	3322777	3322829	13527	53	607	11.4528	483.712	13.3977	0.331999	0.550253	0.218253	0.0370259
WT_outx	CHG	hyper	Chr1	6709469	6710014	321356	321382	613	27	546	20.2222	593.334	37.5435	0.32996	0.366201	0.0362409	0.014325
nrpe1-11	CHG	hyper	Chr3	8526459	8528431	2448797	2448864	8842	68	1973	29.0147	1492.31	32.0353	0.329308	0.502534	0.173226	0.0149499
nrpd1-49	CHG	hyper	Chr4	8590198	8591226	3430135	3430160	12751	26	1029	39.5769	439.745	22.2462	0.328624	0.433484	0.10486	0.0190319
nrpe1-11	CHG	hyper	Chr2	10231476	10234438	1636057	1636232	6729	176	2963	16.8352	5798.7	57.4143	0.327376	0.363577	0.036201	0.00999027
nrpe1-11	CHG	hyper	Chr5	15967294	15968119	4480565	4480585	17113	21	826	39.3333	473.876	32.8306	0.325742	0.388647	0.0629051	0.0144504
nrpe1-11	CHG	hyper	Chr1	27678193	27679457	1122313	1122366	4236	54	1265	23.4259	1747.41	54.9882	0.324167	0.340233	0.0160658	0.0102756
nrpe1-11	CHG	hyper	Chr3	5729842	5730825	2327346	2327381	8474	36	984	27.3333	590.474	24.1371	0.322212	0.547732	0.22552	0.0202298
nrpe1-11	CHG	hyper	Chr4	5236162	5237108	3259129	3259156	12446	28	947	33.8214	287.361	15.5444	0.322211	0.38017	0.0579594	0.0316765
nrpe1-11	CHG	hyper	Chr1	17621816	17622487	712383	712411	2776	29	672	23.1724	280.958	13.1641	0.320951	0.525412	0.20446	0.033269
nrpe1-11	CHG	hyper	Chr5	2037643	2037755	3922023	3922030	14726	8	113	14.125	215.827	29.0281	0.32095	0.423403	0.102452	0.0118951
nrpd1-3	CHG	hyper	Chr1	10544936	10545960	480085	480147	1168	63	1025	16.2698	1013.87	25.1587	0.319275	0.49033	0.171054	0.019143
WT_outx	CHG	hyper	Chr4	7143694	7144437	3308776	3308797	12736	22	744	33.8182	194.091	11.7646	0.317969	0.636069	0.3181	0.0360414
nrpe1-11	CHG	hyper	Chr2	15097335	15098240	1841456	1841501	7477	46	906	19.6957	534.199	18.2263	0.317355	0.589464	0.272109	0.0273275
nrpd1-49	CHG	hyper	Chr1	12843757	12845674	581075	581133	1518	59	1918	32.5085	727.208	18.1314	0.316277	0.44026	0.123983	0.0258719
nrpd1-3	CHG	hyper	Chr3	10394229	10396219	2501144	2501226	9486	83	1991	23.988	1405.08	31.726	0.316245	0.620897	0.304651	0.0192104
nrpd1-3	CHG	hyper	Chr4	5764863	5766945	3248586	3248688	13057	103	2083	20.2233	2747.46	33.386	0.316173	0.379324	0.0631508	0.0124914
nrpd1-51	CHG	hyper	Chr4	7520391	7521027	3403314	3403341	12001	28	637	22.75	429.367	20.8078	0.316107	0.637557	0.32145	0.020614
WT_outx	CHH	hyper	Chr4	9048858	9049193	16351983	16352050	3014	68	336	4.94118	2058.43	37.0189	0.315962	0.392709	0.0767473	0.0103833
nrpe1-11	CHG	hyper	Chr3	10359015	10360407	2519878	2519901	9135	24	1393	58.0417	910.174	71.7344	0.315555	0.323199	0.00764424	0.0082618
nrpe1-11	CHG	hyper	Chr4	5782845	5783715	3276325	3276364	12619	40	871	21.775	688.241	27.1505	0.314656	0.450868	0.136213	0.0181433
nrpe1-11	CHG	hyper	Chr4	14279474	14280180	3628369	3628412	14038	44	707	16.0682	579.588	20.6072	0.31445	0.528866	0.214416	0.0242196
nrpe1-11	CHG	hyper	Chr2	1545234	1545952	1308099	1308134	4837	36	719	19.9722	337.719	14.9367	0.310138	0.446132	0.135994	0.0328482
nrpe1-11	CHG	hyper	Chr5	15984420	15984954	4481189	4481201	17117	13	535	41.1538	188.802	16.4271	0.308643	0.38432	0.0756767	0.0212527
nrpe1-11	CHG	hyper	Chr2	1626446	1628069	1310876	1310981	4856	106	1624	15.3208	3282.98	58.2347	0.308063	0.324065	0.0160022	0.00989975
WT_Col0	CHG	hyper	Chr4	5782760	5783806	3354552	3354595	11731	44	1047	23.7955	891.9	32.2056	0.308015	0.448885	0.14087	0.015164
WT_outx	CHH	hyper	Chr3	4727784	4727987	10871467	10871503	1768	37	204	5.51351	508.853	15.1929	0.307314	0.543593	0.236279	0.0223456
nrpd1-3	CHG	hyper	Chr3	8526459	8528236	2429612	2429671	9168	60	1778	29.6333	1386.07	37.9627	0.306446	0.49123	0.184784	0.013235
WT_Col0	CHG	hyper	Chr5	24942396	24943416	4976876	4976903	17012	28	1021	36.4643	370.446	21.3086	0.305891	0.435276	0.129385	0.0233424
nrpd1-47	CHG	hyper	Chr2	17362666	17363576	1979809	1979858	7379	50	911	18.22	1125.3	29.7218	0.304754	0.46239	0.157636	0.0135411
nrpe1-11	CHG	hyper	Chr1	18146997	18148272	735673	735761	2851	89	1276	14.3371	3693.12	83.7413	0.304747	0.32111	0.0163628	0.0077745
nrpd1-50	CHG	hyper	Chr4	8590202	8591226	3452093	3452119	12603	27	1025	37.963	526.232	24.6436	0.303793	0.382866	0.0790732	0.01545
nrpe1-11	CHG	hyper	Chr2	6185797	6186733	1477887	1477929	5955	43	937	21.7907	460.729	14.6416	0.302951	0.64807	0.345119	0.0278423
nrpe1-11	CHG	hyper	Chr1	6014027	6014825	290535	290562	547	28	799	28.5357	295.536	13.0613	0.302927	0.444061	0.141135	0.0286483
nrpe1-11	CHG	hyper	Chr3	22370533	22371250	2999304	2999332	11315	29	718	24.7586	225.207	12.3007	0.301918	0.474903	0.172984	0.0390394
nrpe1-11	CHG	hyper	Chr1	9105665	9106093	422819	422833	932	15	429	28.6	149.691	12.7126	0.301179	0.43381	0.132631	0.0301975
nrpe1-11	CHG	hyper	Chr3	4647553	4648074	2277249	2277275	8362	27	522	19.3333	503.228	24.242	0.300921	0.546316	0.245395	0.0161455
nrpd1-50	CHG	hyper	Chr4	7520337	7521027	3409488	3409518	12431	31	691	22.2903	402.77	19.6076	0.300851	0.657171	0.35632	0.0231542
WT_Col0	CHG	hyper	Chr4	6754207	6754456	3390136	3390144	11955	9	250	27.7778	74.5316	11.9458	0.29732	0.305501	0.00818149	0.0356015
nrpe1-11	CHG	hyper	Chr1	7744530	7745937	368356	368424	744	69	1408	20.4058	2753.91	83.2024	0.296794	0.550104	0.25331	0.00768945
nrpe1-11	CHG	hyper	Chr3	17520355	17520833	2780715	2780737	10745	23	479	20.8261	557.004	29.8969	0.296257	0.520303	0.224046	0.0122331
nrpd1-3	CHG	hyper	Chr2	10709488	10710556	1641567	1641614	7074	48	1069	22.2708	736.111	25.3475	0.295951	0.490035	0.194083	0.0191848
nrpd1-3	CHG	hyper	Chr1	13352686	13354070	582540	582594	1782	55	1385	25.1818	694.803	19.1474	0.295057	0.441997	0.14694	0.0246249
nrpd1-3	CHG	hyper	Chr1	23299673	23301006	934570	934617	3780	48	1334	27.7917	1180.45	51.1101	0.294694	0.318957	0.0242628	0.0120452
nrpe1-11	CHG	hyper	Chr4	9513031	9513700	3418909	3418954	13403	46	670	14.5652	545.559	18.5647	0.294113	0.562049	0.267936	0.0249759
nrpe1-11	CHG	hyper	Chr5	18495419	18495749	4583350	4583369	17518	20	331	16.55	200.257	12.9937	0.291562	0.467272	0.17571	0.0288877
nrpd1-3	CHG	hyper	Chr4	14979249	14980236	3629231	3629305	14577	75	988	13.1733	1773.82	42.397	0.29151	0.468754	0.177243	0.0121787
nrpe1-11	CHG	hyper	Chr2	899407	899855	1285696	1285708	4692	13	449	34.5385	86.5224	9.19248	0.291303	0.520548	0.229246	0.0441476
nrpd1-51	CHG	hyper	Chr1	21849291	21849911	901680	901718	3174	39	621	15.9231	173.678	5.84678	0.290558	0.549974	0.259416	0.0657794
nrpe1-11	CHG	hyper	Chr4	5084073	5085425	3254168	3254223	12413	56	1353	24.1607	473.585	13.4592	0.290052	0.500213	0.210161	0.0340369
nrpd1-50	CHG	hyper	Chr1	11066482	11067031	518650	518698	1121	49	550	11.2245	663.045	19.4459	0.289625	0.505929	0.216304	0.0219917
nrpe1-11	CHG	hyper	Chr2	7695081	7695490	1533456	1533468	6312	13	410	31.5385	157.541	13.3541	0.287167	0.637626	0.350459	0.0236965
nrpd1-3	CHG	hyper	Chr4	6143737	6145402	3261171	3261244	13173	74	1666	22.5135	1873.91	45.3837	0.286688	0.439949	0.153261	0.0132536
nrpe1-11	CHG	hyper	Chr2	4311180	4311950	1408608	1408651	5525	44	771	17.5227	455.329	13.3633	0.286646	0.464589	0.177942	0.0277964
nrpe1-11	CHG	hyper	Chr1	27516543	27517515	1115203	1115256	4210	54	973	18.0185	806.056	28.8068	0.286497	0.334581	0.0480839	0.0208836
nrpe1-11	CHG	hyper	Chr2	10709488	10710429	1655081	1655122	6812	42	942	22.4286	751.818	27.4508	0.286453	0.48011	0.193657	0.0159769
nrpe1-11	CHG	hyper	Chr2	10622467	10622690	1652024	1652029	6793	6	224	37.3333	103.565	24.7175	0.285819	0.527821	0.242002	0.0165588
WT_Col0	CHG	hyper	Chr1	12843861	12847358	586668	586753	1443	86	3498	40.6744	901.376	19.014	0.285703	0.507766	0.222064	0.0274396
nrpe1-11	CHG	hyper	Chr4	13579758	13580377	3595799	3595825	13960	27	620	22.963	198.306	9.96164	0.285619	0.628695	0.343077	0.0388876
nrpd1-47	CHG	hyper	Chr1	21849291	21850002	902026	902065	3284	40	712	17.8	157.526	4.68576	0.285055	0.526921	0.241866	0.0725287
nrpe1-11	CHG	hyper	Chr1	4061530	4062085	198301	198320	368	20	556	27.8	161.878	11.3206	0.284663	0.529118	0.244454	0.0351702
nrpe1-11	CHG	hyper	Chr1	11512521	11512950	522285	522316	1312	32	430	13.4375	181.115	6.97722	0.284597	0.567604	0.283007	0.0500164
WT_Col0	CHG	hyper	Chr1	6709469	6709948	331641	331666	560	26	480	18.4615	467.967	33.1226	0.284079	0.315962	0.0318834	0.0148876
nrpd1-47	CHG	hyper	Chr3	10359014	10360407	2573871	2573899	8671	29	1394	48.069	984.809	67.0799	0.282304	0.291147	0.00884328	0.00819745
nrpe1-11	CHG	hyper	Chr1	26760448	26761389	1079761	1079799	4131	39	942	24.1538	592.736	21.8343	0.282193	0.368819	0.0866266	0.0185658
WT_Col0	CHG	hyper	Chr5	6284405	6285725	4226342	4226431	13986	90	1321	14.6778	3200.81	81.0741	0.279341	0.304517	0.0251758	0.0078348
nrpe1-11	CHG	hyper	Chr3	16244944	16245464	2731817	2731849	10480	33	521	15.7879	204.105	7.04459	0.279323	0.578808	0.299486	0.0453307
nrpd1-3	CHG	hyper	Chr2	8448608	8449582	1550107	1550147	6700	41	975	23.7805	381.64	11.5537	0.279122	0.590516	0.311394	0.0300069
nrpe1-11	CHG	hyper	Chr2	751979	752667	1279927	1279956	4666	30	689	22.9667	260.834	10.9488	0.27876	0.49076	0.212001	0.0321641
nrpe1-11	CHG	hyper	Chr4	11210069	11210978	3487976	3488004	13705	29	910	31.3793	250.051	13.4163	0.277695	0.578431	0.300737	0.0321995
nrpd1-3	CHG	hyper	Chr4	7800546	7800860	3322371	3322380	13522	10	315	31.5	198.105	24.5681	0.277684	0.375066	0.0973818	0.014017
nrpd1-51	CHG	hyper	Chr1	12843861	12845566	583405	583456	1430	52	1706	32.8077	526.655	14.3627	0.277347	0.404638	0.12729	0.0277962
nrpe1-11	CHG	hyper	Chr1	17690825	17691407	715160	715178	2791	19	583	30.6842	620.268	35.6439	0.277046	0.3085	0.0314539	0.00848285
WT_Col0	CHG	hyper	Chr3	12670645	12671169	2666460	2666493	8960	34	525	15.4412	400.146	16.0009	0.276881	0.515451	0.23857	0.0234341
nrpd1-3	CHG	hyper	Chr1	13066020	13066355	573067	573077	1700	11	336	30.5455	179.487	21.4131	0.276783	0.417432	0.140649	0.016589
WT_outx	CHG	hyper	Chr1	11066442	11067031	502939	502989	1196	51	590	11.5686	658.417	18.3641	0.276519	0.519235	0.242716	0.0219145
nrpe1-11	CHG	hyper	Chr2	11217377	11218144	1677230	1677274	6902	45	768	17.0667	753.926	29.0507	0.276493	0.386947	0.110454	0.0162539
nrpe1-11	CHG	hyper	Chr1	27440893	27441333	1111291	1111313	4207	23	441	19.1739	681.514	60.9545	0.276102	0.297055	0.0209529	0.00931799
nrpe1-11	CHG	hyper	Chr1	23089667	23090787	934862	934929	3593	68	1121	16.4853	2093.49	52.3957	0.275589	0.291407	0.0158181	0.00877652
WT_Col0	CHG	hyper	Chr3	10359014	10360407	2587132	2587161	8409	30	1394	46.4667	974.85	64.7108	0.274377	0.283118	0.0087415	0.00835388
nrpd1-49	CHG	hyper	Chr4	7520337	7521027	3387560	3387589	12581	30	691	23.0333	337.701	14.962	0.274005	0.621485	0.34748	0.0243415
nrpd1-47	CHG	hyper	Chr5	8081312	8082347	4288969	4288996	14556	28	1036	37	574.237	31.057	0.272764	0.36491	0.0921466	0.0132962
nrpe1-11	CHG	hyper	Chr2	1936279	1937459	1322047	1322099	4937	53	1181	22.283	1164.76	37.9983	0.271914	0.283619	0.0117056	0.0120658
nrpd1-50	CHG	hyper	Chr1	21834650	21834772	903551	903556	3295	6	123	20.5	23.736	4.26093	0.271908	0.878479	0.606571	0.0687619
WT_outx	CHG	hyper	Chr5	19178835	19179446	4584572	4584590	17407	19	612	32.2105	667.543	68.6565	0.270608	0.280699	0.0100911	0.0077016
nrpd1-3	CHG	hyper	Chr2	6185813	6186976	1465487	1465532	6177	46	1164	25.3043	456.428	15.2878	0.270421	0.650478	0.380058	0.0268381
nrpe1-11	CHG	hyper	Chr5	6252198	6253150	4121790	4121828	15090	39	953	24.4359	297.475	9.45937	0.269314	0.613891	0.344577	0.0351209
WT_Col0	CHG	hyper	Chr4	2434317	2435193	3231234	3231288	10982	55	877	15.9455	1643.02	45.465	0.269131	0.285612	0.0164815	0.00886825
nrpd1-47	CHG	hyper	Chr3	19672628	19673176	2930370	2930393	10491	24	549	22.875	578.119	42.3734	0.268432	0.298604	0.0301719	0.0111436
WT_Col0	CHG	hyper	Chr4	8087485	8088487	3442045	3442074	12209	30	1003	33.4333	554.156	27.1201	0.267745	0.434264	0.166519	0.0144948
nrpe1-11	CHG	hyper	Chr1	20475080	20475821	830595	830658	3197	64	742	11.5938	1043.82	26.929	0.266196	0.545383	0.279188	0.0160538
nrpe1-11	CHG	hyper	Chr2	3576143	3578000	1379526	1379626	5384	101	1858	18.396	785.331	9.11028	0.266097	0.537509	0.271413	0.0340608
nrpd1-49	CHG	hyper	Chr4	2309138	2310594	3194454	3194506	11414	53	1457	27.4906	797.45	29.8055	0.264707	0.29604	0.0313327	0.02036
nrpe1-11	CHG	hyper	Chr5	9302323	9302945	4249499	4249533	15531	35	623	17.8	439.501	19.243	0.26377	0.485952	0.222182	0.021005
nrpe1-11	CHG	hyper	Chr5	21925480	21927204	4722231	4722285	18022	55	1725	31.3636	701.231	20.2415	0.263769	0.363128	0.0993585	0.0206192
nrpe1-11	CHG	hyper	Chr1	25676114	25676995	1037325	1037363	3993	39	882	22.6154	492.585	17.9426	0.262969	0.630565	0.367595	0.0207356
nrpd1-3	CHG	hyper	Chr2	17407542	17407888	1926082	1926094	8018	13	347	26.6923	197.222	18.1007	0.262809	0.430292	0.167483	0.0173236
nrpe1-11	CHG	hyper	Chr1	16852799	16853494	685274	685308	2593	35	696	19.8857	348.911	13.858	0.261951	0.383014	0.121063	0.0266468
nrpd1-3	CHG	hyper	Chr5	8651443	8652061	4193755	4193773	15893	19	619	32.5789	486.22	44.3736	0.261931	0.28715	0.0252194	0.0100756
nrpe1-11	CHG	hyper	Chr2	10909444	10910105	1663586	1663608	6847	23	662	28.7826	359.685	20.0849	0.261901	0.473474	0.211573	0.0167472
nrpd1-3	CHG	hyper	Chr4	13572069	13573662	3566797	3566918	14404	122	1594	13.0656	2712.85	37.7521	0.261693	0.31484	0.0531472	0.0113376
nrpe1-11	CHG	hyper	Chr2	8448608	8449721	1562806	1562850	6457	45	1114	24.7556	494.529	15.2334	0.261175	0.602557	0.341382	0.0239835
WT_Col0	CHG	hyper	Chr2	3546785	3547941	1414477	1414522	4988	46	1157	25.1522	429.252	12.3415	0.260461	0.50689	0.246429	0.0279033
nrpd1-51	CHG	hyper	Chr1	13065925	13066355	590940	590952	1481	13	431	33.1538	168.673	23.0272	0.260361	0.407297	0.146936	0.0196538
nrpd1-51	CHG	hyper	Chr4	2309138	2310594	3208938	3208998	10866	61	1457	23.8852	1082.16	24.61	0.259626	0.28391	0.0242836	0.0165858
nrpe1-11	CHG	hyper	Chr1	8282641	8283340	390550	390574	815	25	700	28	369.559	19.7497	0.259492	0.74925	0.489758	0.0175588
nrpe1-11	CHG	hyper	Chr5	10941966	10943544	4307405	4307484	15917	80	1579	19.7375	978.042	26.7487	0.259265	0.62644	0.367175	0.022785
nrpe1-11	CHG	hyper	Chr3	10393985	10396067	2520950	2521038	9141	89	2083	23.4045	1155.56	19.9216	0.258736	0.594774	0.336038	0.0205553
WT_outx	CHG	hyper	Chr5	8910894	8911439	4214534	4214549	15200	16	546	34.125	251.61	26.0864	0.258219	0.670555	0.412336	0.0164293
WT_outx	CHG	hyper	Chr1	10652260	10652943	485607	485619	1147	13	684	52.6154	168.623	18.1243	0.256827	0.45948	0.202654	0.0198208
nrpe1-11	CHG	hyper	Chr2	13235104	13235538	1756176	1756192	7267	17	435	25.5882	264.364	32.7602	0.256045	0.261086	0.00504098	0.0163403
nrpe1-11	CHG	hyper	Chr3	5469711	5470640	2316156	2316181	8444	26	930	35.7692	842.25	70.6719	0.255941	0.264908	0.00896655	0.00790081
nrpd1-49	CHG	hyper	Chr4	12981604	12982325	3617498	3617528	13423	31	722	23.2903	557.168	31.4351	0.255636	0.360168	0.104533	0.0142232
nrpe1-11	CHG	hyper	Chr3	21322458	21323072	2949009	2949053	11230	45	615	13.6667	425.325	15.9761	0.255474	0.489818	0.234344	0.0269882
nrpd1-3	CHG	hyper	Chr4	8087899	8089179	3333485	3333531	13567	47	1281	27.2553	973.941	34.1061	0.255006	0.318348	0.0633427	0.0119922
nrpd1-49	CHG	hyper	Chr3	10394333	10396186	2562382	2562476	8776	95	1854	19.5158	1596.32	38.5303	0.25425	0.582825	0.328575	0.0175444
nrpd1-51	CHG	hyper	Chr4	14031428	14031598	3686479	3686493	12889	15	171	11.4	138.118	10.1772	0.253782	0.454446	0.200663	0.0275614
nrpe1-11	CHG	hyper	Chr4	1314199	1316204	3107820	3107899	11640	80	2006	25.075	898.366	24.2526	0.253513	0.521971	0.268458	0.0238725
nrpd1-3	CHG	hyper	Chr2	17362666	17363405	1923817	1923860	8011	44	740	16.8182	801.724	26.4353	0.253343	0.381261	0.127918	0.0139005
nrpd1-47	CHG	hyper	Chr5	14088372	14090263	4506799	4506876	15961	78	1892	24.2564	1785.23	33.3797	0.253184	0.295485	0.0423007	0.0108711
nrpe1-11	CHG	hyper	Chr5	22094598	22095365	4729067	4729102	18044	36	768	21.3333	577.802	24.3541	0.25237	0.600187	0.347817	0.0159767
WT_outx	CHG	hyper	Chr1	697353	697699	33238	33256	70	19	347	18.2632	314.111	20.2002	0.25205	0.418859	0.166808	0.0154332
nrpd1-47	CHG	hyper	Chr2	8956437	8956959	1617049	1617059	6253	11	523	47.5455	105.835	12.3949	0.251947	0.416223	0.164276	0.0261861
nrpe1-11	CHG	hyper	Chr2	2307260	2307484	1334842	1334850	5029	9	225	25	77.6143	9.92994	0.251735	0.484476	0.232741	0.0290872
nrpe1-11	CHG	hyper	Chr5	10318226	10319004	4287268	4287311	15760	44	779	17.7045	613.254	16.434	0.251552	0.667869	0.416316	0.017959
nrpd1-3	CHG	hyper	Chr2	3546823	3548067	1367312	1367349	5586	38	1245	32.7632	362.729	13.2749	0.251332	0.560568	0.309236	0.0261943
WT_Col0	CHG	hyper	Chr3	10663707	10664511	2597439	2597448	8470	10	805	80.5	103.868	17.5578	0.251208	0.260486	0.00927833	0.0242405
nrpd1-51	CHG	hyper	Chr4	8590199	8591226	3446232	3446258	12168	27	1028	38.0741	366.774	17.7319	0.250041	0.3449	0.0948591	0.0181473
nrpd1-50	CHG	hyper	Chr4	8087770	8088809	3429794	3429832	12545	39	1040	26.6667	794.425	33.0229	0.249025	0.357677	0.108652	0.0122251
nrpe1-11	CHG	hyper	Chr4	8881673	8882246	3393732	3393744	13246	13	574	44.1538	203.59	20.3228	0.248923	0.596067	0.347145	0.0158946
WT_Col0	CHG	hyper	Chr3	16157984	16159034	2796554	2796602	9716	49	1051	21.449	267.565	8.1069	0.248877	0.56533	0.316453	0.0462108
WT_Col0	CHG	hyper	Chr3	19465014	19465267	2936779	2936787	10209	9	254	28.2222	236.763	32.5438	0.248719	0.37796	0.129241	0.00945447
nrpd1-51	CHG	hyper	Chr3	6705306	6706390	2423225	2423243	7850	19	1085	57.1053	505.309	32.4798	0.248593	0.490622	0.242028	0.0093473
nrpe1-11	CHG	hyper	Chr2	1957086	1959921	1322753	1322889	4943	137	2836	20.7007	1310.11	17.4013	0.248249	0.511015	0.262766	0.0269914
nrpe1-11	CHG	hyper	Chr3	15597300	15598182	2709553	2709617	10309	65	883	13.5846	801.889	21.1602	0.247965	0.625882	0.377916	0.0203492
nrpd1-3	CHG	hyper	Chr2	3576143	3578578	1368509	1368644	5593	136	2436	17.9118	1094.54	10.6257	0.247337	0.614156	0.366819	0.0294149
WT_outx	CHG	hyper	Chr5	18779385	18780650	4569029	4569066	17332	38	1266	33.3158	983.725	46.0254	0.247331	0.255301	0.00796922	0.00935102
nrpd1-3	CHG	hyper	Chr1	23306858	23308865	934910	935005	3781	96	2008	20.9167	2873.29	74.2918	0.24708	0.262485	0.0154042	0.00849678
nrpe1-11	CHG	hyper	Chr5	18142327	18143803	4568140	4568211	17476	72	1477	20.5139	845.987	16.2522	0.246803	0.534628	0.287826	0.0213272
nrpd1-49	CHG	hyper	Chr4	8087770	8088809	3407917	3407953	12695	37	1040	28.1081	698.602	30.2023	0.246362	0.359023	0.112661	0.0130199
nrpe1-11	CHG	hyper	Chr2	3546810	3547941	1378272	1378315	5379	44	1132	25.7273	364.462	11.0612	0.245923	0.543836	0.297912	0.0296567
nrpd1-49	CHG	hyper	Chr2	17362666	17363751	1969747	1969787	7454	41	1086	26.4878	653.76	24.5425	0.245684	0.391974	0.14629	0.0154079
nrpe1-11	CHG	hyper	Chr5	10330833	10331653	4287843	4287880	15765	38	821	21.6053	620.379	30.3369	0.245642	0.414473	0.168831	0.0149523
nrpd1-3	CHG	hyper	Chr2	13235104	13235501	1742013	1742028	7520	16	398	24.875	227.654	25.0085	0.245369	0.251946	0.00657697	0.0171825
nrpd1-50	CHG	hyper	Chr4	2309138	2310594	3215477	3215536	11272	60	1457	24.2833	1123	27.331	0.24446	0.270008	0.0255484	0.0148719
nrpd1-49	CHG	hyper	Chr5	24942535	24943262	4927891	4927907	17728	17	728	42.8235	181.247	13.2101	0.244028	0.297305	0.0532765	0.0227218
nrpe1-11	CHG	hyper	Chr1	21849371	21850603	883767	883845	3407	79	1233	15.6076	688.056	20.5669	0.242868	0.358824	0.115956	0.0415299
WT_outx	CHG	hyper	Chr1	21145003	21146156	857644	857663	3256	20	1154	57.7	647.775	45.695	0.242339	0.298129	0.0557898	0.00748221
nrpe1-11	CHG	hyper	Chr2	1952619	1952998	1322576	1322602	4943	27	380	14.0741	89.9435	3.49275	0.242339	0.630039	0.3877	0.0727942
nrpd1-3	CHG	hyper	Chr1	17690970	17691406	709007	709024	2889	18	437	24.2778	438.386	40.912	0.242115	0.254746	0.0126313	0.010131
nrpd1-49	CHG	hyper	Chr5	8651444	8652061	4291298	4291312	14834	15	618	41.2	329.988	42.2509	0.241093	0.265504	0.0244106	0.0109152
nrpe1-11	CHG	hyper	Chr4	16059499	16059909	3712351	3712372	14223	22	411	18.6818	160.358	9.50667	0.241082	0.521554	0.280472	0.0335424
nrpe1-11	CHG	hyper	Chr3	17186290	17187092	2766979	2767021	10687	43	803	18.6744	1288.17	59.5644	0.240858	0.255595	0.0147371	0.00803999
nrpd1-47	CHG	hyper	Chr1	11066487	11067031	517398	517445	1130	48	545	11.3542	540.54	15.7938	0.240744	0.462001	0.221257	0.0220909
WT_outx	CHH	hyper	Chr5	6630736	6630869	19665444	19665467	3384	24	134	5.58333	117.099	5.73601	0.239831	0.525159	0.285327	0.0491677
nrpe1-11	CHG	hyper	Chr1	11043924	11044883	504265	504284	1209	20	960	48	113.928	7.17407	0.239685	0.420751	0.181065	0.042198
nrpe1-11	CHG	hyper	Chr3	15570383	15571149	2708195	2708229	10302	35	767	21.9143	234.096	9.90047	0.239215	0.431453	0.192238	0.0356259
nrpd1-51	CHG	hyper	Chr1	11512462	11512934	534274	534304	1159	31	473	15.2581	134.237	5.23716	0.239155	0.523576	0.284421	0.0548213
nrpe1-11	CHG	hyper	Chr1	8643365	8644322	405356	405412	865	57	958	16.807	678.437	19.4771	0.239141	0.532791	0.29365	0.0203309
nrpd1-3	CHG	hyper	Chr5	6666321	6666748	4107666	4107683	15625	18	428	23.7778	455.463	40.9413	0.239111	0.425326	0.186215	0.00944971
nrpe1-11	CHG	hyper	Chr3	15846901	15847719	2718251	2718299	10383	49	819	16.7143	405.805	11.9564	0.23793	0.642706	0.404777	0.0297324
nrpe1-11	CHG	hyper	Chr4	6226916	6227668	3290940	3290956	12759	17	753	44.2941	276.861	35.3742	0.237563	0.515027	0.277464	0.014587
nrpd1-3	CHG	hyper	Chr1	23302002	23302859	934661	934709	3780	49	858	17.5102	1614.01	75.4197	0.237499	0.254495	0.0169959	0.00741759
nrpd1-3	CHG	hyper	Chr1	16397595	16398717	664599	664644	2533	46	1123	24.413	488.803	20.4227	0.236822	0.425901	0.189079	0.0219261
nrpe1-11	CHG	hyper	Chr2	18655342	18655843	1998005	1998060	7883	56	502	8.96429	389.062	11.2225	0.236808	0.541665	0.304857	0.0338817
nrpd1-3	CHG	hyper	Chr3	11975040	11976405	2551387	2551434	9913	48	1366	28.4583	982.03	45.6009	0.236803	0.2709	0.0340974	0.011688
nrpd1-47	CHG	hyper	Chr4	5782845	5783715	3338435	3338470	12050	36	871	24.1944	515.803	22.3831	0.236631	0.362571	0.12594	0.0164744
nrpe1-11	CHG	hyper	Chr5	10031499	10031996	4278218	4278242	15677	25	498	19.92	457.994	28.019	0.236135	0.445577	0.209442	0.0132083
nrpe1-11	CHG	hyper	Chr3	9406155	9406596	2482676	2482702	8982	27	442	16.3704	379.446	19.8467	0.23563	0.542074	0.306444	0.0167665
nrpe1-11	CHG	hyper	Chr4	8865097	8866719	3393057	3393159	13245	103	1623	15.7573	2305.17	32.6009	0.235555	0.252507	0.0169523	0.0104038
nrpe1-11	CHG	hyper	Chr1	13066020	13066355	577598	577610	1650	13	336	25.8462	154.042	18.2551	0.234432	0.403166	0.168734	0.0192033
nrpe1-11	CHG	hyper	Chr2	795876	796671	1281899	1281952	4671	54	796	14.7407	808.12	21.7784	0.23412	0.536452	0.302331	0.0157991
WT_Col0	CHG	hyper	Chr3	22031318	22032461	3058371	3058410	10459	40	1144	28.6	666.665	29.5243	0.233845	0.255999	0.0221544	0.0137533
nrpe1-11	CHG	hyper	Chr5	608475	609685	3855548	3855589	14567	42	1211	28.8333	710.225	24.6299	0.233555	0.297193	0.0636382	0.0138584
nrpd1-51	CHG	hyper	Chr4	8087770	8088650	3423800	3423830	12112	31	881	28.4194	594.048	28.2609	0.233501	0.359842	0.126341	0.0121851
nrpe1-11	CHG	hyper	Chr2	17499361	17500851	1946262	1946346	7767	85	1491	17.5412	779.15	17.0918	0.23278	0.544288	0.311508	0.0253055
WT_outx	CHH	hyper	Chr3	10517539	10517831	12037919	12037966	1895	48	293	6.10417	206.165	4.8255	0.232682	0.504328	0.271646	0.0541541
nrpe1-11	CHG	hyper	Chr2	5369414	5369622	1447902	1447911	5757	10	209	20.9	61.1493	6.58798	0.232585	0.683904	0.451318	0.0380088
nrpe1-11	CHG	hyper	Chr2	5512205	5513296	1452448	1452529	5799	82	1092	13.3171	1957.48	43.3335	0.23235	0.241937	0.00958684	0.00986996
nrpe1-11	CHG	hyper	Chr1	18053267	18054213	731490	731542	2839	53	947	17.8679	577.478	18.5356	0.232029	0.627708	0.395679	0.0222898
nrpe1-11	CHG	hyper	Chr5	9822141	9823439	4270028	4270105	15640	78	1299	16.6538	828.399	19.0564	0.231855	0.460321	0.228466	0.0214495
nrpe1-11	CHG	hyper	Chr5	22223759	22224364	4733969	4734003	18061	35	606	17.3143	274.113	10.399	0.231849	0.287252	0.055403	0.0291633
WT_Col0	CHG	hyper	Chr1	10544936	10545960	497707	497762	1030	56	1025	18.3036	683.955	22.9176	0.231831	0.408197	0.176366	0.0184519
nrpd1-47	CHG	hyper	Chr5	8651443	8652061	4312438	4312457	14647	20	619	30.95	435.622	44.0704	0.231705	0.256402	0.024697	0.010116
nrpd1-3	CHG	hyper	Chr2	2307260	2307671	1324276	1324289	5230	14	412	29.4286	114.895	12.0501	0.231487	0.407879	0.176392	0.0276431
WT_Col0	CHG	hyper	Chr3	8526153	8528196	2513799	2513864	8142	66	2044	30.9697	1138.58	31.4524	0.231278	0.408962	0.177684	0.013323
nrpd1-3	CHG	hyper	Chr4	2583337	2584990	3132635	3132688	12310	54	1654	30.6296	351.028	8.0281	0.230937	0.511039	0.280101	0.0350982
nrpd1-47	CHG	hyper	Chr5	18142078	18143803	4657090	4657167	16708	78	1726	22.1282	1375.94	31.9112	0.230932	0.47559	0.244658	0.0139076
nrpd1-50	CHG	hyper	Chr1	21849371	21849911	903564	903596	3296	33	541	16.3939	138.998	5.87581	0.230801	0.490102	0.2593	0.0560908
nrpe1-11	CHG	hyper	Chr1	6709469	6709702	322675	322689	624	15	234	15.6	204.715	16.535	0.230796	0.280698	0.049902	0.0168621
nrpe1-11	CHG	hyper	Chr5	21466015	21466932	4703777	4703816	17958	40	918	22.95	460.167	17.8499	0.230724	0.340482	0.109758	0.0192845
nrpd1-3	CHG	hyper	Chr5	10318226	10318974	4253011	4253049	16274	39	749	19.2051	544.576	17.6852	0.230436	0.653084	0.422648	0.0164099
nrpd1-49	CHG	hyper	Chr4	5782845	5783705	3321276	3321301	12217	26	861	33.1154	686.958	37.4876	0.230156	0.371891	0.141736	0.00871094
nrpe1-11	CHG	hyper	Chr4	1663907	1665056	3123592	3123626	11683	35	1150	32.8571	432.431	18.316	0.230003	0.366165	0.136161	0.0190933
nrpe1-11	CHG	hyper	Chr1	18648679	18649278	757077	757110	2925	34	600	17.6471	376.114	14.5308	0.229178	0.321763	0.0925859	0.0206977
nrpd1-51	CHG	hyper	Chr2	16537444	16537944	1943201	1943219	7034	19	501	26.3684	381.945	32.0951	0.229161	0.487522	0.258361	0.0113997
nrpd1-3	CHG	hyper	Chr4	7799228	7800181	3322344	3322370	13521	27	954	35.3333	439.016	28.5963	0.229144	0.237447	0.00830312	0.0141892
nrpe1-11	CHG	hyper	Chr1	4056522	4057316	198134	198169	367	36	795	22.0833	884.353	54.6752	0.229	0.242399	0.0133987	0.00935541
nrpd1-50	CHG	hyper	Chr5	10318234	10318949	4379525	4379554	15011	30	716	23.8667	339.851	14.5404	0.228779	0.651895	0.423116	0.0201291
nrpd1-51	CHG	hyper	Chr5	14088372	14090263	4503547	4503639	15385	93	1892	20.3441	1898.6	33.682	0.228168	0.275282	0.0471141	0.0111779
nrpd1-51	CHG	hyper	Chr3	19480841	19481437	2921069	2921114	10126	46	597	12.9783	224.494	6.58359	0.228162	0.515315	0.287153	0.0468645
nrpd1-51	CHG	hyper	Chr5	6284405	6285586	4203149	4203225	13849	77	1182	15.3506	2170.93	64.341	0.227711	0.254488	0.0267765	0.00807513
nrpd1-50	CHG	hyper	Chr5	24942535	24943262	4959591	4959602	17525	12	728	60.6667	111.875	12.0869	0.227565	0.298515	0.0709496	0.0242806
nrpe1-11	CHG	hyper	Chr4	11819475	11820237	3513829	3513865	13775	37	763	20.6216	892.398	36.0529	0.227411	0.285098	0.0576865	0.0092976
WT_Col0	CHG	hyper	Chr1	11043746	11044882	518853	518877	1087	25	1137	45.48	167.545	9.8381	0.227377	0.356564	0.129187	0.0348651
WT_outx	CHG	hyper	Chr4	11372925	11373030	3476865	3476872	13510	8	106	13.25	175.222	22.9796	0.227076	0.638112	0.411036	0.0103687
WT_outx	CHG	hyper	Chr3	19291273	19291449	2842977	2842981	10788	5	177	35.4	44.7433	9.3514	0.226625	0.723669	0.497044	0.0253259
nrpe1-11	CHG	hyper	Chr2	6731860	6732287	1495861	1495879	6114	19	428	22.5263	77.0323	4.80439	0.226604	0.725583	0.498978	0.0564458
nrpd1-49	CHG	hyper	Chr4	10427424	10427675	3505755	3505768	13119	14	252	18	267.733	30.1803	0.226484	0.295703	0.0692197	0.0119068
nrpe1-11	CHG	hyper	Chr4	7143559	7144437	3326778	3326800	12931	23	879	38.2174	142.999	8.21326	0.226347	0.481719	0.255372	0.0364058
nrpe1-11	CHG	hyper	Chr5	22006828	22008160	4725711	4725791	18032	81	1333	16.4568	1215.33	21.5871	0.226223	0.292975	0.0667515	0.014056
nrpd1-50	CHG	hyper	Chr5	18538542	18539073	4680342	4680364	16763	23	532	23.1304	370.904	24.311	0.225899	0.302161	0.0762618	0.0140065
WT_Col0	CHG	hyper	Chr3	10861991	10862370	2603991	2604013	8522	23	380	16.5217	126.186	6.90528	0.225526	0.300806	0.0752807	0.0410385
nrpe1-11	CHG	hyper	Chr2	6559430	6560251	1490370	1490391	6051	22	822	37.3636	258.654	14.2195	0.22551	0.484508	0.258998	0.0191705
nrpd1-47	CHG	hyper	Chr1	23299673	23300866	962068	962111	3489	44	1194	27.1364	705.2	27.6949	0.225443	0.255745	0.0303023	0.0140774
WT_Col0	CHG	hyper	Chr5	15967370	15968332	4588792	4588814	15901	23	963	41.8696	356.317	25.2857	0.225121	0.279233	0.0541126	0.0145582
nrpd1-50	CHG	hyper	Chr3	10358883	10360407	2578361	2578394	8669	34	1525	44.8529	913.243	54.1229	0.225096	0.233484	0.00838804	0.00826678
nrpd1-49	CHG	hyper	Chr3	4647553	4648074	2313548	2313574	8028	27	522	19.3333	356.533	16.3836	0.224869	0.473616	0.248747	0.0170303
nrpe1-11	CHG	hyper	Chr1	6127590	6128393	296596	296622	554	27	804	29.7778	384.778	25.3898	0.22468	0.307159	0.0824789	0.0157833
WT_Col0	CHG	hyper	Chr1	11276497	11276929	527978	527988	1132	11	433	39.3636	325.601	45.4314	0.224672	0.254914	0.0302421	0.00759025
nrpd1-47	CHG	hyper	Chr5	10931705	10932543	4393539	4393567	15169	29	839	28.931	131.804	8.38563	0.224386	0.659983	0.435597	0.0509306
nrpe1-11	CHG	hyper	Chr5	8651443	8652061	4227354	4227370	15391	17	619	36.4118	366.921	41.8222	0.224283	0.247047	0.022764	0.0100402
nrpe1-11	CHG	hyper	Chr4	13631768	13632207	3598432	3598460	13967	29	440	15.1724	270.432	14.24	0.223835	0.577362	0.353527	0.023982
nrpd1-3	CHG	hyper	Chr4	2763344	2764149	3139919	3139953	12340	35	806	23.0286	360.549	16.235	0.223707	0.462492	0.238785	0.0215463
nrpe1-11	CHG	hyper	Chr2	13426466	13426831	1763720	1763733	7301	14	366	26.1429	88.3501	7.6045	0.223552	0.613199	0.389647	0.0354242
nrpd1-3	CHG	hyper	Chr3	10703196	10703994	2510957	2510972	9559	16	799	49.9375	167.813	20.5045	0.223402	0.431516	0.208114	0.0213025
nrpd1-3	CHG	hyper	Chr5	18142128	18143803	4530572	4530650	18041	79	1676	21.2152	776.16	15.0951	0.223399	0.494922	0.271523	0.0228634
nrpd1-49	CHG	hyper	Chr2	8956437	8956689	1608470	1608478	6338	9	253	28.1111	77.1535	9.43204	0.223188	0.336057	0.112868	0.0260351
WT_outx	CHG	hyper	Chr1	21849332	21849911	880172	880207	3380	36	580	16.1111	177.281	6.40542	0.222719	0.479209	0.25649	0.0457136
WT_Col0	CHG	hyper	Chr3	381	1053	2101697	2101723	7359	27	673	24.9259	782.307	57.099	0.222683	0.652352	0.429669	0.00786472
nrpd1-49	CHG	hyper	Chr5	7184718	7185734	4228343	4228367	14637	25	1017	40.68	693.531	40.6016	0.222596	0.241922	0.0193258	0.00802595
nrpe1-11	CHG	hyper	Chr3	11497980	11499507	2556675	2556749	9448	75	1528	20.3733	578.423	16.3199	0.222413	0.628327	0.405914	0.0328632
nrpd1-47	CHG	hyper	Chr5	10318226	10318949	4373644	4373683	15005	40	724	18.1	479.933	14.5528	0.222327	0.670227	0.447899	0.0184463
WT_Col0	CHG	hyper	Chr5	2037643	2037755	4019197	4019202	13643	6	113	18.8333	144.747	25.8089	0.222278	0.329967	0.107689	0.00921416
nrpd1-50	CHG	hyper	Chr2	8956437	8956689	1618760	1618768	6271	9	253	28.1111	97.311	11.6137	0.22223	0.338456	0.116227	0.0205534
nrpd1-51	CHG	hyper	Chr3	874361	874930	2135673	2135700	7377	28	570	20.3571	288.101	12.2894	0.222176	0.546208	0.324032	0.0215563
nrpd1-51	CHG	hyper	Chr5	10330866	10331646	4371414	4371450	14449	37	781	21.1081	487.472	24.3896	0.221938	0.369125	0.147187	0.0167188
nrpe1-11	CHG	hyper	Chr5	8622144	8623133	4225965	4226014	15388	50	990	19.8	447.469	14.7678	0.221897	0.524862	0.302966	0.0246021
nrpd1-47	CHG	hyper	Chr3	8527166	8528397	2501036	2501087	8396	52	1232	23.6923	870.086	27.1662	0.221483	0.414364	0.19288	0.0132181
nrpe1-11	CHG	hyper	Chr1	4993142	4993616	238351	238365	470	15	475	31.6667	123.929	10.9629	0.221032	0.375356	0.154324	0.0267532
nrpe1-11	CHG	hyper	Chr2	930462	931066	1286792	1286798	4703	7	605	86.4286	40.8391	7.13758	0.220769	0.530847	0.310078	0.038053
WT_Col0	CHG	hyper	Chr4	1663907	1665001	3202092	3202123	10824	32	1095	34.2188	351.937	14.2742	0.220555	0.319452	0.098897	0.0201279
WT_Col0	CHG	hyper	Chr4	7519760	7521027	3421465	3421505	12094	41	1268	30.9268	429.014	15.0472	0.220267	0.645247	0.42498	0.0210505
nrpd1-3	CHG	hyper	Chr4	13579758	13580454	3567176	3567201	14404	26	697	26.8077	144.323	7.6576	0.220192	0.616713	0.39652	0.039668
nrpd1-3	CHG	hyper	Chr4	1870817	1871542	3104856	3104880	12162	25	726	29.04	82.7011	3.97952	0.220061	0.592855	0.372794	0.066487
nrpd1-50	CHG	hyper	Chr1	20422773	20423257	847082	847097	3083	16	485	30.3125	118.356	8.9435	0.219997	0.641744	0.421747	0.0297404
nrpe1-11	CHG	hyper	Chr3	22173647	22174270	2989970	2990006	11294	37	624	16.8649	439.273	14.5406	0.219766	0.62971	0.409944	0.0185118
WT_outx	CHG	hyper	Chr5	2037643	2037755	3901486	3901493	14491	8	113	14.125	140.176	19.9277	0.219669	0.323148	0.103479	0.0125408
nrpd1-50	CHG	hyper	Chr1	18052921	18054240	747558	747622	2756	65	1320	20.3077	805.051	25.0885	0.219608	0.575363	0.355755	0.0192477
nrpd1-49	CHG	hyper	Chr1	11512079	11512917	532394	532436	1238	43	839	19.5116	178.945	5.94495	0.219325	0.607702	0.388377	0.0530434
nrpd1-3	CHG	hyper	Chr1	11502448	11503328	517829	517888	1346	60	881	14.6833	417.06	11.687	0.219297	0.417505	0.198208	0.0318464
nrpd1-3	CHG	hyper	Chr2	11721429	11721832	1684107	1684121	7253	15	404	26.9333	324.673	43.2472	0.219219	0.313041	0.0938221	0.0101327
nrpd1-49	CHG	hyper	Chr4	13579617	13580552	3647602	3647637	13476	36	936	26	238.996	10.4133	0.218445	0.574235	0.355791	0.0329044
nrpe1-11	CHG	hyper	Chr4	8087770	8088650	3360686	3360714	13124	29	881	30.3793	485.068	22.4259	0.218385	0.362167	0.143781	0.0130562
nrpd1-3	CHG	hyper	Chr3	12671230	12671497	2577183	2577195	10061	13	268	20.6154	116.628	13.9829	0.21798	0.2797	0.0617194	0.0246054
nrpd1-3	CHG	hyper	Chr4	14279474	14280336	3599536	3599569	14486	34	863	25.3824	371.359	16.9303	0.217811	0.349134	0.131322	0.0200582
nrpe1-11	CHG	hyper	Chr1	17761029	17761564	718216	718250	2802	35	536	15.3143	254.867	9.9109	0.216615	0.709154	0.492539	0.0310986
WT_outx	CHG	hyper	Chr5	25264893	25264953	4844484	4844488	18119	5	61	12.2	78.5342	17.1818	0.216437	0.503123	0.286686	0.0137798
nrpe1-11	CHG	hyper	Chr3	7233520	7234225	2399422	2399456	8630	35	706	20.1714	296.514	11.1601	0.216423	0.377107	0.160685	0.025547
nrpe1-11	CHG	hyper	Chr4	520019	520721	3074737	3074775	11501	39	703	18.0256	214.08	7.61813	0.216396	0.555782	0.339385	0.0391795
nrpd1-51	CHG	hyper	Chr3	12227091	12227102	2635090	2635094	8816	5	12	2.4	50.9689	10.364	0.21636	0.721969	0.505609	0.0212259
WT_Col0	CHG	hyper	Chr4	5084073	5084975	3331871	3331905	11544	35	903	25.8	285.2	11.753	0.216164	0.492143	0.275979	0.0263105
nrpd1-51	CHG	hyper	Chr4	13572089	13573632	3664475	3664597	12845	123	1544	12.5528	2394.41	42.4425	0.215288	0.268594	0.0533061	0.0105685
nrpe1-11	CHG	hyper	Chr1	13817879	13818387	604363	604391	1835	29	509	17.5517	164.624	7.43878	0.215273	0.412885	0.197612	0.0380868
WT_Col0	CHG	hyper	Chr5	18141967	18143803	4679122	4679204	16221	83	1837	22.1325	1151.23	25.4886	0.215229	0.456126	0.240897	0.0156928
WT_outx	CHG	hyper	Chr3	16302725	16303165	2721095	2721107	10308	13	441	33.9231	147.206	12.4012	0.21478	0.572592	0.357812	0.0189674
nrpd1-47	CHG	hyper	Chr3	8526153	8526859	2501020	2501035	8395	16	707	44.1875	265.731	25.954	0.21436	0.314308	0.0999475	0.0126618
nrpe1-11	CHG	hyper	Chr1	12294217	12294894	551785	551818	1467	34	678	19.9412	140.347	4.93448	0.214179	0.509353	0.295173	0.0529458
WT_Col0	CHG	hyper	Chr3	20853121	20854067	2999992	3000029	10372	38	947	24.9211	454.318	17.5766	0.214033	0.41804	0.204007	0.0179021
nrpe1-11	CHG	hyper	Chr2	13817617	13818455	1781693	1781723	7342	31	839	27.0645	694.479	29.8605	0.213993	0.22432	0.0103272	0.00955216
nrpd1-3	CHG	hyper	Chr2	8202110	8202265	1540091	1540096	6651	6	156	26	38.5109	6.72485	0.213967	0.309632	0.0956649	0.0333183
nrpe1-11	CHG	hyper	Chr5	10931738	10932543	4307083	4307108	15911	26	806	31	129.388	7.94838	0.213962	0.635857	0.421895	0.0434181
nrpd1-49	CHG	hyper	Chr1	5679288	5679408	278648	278653	474	6	121	20.1667	72.8303	13.1602	0.213882	0.634283	0.420401	0.0176219
nrpd1-47	CHG	hyper	Chr1	8831342	8831883	421185	421194	837	10	542	54.2	75.1238	11.4135	0.213877	0.845672	0.631794	0.0278393
WT_Col0	CHG	hyper	Chr5	8728598	8728774	4335714	4335718	14275	5	177	35.4	82.732	22.2239	0.213625	0.466421	0.252796	0.0129107
WT_Col0	CHG	hyper	Chr4	2803855	2804474	3246316	3246346	11047	31	620	20	412.579	16.8866	0.213578	0.251652	0.0380745	0.0155267
nrpd1-3	CHG	hyper	Chr2	3584381	3585379	1368814	1368880	5598	67	999	14.9104	587.576	9.91876	0.213419	0.756219	0.5428	0.0242384
nrpe1-11	CHG	hyper	Chr1	22691669	22692917	919492	919579	3527	88	1249	14.1932	2575.11	50.9969	0.213132	0.233204	0.0200719	0.00773961
nrpe1-11	CHG	hyper	Chr2	8682773	8683307	1572780	1572792	6488	13	535	41.1538	197.489	20.1658	0.213043	0.265155	0.0521124	0.0140238
nrpd1-47	CHG	hyper	Chr1	11512173	11512814	534936	534967	1225	32	642	20.0625	122.762	4.73229	0.213033	0.598815	0.385782	0.0557365
nrpe1-11	CHG	hyper	Chr5	4987378	4987670	4063248	4063258	14978	11	293	26.6364	55.7562	6.15003	0.212929	0.574227	0.361298	0.0420182
nrpe1-11	CHG	hyper	Chr3	4905344	4907058	2289790	2289906	8391	117	1715	14.6581	3153.12	60.4808	0.212925	0.22444	0.0115146	0.00790081
nrpd1-3	CHG	hyper	Chr2	7695317	7695490	1521064	1521075	6548	12	174	14.5	103.791	10.1166	0.212694	0.589072	0.376378	0.024591
nrpd1-50	CHG	hyper	Chr1	13066020	13066717	592872	592889	1546	18	698	38.7778	265.037	23.9644	0.212546	0.485436	0.27289	0.0140645
nrpe1-11	CHG	hyper	Chr2	15681277	15682910	1866200	1866284	7536	85	1634	19.2235	1502.8	37.1136	0.21207	0.504928	0.292857	0.0121071
nrpe1-11	CHG	hyper	Chr2	8437372	8437484	1562329	1562336	6454	8	113	14.125	92.8331	11.7294	0.211852	0.325717	0.113865	0.0182566
WT_Col0	CHG	hyper	Chr1	21681224	21681506	902714	902730	3165	17	283	16.6471	226.273	21.3149	0.211793	0.231727	0.0199337	0.0159121
nrpd1-51	CHG	hyper	Chr3	20203622	20203720	2954842	2954846	10187	5	99	19.8	97.778	28.609	0.21145	0.404774	0.193324	0.0108128
nrpe1-11	CHG	hyper	Chr4	14977109	14978025	3658335	3658371	14130	37	917	24.7838	409.478	15.5089	0.21134	0.589321	0.377981	0.0194679
WT_Col0	CHG	hyper	Chr2	3576143	3577886	1415727	1415817	4993	91	1744	19.1648	519.083	7.29711	0.211114	0.484869	0.273755	0.0363758
nrpe1-11	CHG	hyper	Chr1	3428149	3428550	168898	168919	291	22	402	18.2727	251.473	15.1882	0.209909	0.615449	0.40554	0.0183573
nrpd1-3	CHG	hyper	Chr1	9572682	9573562	439362	439381	1030	20	881	44.05	259.129	17.5523	0.209817	0.516125	0.306309	0.0162032
nrpe1-11	CHG	hyper	Chr1	6262611	6263477	302457	302479	569	23	867	37.6957	263.744	23.0966	0.209757	0.267061	0.0573048	0.0182746
nrpe1-11	CHG	hyper	Chr4	2763359	2764149	3166331	3166364	11904	34	791	23.2647	300.88	15.1118	0.209629	0.442259	0.23263	0.0239113
nrpe1-11	CHG	hyper	Chr1	28964382	28965217	1180233	1180276	4377	44	836	19	273.512	9.73543	0.209609	0.384606	0.174996	0.0335181
nrpe1-11	CHG	hyper	Chr5	17095613	17096183	4526951	4526977	17299	27	571	21.1481	178.746	10.7041	0.209514	0.609255	0.399741	0.0321434
nrpd1-3	CHG	hyper	Chr4	5889622	5889770	3252448	3252452	13100	5	149	29.8	34.8346	7.03622	0.209423	0.700175	0.490752	0.0300577
nrpd1-51	CHG	hyper	Chr2	3547137	3547941	1407903	1407938	4943	36	805	22.3611	264.453	8.35506	0.209391	0.392658	0.183267	0.0282896
nrpd1-51	CHG	hyper	Chr4	12981604	12982325	3634812	3634845	12792	34	722	21.2353	584.405	27.8271	0.208936	0.323208	0.114273	0.0121556
nrpe1-11	CHG	hyper	Chr2	13092873	13093859	1750450	1750497	7243	48	987	20.5625	714.399	31.9271	0.208807	0.58537	0.376563	0.0141792
nrpd1-51	CHG	hyper	Chr5	8081374	8082158	4286082	4286107	14020	26	785	30.1923	291.094	16.0111	0.208778	0.343673	0.134895	0.018639
nrpd1-47	CHG	hyper	Chr4	13579758	13580625	3666731	3666767	13310	37	868	23.4595	192.076	8.15806	0.208556	0.627661	0.419105	0.0401746
WT_Col0	CHG	hyper	Chr4	14582239	14582506	3730851	3730864	13082	14	268	19.1429	122.237	9.66074	0.208485	0.515635	0.30715	0.0238782
nrpd1-49	CHG	hyper	Chr2	11721429	11721832	1723306	1723320	6773	15	404	26.9333	313.384	39.1465	0.208218	0.303383	0.0951653	0.00996627
nrpd1-47	CHG	hyper	Chr2	1246153	1246965	1326853	1326885	4540	33	813	24.6364	265.997	11.3501	0.208125	0.30448	0.0963549	0.0260469
nrpd1-49	CHG	hyper	Chr5	6284220	6285725	4185408	4185495	14552	88	1506	17.1136	2458.82	65.7863	0.208083	0.22936	0.0212778	0.00744718
nrpd1-3	CHG	hyper	Chr3	20203475	20203719	2874525	2874532	11486	8	245	30.625	131.077	25.392	0.208029	0.41915	0.211121	0.0126965
WT_outx	CHG	hyper	Chr3	8526459	8527918	2438664	2438713	8663	50	1460	29.2	831.291	29.889	0.207732	0.420684	0.212952	0.0124721
nrpd1-3	CHG	hyper	Chr1	20422571	20423887	821641	821686	3316	46	1317	28.6304	340.467	14.8855	0.207712	0.806788	0.599075	0.0281029
WT_Col0	CHG	hyper	Chr3	7093933	7094261	2456165	2456170	7925	6	329	54.8333	52.7937	12.5144	0.207694	0.481812	0.274117	0.0236044
WT_outx	CHG	hyper	Chr3	3755007	3755382	2223684	2223695	8111	12	376	31.3333	197.616	26.4832	0.207646	0.343967	0.136321	0.0126091
nrpe1-11	CHG	hyper	Chr1	18773100	18774297	762826	762895	2946	70	1198	17.1143	2052.37	49.9252	0.207433	0.225185	0.0177523	0.00712789
nrpd1-50	CHG	hyper	Chr5	2037643	2037755	4005710	4005716	14018	7	113	16.1429	142.738	21.6186	0.207395	0.314607	0.107212	0.0101718
WT_outx	CHG	hyper	Chr5	14088346	14089915	4397309	4397395	16463	87	1570	18.046	1518.7	26.3661	0.206915	0.267487	0.0605717	0.0117368
WT_Col0	CHG	hyper	Chr1	20437779	20438237	849984	849996	2978	13	459	35.3077	145.429	14.9577	0.20691	0.511478	0.304568	0.0184959
nrpd1-3	CHG	hyper	Chr3	7803624	7804012	2403318	2403330	9027	13	389	29.9231	151.33	20.0259	0.206803	0.408521	0.201718	0.0177654
nrpd1-3	CHG	hyper	Chr4	10668372	10669765	3439083	3439169	14053	87	1394	16.023	2161.11	40.5705	0.206793	0.214559	0.00776544	0.00832578
nrpd1-49	CHG	hyper	Chr1	11066523	11067072	514913	514960	1140	48	550	11.4583	448.366	12.7636	0.206771	0.407255	0.200484	0.0224057
nrpd1-47	CHG	hyper	Chr2	11721530	11721832	1732337	1732347	6680	11	303	27.5455	220.047	31.0507	0.20673	0.317194	0.110463	0.0103343
nrpe1-11	CHG	hyper	Chr2	6821699	6822580	1498849	1498864	6137	16	882	55.125	282.567	25.5	0.20643	0.294958	0.0885281	0.0116944
nrpd1-3	CHG	hyper	Chr1	18053267	18054239	725214	725270	2947	57	973	17.0702	462.866	13.3784	0.20634	0.607427	0.401088	0.0265036
WT_Col0	CHG	hyper	Chr5	9637221	9637792	4369507	4369544	14455	38	572	15.0526	222.17	7.9046	0.206301	0.320723	0.114422	0.0345948
nrpe1-11	CHG	hyper	Chr3	17021362	17022714	2761260	2761299	10651	40	1353	33.825	582.366	23.3972	0.206178	0.508095	0.301917	0.0141998
nrpe1-11	CHG	hyper	Chr2	11715423	11716203	1697691	1697712	6990	22	781	35.5	162.191	11.0595	0.206009	0.376744	0.170735	0.0271346
nrpd1-51	CHG	hyper	Chr2	12886822	12887285	1777675	1777688	6652	14	464	33.1429	177.341	15.4627	0.205866	0.488402	0.282536	0.0162519
nrpe1-11	CHG	hyper	Chr2	2273371	2274085	1333669	1333686	5015	18	715	39.7222	188.934	15.7446	0.20562	0.575069	0.369449	0.0196191
nrpe1-11	CHG	hyper	Chr5	20804253	20804789	4675942	4675968	17864	27	537	19.8889	192	10.0524	0.205243	0.638459	0.433216	0.0288632
nrpe1-11	CHG	hyper	Chr5	14890698	14891924	4444347	4444424	16854	78	1227	15.7308	1754.57	53.5214	0.20517	0.220983	0.0158129	0.00905694
nrpe1-11	CHG	hyper	Chr2	12736495	12737401	1736438	1736471	7180	34	907	26.6765	257.848	13.4474	0.20515	0.504489	0.29934	0.0271863
nrpe1-11	CHG	hyper	Chr2	1786582	1787692	1316651	1316689	4894	39	1111	28.4872	383.058	21.0966	0.205091	0.587247	0.382156	0.0213994
nrpd1-3	CHG	hyper	Chr1	17621836	17622487	706257	706280	2873	24	652	27.1667	172.346	9.57919	0.205075	0.361426	0.156351	0.028471
WT_Col0	CHG	hyper	Chr3	5469711	5470208	2377155	2377172	7764	18	498	27.6667	475.451	44.2563	0.204959	0.211756	0.00679726	0.0077595
nrpe1-11	CHG	hyper	Chr1	9572682	9573561	442525	442543	1008	19	880	46.3158	268.512	25.4064	0.204777	0.421105	0.216328	0.0145059
nrpd1-3	CHG	hyper	Chr4	11209968	11211159	3459819	3459851	14148	33	1192	36.1212	392.121	24.7759	0.20474	0.49764	0.2929	0.0171265
nrpe1-11	CHG	hyper	Chr2	1401614	1402317	1302787	1302833	4803	47	704	14.9787	221.257	5.80615	0.204152	0.531032	0.32688	0.043602
nrpe1-11	CHG	hyper	Chr5	13754310	13755069	4409439	4409474	16608	36	760	21.1111	327.3	11.4101	0.20409	0.405857	0.201767	0.0227899
WT_Col0	CHG	hyper	Chr3	9773343	9773918	2563083	2563102	8325	20	576	28.8	115.075	6.81912	0.204082	0.33725	0.133168	0.0354683
nrpe1-11	CHG	hyper	Chr1	19171484	19171807	778695	778705	3008	11	324	29.4545	97.185	11.0749	0.203968	0.521596	0.317628	0.0230864
nrpe1-11	CHG	hyper	Chr5	10511498	10511913	4292952	4292974	15816	23	416	18.087	75.9079	3.43758	0.203606	0.547926	0.34432	0.0616944
nrpd1-3	CHG	hyper	Chr5	10931822	10932473	4272621	4272634	16432	14	652	46.5714	57.0783	5.99098	0.203598	0.555722	0.352125	0.0504356
nrpd1-51	CHG	hyper	Chr3	16244975	16245231	2784633	2784650	9665	18	257	14.2778	96.7645	6.75601	0.203431	0.501875	0.298444	0.0376224
nrpe1-11	CHG	hyper	Chr2	12472498	12473448	1725713	1725753	7141	41	951	23.1951	432.7	13.9512	0.203374	0.274627	0.0712528	0.0192704
nrpd1-51	CHG	hyper	Chr1	12338658	12339363	566147	566182	1314	36	706	19.6111	376.59	13.4225	0.203309	0.599962	0.396653	0.0198976
nrpe1-11	CHG	hyper	Chr2	11159721	11160335	1674811	1674830	6894	20	615	30.75	97.6573	6.94282	0.203225	0.496586	0.293361	0.0416099
nrpe1-11	CHG	hyper	Chr1	25452153	25453309	1029240	1029280	3967	41	1157	28.2195	506.4	16.3286	0.203158	0.455163	0.252005	0.0166676
nrpd1-51	CHG	hyper	Chr2	11721530	11721832	1732082	1732092	6466	11	303	27.5455	223.504	30.6847	0.203096	0.314967	0.111871	0.00999561
WT_outx	CHH	hyper	Chr3	20657879	20657994	14005163	14005188	2415	26	116	4.46154	106.043	5.23777	0.202988	0.316087	0.113099	0.04988
nrpd1-3	CHG	hyper	Chr4	1872484	1873709	3104928	3104960	12162	33	1226	37.1515	345.448	18.3876	0.202908	0.683506	0.480598	0.021357
WT_outx	CHG	hyper	Chr1	8643300	8644322	403708	403765	856	58	1023	17.6379	623.954	19.5617	0.202906	0.490208	0.287302	0.0199429
nrpd1-3	CHG	hyper	Chr3	12671880	12672288	2577196	2577210	10062	15	409	27.2667	130.88	14.1061	0.20278	0.717217	0.514437	0.02315
nrpe1-11	CHG	hyper	Chr4	13572196	13573125	3595423	3595506	13960	84	930	11.0714	1334.33	31.9191	0.202693	0.268592	0.0658991	0.0126928
nrpd1-3	CHG	hyper	Chr1	11512462	11512917	518118	518141	1349	24	456	19	84.2065	3.95517	0.20261	0.463905	0.261295	0.0578314
nrpe1-11	CHG	hyper	Chr4	2583337	2585049	3158977	3159025	11875	49	1713	34.9592	338.975	8.31599	0.20259	0.512477	0.309887	0.029182
nrpd1-47	CHG	hyper	Chr2	5369414	5369549	1477183	1477193	5520	11	136	12.3636	56.3007	5.43661	0.202454	0.700066	0.497612	0.0395394
nrpd1-49	CHG	hyper	Chr5	10030794	10031728	4342963	4343013	15115	51	935	18.3333	921.369	25.3897	0.20234	0.422524	0.220185	0.0112102
nrpe1-11	CHG	hyper	Chr1	2157789	2158637	105115	105163	200	49	849	17.3265	1018.53	39.1254	0.202297	0.456809	0.254513	0.010632
nrpd1-50	CHG	hyper	Chr1	12844831	12845826	585305	585345	1495	41	996	24.2927	338.528	9.04866	0.202292	0.335084	0.132792	0.0244609
WT_Col0	CHG	hyper	Chr5	19178754	19179490	4721559	4721580	16374	22	737	33.5	577.699	54.6789	0.202289	0.212361	0.0100726	0.00770221
nrpd1-3	CHG	hyper	Chr3	15846901	15847719	2696063	2696110	10760	48	819	17.0625	363.979	11.0359	0.202226	0.613014	0.410788	0.0275438
nrpe1-11	CHG	hyper	Chr1	19669252	19670435	798088	798164	3085	77	1184	15.3766	2246.86	54.7597	0.202183	0.217346	0.015163	0.00692881
WT_outx	CHG	hyper	Chr5	15967125	15968119	4456333	4456355	16887	23	995	43.2609	326.182	21.3283	0.202172	0.262686	0.0605147	0.0142511
nrpe1-11	CHG	hyper	Chr1	16780414	16782009	682959	683060	2565	102	1596	15.6471	1120.8	15.7355	0.201905	0.269245	0.0673395	0.0179319
nrpe1-11	CHG	hyper	Chr2	12914611	12915661	1743338	1743401	7214	64	1051	16.4219	760.136	18.3098	0.201731	0.242148	0.0404168	0.0171112
WT_Col0	CHG	hyper	Chr1	18648505	18649278	775845	775878	2733	34	774	22.7647	390.145	16.9642	0.201256	0.295206	0.0939496	0.0175391
nrpd1-3	CHG	hyper	Chr2	9742411	9743232	1605231	1605260	6907	30	822	27.4	405.977	24.4846	0.200976	0.25533	0.054354	0.0148513
nrpd1-3	CHG	hyper	Chr4	3667521	3668216	3173820	3173853	12543	34	696	20.4706	308.129	13.1502	0.200893	0.371945	0.171052	0.022042
nrpd1-51	CHG	hyper	Chr3	8526459	8528018	2499937	2499987	8100	51	1560	30.5882	729.325	27.2311	0.200816	0.406362	0.205546	0.014028
nrpd1-51	CHG	hyper	Chr2	6537961	6538576	1518511	1518527	5618	17	616	36.2353	124.557	10.096	0.200582	0.508153	0.307571	0.0274372
nrpe1-11	CHG	hyper	Chr1	12293514	12293844	551771	551784	1466	14	331	23.6429	42.9605	3.09104	0.200404	0.641385	0.440981	0.0653094
nrpd1-3	CHG	hyper	Chr5	19965750	19966973	4606084	4606115	18316	32	1224	38.25	311.461	16.2515	0.200343	0.371355	0.171013	0.0203422
nrpe1-11	CHG	hyper	Chr5	9870950	9871762	4271772	4271812	15650	41	813	19.8293	529.442	17	0.200278	0.375639	0.175361	0.0154835
nrpe1-11	CHG	hyper	Chr4	1871206	1871410	3130824	3130832	11739	9	205	22.7778	28.4881	3.27305	0.200164	0.644636	0.444472	0.0632362
nrpd1-3	CHH	hyper	Chr2	11721707	11722186	8095925	8096035	1675	111	480	4.32432	859.523	10.2023	0.198466	0.318775	0.120309	0.0246551
WT_Col0	CHH	hyper	Chr3	9085627	9085862	12352088	12352132	1663	45	236	5.24444	826.924	24.3238	0.197208	0.23509	0.0378825	0.0107317
WT_Col0	CHH	hyper	Chr3	229	718	10363719	10363825	1535	107	490	4.57944	3897.68	121.277	0.197123	0.22412	0.0269979	0.0067716
WT_outx	CHH	hyper	Chr1	7714751	7715069	1609758	1609812	124	55	319	5.8	224.749	4.69222	0.190441	0.369452	0.179011	0.0464005
nrpd1-49	CHH	hyper	Chr1	18549248	18549746	3676914	3676996	734	83	499	6.01205	577.541	9.27549	0.175708	0.294353	0.118645	0.024349
nrpd1-50	CHH	hyper	Chr5	15689690	15689806	22157536	22157551	3821	16	117	7.3125	171.046	13.5737	0.171012	0.180779	0.00976678	0.0161559
WT_outx	CHH	hyper	Chr5	20756817	20757059	22367342	22367370	4055	29	243	8.37931	88.5863	3.43162	0.166659	0.553622	0.386964	0.0545572
WT_outx	CHH	hyper	Chr5	22001775	22002267	22623237	22623367	4065	131	493	3.76336	518.227	4.94104	0.162992	0.397565	0.234572	0.0403003
nrpd1-3	CHH	hyper	Chr1	18549268	18549748	3522321	3522410	762	90	481	5.34444	471.759	6.67695	0.160858	0.239234	0.0783764	0.0300193
WT_outx	CHH	hyper	Chr2	9439381	9439586	7777645	7777667	1528	23	206	8.95652	69.6323	3.31516	0.16033	0.310521	0.150191	0.0529395
nrpd1-3	CHH	hyper	Chr2	16537471	16537884	9065623	9065714	1758	92	414	4.5	552.405	7.45204	0.158985	0.308295	0.14931	0.0259811
WT_outx	CHH	hyper	Chr5	9395734	9396541	20223036	20223097	3431	62	808	13.0323	378.91	7.47112	0.156589	0.273014	0.116425	0.0256455
WT_Col0	CHH	hyper	Chr1	5679298	5679426	1252530	1252562	66	33	129	3.90909	127.217	5.38321	0.154916	0.323023	0.168107	0.0401689
WT_outx	CHH	hyper	Chr5	8446881	8447261	20039559	20039583	3403	25	381	15.24	116.881	5.28344	0.152937	0.386948	0.234011	0.0327014
WT_outx	CHH	hyper	Chr5	22801527	22802140	22782231	22782289	4086	59	614	10.4068	751.639	19.7767	0.151846	0.287513	0.135667	0.0116915
WT_Col0	CHH	hyper	Chr4	5883402	5883606	16493066	16493075	2611	10	205	20.5	65.8394	7.04326	0.151777	0.412671	0.260894	0.0231054
WT_outx	CHH	hyper	Chr1	21790783	21790930	4215575	4215593	817	19	148	7.78947	78.7826	5.77601	0.151261	0.276619	0.125358	0.0364486
WT_outx	CHH	hyper	Chr5	15689690	15689806	21370982	21370997	3948	16	117	7.3125	108.089	7.48689	0.150891	0.156635	0.00574401	0.0222673
WT_Col0	CHH	hyper	Chr4	9908869	9909168	17316667	17316692	2797	26	300	11.5385	213.479	9.97836	0.148601	0.382217	0.233615	0.0178471
WT_outx	CHH	hyper	Chr5	26233301	26233551	23488045	23488091	4126	47	251	5.34043	205.683	4.60805	0.148274	0.33375	0.185475	0.0338767
WT_Col0	CHH	hyper	Chr1	24831588	24832031	5054285	5054329	798	45	444	9.86667	317.736	11.9941	0.147959	0.367795	0.219836	0.0205994
nrpd1-50	CHH	hyper	Chr2	16537481	16538003	9558025	9558145	1589	121	523	4.32231	653.51	7.46059	0.145942	0.290733	0.144791	0.0258062
nrpd1-47	CHH	hyper	Chr2	16537506	16537933	9536122	9536215	1555	94	428	4.55319	450.861	5.71151	0.145556	0.30668	0.161124	0.0296189
WT_outx	CHH	hyper	Chr3	23115795	23115954	14513550	14513579	2470	30	160	5.33333	84.3279	2.95907	0.145087	0.327811	0.182724	0.0516924
WT_outx	CHH	hyper	Chr3	22059756	22059875	14301353	14301371	2437	19	120	6.31579	69.5911	4.47207	0.14103	0.202766	0.0617354	0.0385114
WT_outx	CHH	hyper	Chr5	115	249	18285402	18285420	3287	19	135	7.10526	89.8361	7.82789	0.140249	0.265156	0.124907	0.029996
WT_outx	CHH	hyper	Chr1	12336686	12336984	2521887	2521910	252	24	299	12.4583	109.223	8.68651	0.140115	0.305787	0.165672	0.0309456
nrpd1-51	CHH	hyper	Chr2	16537356	16537952	9628920	9629049	1535	130	597	4.59231	695.895	7.47131	0.140104	0.27433	0.134227	0.0245559
WT_outx	CHH	hyper	Chr5	21156994	21157430	22451445	22451514	4059	70	437	6.24286	805.041	23.0433	0.140098	0.255368	0.11527	0.0135626
WT_Col0	CHH	hyper	Chr4	14045452	14045815	18195800	18195859	2892	60	364	6.06667	189.872	3.40013	0.139247	0.303544	0.164298	0.0439733
WT_outx	CHH	hyper	Chr3	12670589	12670738	12435632	12435665	2026	34	150	4.41176	139.939	4.60514	0.138529	0.352959	0.21443	0.0332888
WT_outx	CHH	hyper	Chr4	5294078	5294330	15636466	15636530	2828	65	253	3.89231	219.625	4.23563	0.13776	0.247951	0.110191	0.0418972
WT_Col0	CHH	hyper	Chr2	10255080	10255180	8318265	8318270	1418	6	101	16.8333	18.0204	3.04022	0.135464	0.322763	0.187299	0.0450928
WT_outx	CHH	hyper	Chr3	20260202	20260385	13925562	13925598	2397	37	184	4.97297	100.842	2.79501	0.134656	0.405911	0.271255	0.0494066
nrpe1-11	CHH	hyper	Chr1	15347780	15347893	2969595	2969616	541	22	114	5.18182	84.3494	5.95941	0.13417	0.235081	0.100911	0.0350698
WT_outx	CHH	hyper	Chr5	20640097	20640392	22343839	22343873	4055	35	296	8.45714	125.813	4.21231	0.133791	0.390141	0.25635	0.0373365
WT_Col0	CHH	hyper	Chr5	8611525	8611901	21058000	21058055	3085	56	377	6.73214	260.573	6.37249	0.133391	0.346524	0.213133	0.0294931
WT_Col0	CHH	hyper	Chr5	9639803	9640268	21265463	21265538	3111	76	466	6.13158	363.306	5.62145	0.132372	0.232978	0.100607	0.0273013
nrpd1-3	CHH	hyper	Chr3	5861743	5862475	10932034	10932159	1909	126	733	5.81746	948.916	11.1956	0.131149	0.201062	0.0699139	0.017287
nrpd1-47	CHH	hyper	Chr5	15689690	15689806	22113118	22113133	3738	16	117	7.3125	169.033	12.3226	0.131082	0.140579	0.00949789	0.0124581
WT_Col0	CHH	hyper	Chr1	8765630	8765730	1915035	1915047	119	13	101	7.76923	59.1501	10.2314	0.130284	0.207554	0.0772705	0.0284783
WT_outx	CHH	hyper	Chr5	8611566	8611827	20072783	20072818	3406	36	262	7.27778	186.538	6.07253	0.129837	0.390213	0.260376	0.0250238
WT_Col0	CHH	hyper	Chr3	20189144	20189339	14595900	14595936	2168	37	196	5.2973	110.131	3.14793	0.129622	0.348254	0.218632	0.0435222
WT_outx	CHH	hyper	Chr4	7284010	7284267	16009261	16009301	2932	41	258	6.29268	132.548	3.53019	0.129575	0.255259	0.125684	0.0400083
WT_outx	CHH	hyper	Chr5	15966952	15967677	21423307	21423404	3960	98	726	7.40816	713.393	8.79663	0.129437	0.171501	0.0420641	0.017259
WT_Col0	CHH	hyper	Chr3	9976994	9977097	12534019	12534043	1684	25	104	4.16	177.562	8.31953	0.129208	0.319062	0.189854	0.01814
WT_Col0	CHH	hyper	Chr3	12465659	12465942	13018276	13018289	1800	14	284	20.2857	74.9515	5.94421	0.128228	0.25515	0.126921	0.0240115
WT_outx	CHH	hyper	Chr5	9854448	9854921	20312823	20312854	3439	32	474	14.8125	150.639	5.70782	0.127753	0.245056	0.117303	0.0271728
WT_Col0	CHH	hyper	Chr5	14971621	14971919	22263360	22263419	3560	60	299	4.98333	583.044	16.1485	0.126319	0.448763	0.322444	0.012993
WT_outx	CHH	hyper	Chr2	9005478	9005947	7688525	7688608	1519	84	470	5.59524	584.008	10.2996	0.125916	0.363408	0.237492	0.0184627
WT_outx	CHH	hyper	Chr1	22828935	22829284	4418343	4418368	836	26	350	13.4615	88.6606	3.86093	0.125133	0.32827	0.203137	0.0371851
nrpd1-50	CHH	hyper	Chr1	18549246	18549748	3711599	3711677	694	79	503	6.36709	342.731	6.29839	0.124705	0.204555	0.0798495	0.0280121
WT_Col0	CHH	hyper	Chr1	3780731	3780908	836871	836900	50	30	178	5.93333	195.556	16.4798	0.124196	0.223776	0.0995795	0.0173243
WT_Col0	CHH	hyper	Chr3	9977440	9977577	12534044	12534051	1685	8	138	17.25	52.3126	8.15331	0.123961	0.350791	0.22683	0.0189756
WT_outx	CHH	hyper	Chr1	760185	760312	158483	158503	16	21	128	6.09524	78.1247	3.95159	0.123872	0.228692	0.10482	0.0332335
WT_Col0	CHH	hyper	Chr3	14945703	14946044	13494727	13494784	2047	58	342	5.89655	203.721	3.93257	0.123719	0.249606	0.125887	0.0352481
nrpd1-49	CHH	hyper	Chr2	11721616	11722149	8458173	8458306	1586	134	534	3.98507	775.825	7.88717	0.123648	0.23257	0.108922	0.0208101
WT_Col0	CHH	hyper	Chr5	22801671	22802169	23893515	23893614	3710	100	499	4.99	651.923	9.22816	0.123448	0.369006	0.245559	0.0187483
WT_Col0	CHH	hyper	Chr1	24553917	24554213	4997711	4997767	794	57	297	5.21053	206.237	4.49605	0.12325	0.384535	0.261285	0.0337016
WT_outx	CHH	hyper	Chr4	14911756	14912033	17530765	17530812	3209	48	278	5.79167	155.057	3.97969	0.123179	0.38913	0.265951	0.0386863
WT_Col0	CHH	hyper	Chr5	250611	251117	19232683	19232747	2980	65	507	7.8	283.702	6.79587	0.123106	0.357821	0.234715	0.0286919
WT_outx	CHH	hyper	Chr5	14337338	14337456	21146361	21146374	3862	14	119	8.5	108.402	8.47832	0.122853	0.158119	0.0352669	0.0158843
nrpd1-47	CHH	hyper	Chr1	18549279	18549780	3701328	3701411	701	84	502	5.97619	496.927	9.5554	0.122228	0.166981	0.0447522	0.0201308
nrpd1-50	CHH	hyper	Chr2	11721588	11722176	8531583	8531728	1520	146	589	4.03425	773.372	7.01252	0.122228	0.228351	0.106123	0.0222286
WT_outx	CHH	hyper	Chr1	17006871	17007243	3272757	3272813	672	57	373	6.54386	278.417	7.62665	0.121556	0.350585	0.229028	0.0272668
WT_outx	CHH	hyper	Chr5	15361667	15361916	21309690	21309718	3930	29	250	8.62069	161.283	6.46568	0.120646	0.258526	0.13788	0.0217116
WT_Col0	CHH	hyper	Chr3	5929320	5930127	11674883	11675019	1602	137	808	5.89781	894.69	9.44445	0.120497	0.364137	0.24364	0.0179599
nrpd1-51	CHH	hyper	Chr2	3386064	3386272	6894510	6894535	1091	26	209	8.03846	379.517	33.404	0.120237	0.193311	0.0730741	0.00836369
WT_Col0	CHH	hyper	Chr1	27597440	27597568	5650290	5650318	833	29	129	4.44828	94.8475	4.27775	0.119883	0.340345	0.220462	0.0368026
WT_outx	CHH	hyper	Chr5	18210709	18211168	21866638	21866690	4006	53	460	8.67925	229.945	5.10127	0.119344	0.214207	0.0948626	0.0274538
WT_Col0	CHH	hyper	Chr5	18444187	18444575	22977374	22977424	3645	51	389	7.62745	323.095	8.42001	0.119327	0.27355	0.154223	0.0185102
WT_outx	CHH	hyper	Chr5	13858922	13859743	21056203	21056299	3829	97	822	8.47423	1459.89	22.0856	0.119303	0.287645	0.168341	0.00789695
WT_Col0	CHH	hyper	Chr1	21744800	21745067	4412985	4413010	750	26	268	10.3077	111.296	5.49235	0.119265	0.375821	0.256556	0.0278178
WT_outx	CHH	hyper	Chr2	13267715	13267867	8540462	8540468	1599	7	153	21.8571	20.3397	3.3391	0.119144	0.315799	0.196656	0.0411098
WT_outx	CHH	hyper	Chr4	14045575	14045720	17354483	17354516	3187	34	146	4.29412	92.2651	2.77256	0.118917	0.292492	0.173576	0.0438207
WT_outx	CHH	hyper	Chr1	21525158	21525419	4166183	4166216	809	34	262	7.70588	100.528	3.26899	0.118286	0.360735	0.242448	0.0400536
WT_outx	CHH	hyper	Chr2	4870929	4871257	6889619	6889706	1312	88	329	3.73864	279.729	3.47618	0.118014	0.256855	0.138841	0.0370195
WT_outx	CHH	hyper	Chr2	19268628	19269388	9783235	9783337	1685	103	761	7.38835	2508.32	42.1375	0.117624	0.213762	0.096138	0.00464827
WT_Col0	CHH	hyper	Chr2	3300759	3300875	6916580	6916597	1031	18	117	6.5	51.6814	3.24448	0.117453	0.271049	0.153596	0.04093
WT_outx	CHH	hyper	Chr5	18239082	18239234	21872139	21872158	4006	20	153	7.65	56.9395	3.02622	0.11721	0.432926	0.315717	0.0411655
WT_outx	CHH	hyper	Chr2	6790469	6790646	7245049	7245061	1480	13	178	13.6923	35.6464	2.92292	0.116893	0.369835	0.252942	0.0426596
WT_outx	CHH	hyper	Chr2	17545702	17545880	9429375	9429411	1656	37	179	4.83784	109.341	3.15407	0.116219	0.330214	0.213995	0.0395418
WT_outx	CHH	hyper	Chr2	17545988	17546114	9429444	9429459	1656	16	127	7.9375	42.4693	2.73385	0.116177	0.447827	0.33165	0.043792
nrpd1-3	CHH	hyper	Chr3	2815572	2815742	10297141	10297161	1860	21	171	8.14286	75.1443	3.67903	0.11501	0.305164	0.190154	0.0321511
nrpd1-47	CHH	hyper	Chr3	7807035	7807405	11920105	11920114	1715	10	371	37.1	81.7521	11.7322	0.114885	0.178672	0.0637864	0.014046
nrpd1-51	CHH	hyper	Chr1	18549274	18549976	3731843	3732005	678	163	703	4.31288	980.819	9.67064	0.114234	0.189787	0.0755527	0.0163692
WT_Col0	CHH	hyper	Chr5	4208491	4208666	20099707	20099726	3028	20	176	8.8	56.6232	3.17519	0.114168	0.37008	0.255912	0.0403191
WT_outx	CHH	hyper	Chr1	4896577	4896939	1028255	1028329	81	75	363	4.84	235.525	3.42115	0.113361	0.435691	0.322331	0.0361053
nrpd1-47	CHH	hyper	Chr3	1969818	1970503	10645901	10646067	1620	167	686	4.10778	916.861	9.95233	0.113289	0.216849	0.103561	0.0249911
WT_outx	CHH	hyper	Chr5	15956716	15957036	21421235	21421284	3960	50	321	6.42	177.203	4.1646	0.113161	0.208364	0.0952038	0.0318015
WT_Col0	CHH	hyper	Chr1	6906216	6906489	1518665	1518693	85	29	274	9.44828	78.2445	2.97284	0.113085	0.482374	0.369289	0.0418918
WT_outx	CHH	hyper	Chr4	10266081	10267063	16588026	16588170	3095	145	983	6.77931	1134.87	11.3373	0.112	0.128223	0.0162223	0.0140183
WT_outx	CHH	hyper	Chr3	17470982	17471125	13357396	13357424	2353	29	144	4.96552	123.755	6.39151	0.11156	0.307255	0.195695	0.0259882
WT_outx	CHH	hyper	Chr3	19520549	19521225	13772715	13772766	2386	52	677	13.0192	258.56	7.00591	0.11139	0.30662	0.195229	0.0222951
WT_outx	CHH	hyper	Chr5	13283849	13283979	20945668	20945690	3808	23	131	5.69565	66.5043	3.02149	0.111196	0.213245	0.102049	0.0384821
WT_outx	CHH	hyper	Chr1	29244271	29244532	5718423	5718432	938	10	262	26.2	31.3455	3.36558	0.111161	0.360632	0.249471	0.0354562
WT_Col0	CHH	hyper	Chr4	475969	476483	15405844	15405947	2251	104	515	4.95192	519.703	6.76288	0.1111	0.283812	0.172712	0.0218628
nrpe1-11	CHH	hyper	Chr3	13250946	13251337	12525311	12525322	2039	12	392	32.6667	149.497	13.5326	0.111003	0.162658	0.0516542	0.00891099
nrpd1-3	CHH	hyper	Chr3	1969882	1970482	10119462	10119607	1837	146	601	4.11644	799.61	7.98005	0.110672	0.211778	0.101106	0.0208665
WT_outx	CHH	hyper	Chr5	15742140	15742445	21379875	21379943	3954	69	306	4.43478	233.989	3.62919	0.110657	0.26332	0.152663	0.0324417
WT_outx	CHH	hyper	Chr5	19930640	19930817	22213041	22213063	4034	23	178	7.73913	66.2297	3.02251	0.11064	0.207134	0.0964942	0.0384449
WT_outx	CHH	hyper	Chr5	12816757	12816915	20866225	20866250	3774	26	159	6.11538	199.254	11.8158	0.110588	0.150553	0.0399649	0.0140595
WT_outx	CHH	hyper	Chr2	10876679	10876780	8061358	8061366	1561	9	102	11.3333	45.5461	5.35418	0.110405	0.193073	0.0826679	0.0218211
nrpe1-11	CHH	hyper	Chr5	15689690	15689806	21341475	21341490	3892	16	117	7.3125	97.5924	7.00924	0.109885	0.113157	0.00327218	0.0180977
WT_Col0	CHH	hyper	Chr4	10265930	10266970	17391074	17391197	2806	124	1041	8.39516	648.688	7.65938	0.109617	0.131405	0.0217883	0.0204062
WT_Col0	CHH	hyper	Chr3	5328663	5328814	11544401	11544417	1597	17	152	8.94118	57.9973	3.82877	0.108407	0.299263	0.190856	0.0317715
nrpd1-50	CHH	hyper	Chr5	14508750	14508877	21928497	21928523	3757	27	128	4.74074	135.737	7.63131	0.108114	0.154509	0.0463948	0.0222052
WT_outx	CHH	hyper	Chr2	5960254	5960355	7090798	7090818	1428	21	102	4.85714	78.5255	4.32828	0.107956	0.417583	0.309627	0.0286756
WT_Col0	CHH	hyper	Chr2	2543015	2543163	6770848	6770860	961	13	149	11.4615	62.7821	5.1997	0.107836	0.180327	0.0724906	0.0222925
WT_Col0	CHH	hyper	Chr1	9690764	9690990	2098166	2098200	161	35	227	6.48571	90.7672	2.83596	0.107717	0.344324	0.236606	0.0415396
WT_outx	CHH	hyper	Chr1	13075666	13076025	2654467	2654509	302	43	360	8.37209	163.686	4.59958	0.10737	0.328241	0.220871	0.0282544
WT_Col0	CHH	hyper	Chr1	19428964	19429232	3935477	3935513	681	37	269	7.27027	111.207	3.48054	0.107163	0.22041	0.113247	0.0361195
WT_outx	CHH	hyper	Chr1	20683047	20683967	4004689	4004810	766	122	921	7.54918	1957.1	28.0057	0.107107	0.240404	0.133297	0.00794443
WT_outx	CHH	hyper	Chr1	8239434	8239694	1716018	1716044	129	27	261	9.66667	81.1097	3.3332	0.106905	0.256261	0.149356	0.0354209
WT_outx	CHH	hyper	Chr4	9575460	9575620	16449473	16449523	3069	51	161	3.15686	151.369	3.15275	0.106896	0.408953	0.302058	0.0362425
WT_outx	CHH	hyper	Chr1	15634838	15634993	3017373	3017401	574	29	156	5.37931	86.6563	3.28916	0.106862	0.263483	0.156621	0.035636
WT_outx	CHH	hyper	Chr1	20699804	20700018	4007712	4007758	766	47	215	4.57447	182.397	4.57944	0.106719	0.495933	0.389214	0.0275542
nrpd1-3	CHH	hyper	Chr4	11040592	11040798	16487327	16487340	3257	14	207	14.7857	74.2428	6.50067	0.106571	0.218082	0.111511	0.0202785
WT_outx	CHH	hyper	Chr3	13866577	13866735	12651906	12651927	2170	22	159	7.22727	62.3286	2.93614	0.106377	0.203507	0.0971296	0.0375568
WT_outx	CHH	hyper	Chr4	7330806	7331042	16018061	16018110	2934	50	237	4.74	160.284	3.45107	0.106294	0.313954	0.207659	0.0331387
WT_outx	CHH	hyper	Chr5	8860749	8861032	20121000	20121050	3413	51	284	5.56863	192.623	4.50119	0.106269	0.352862	0.246593	0.0280106
WT_Col0	CHH	hyper	Chr1	4896240	4896786	1078294	1078356	63	63	547	8.68254	230.563	6.37138	0.106258	0.456542	0.350283	0.0295322
WT_Col0	CHH	hyper	Chr5	15203597	15203788	22307578	22307592	3568	15	192	12.8	39.4938	2.803	0.106164	0.335201	0.229036	0.0403182
nrpe1-11	CHH	hyper	Chr5	14513664	14513894	21121882	21121910	3839	29	231	7.96552	140.141	4.98922	0.105843	0.213524	0.107681	0.0219094
WT_outx	CHH	hyper	Chr4	18533216	18533622	18275664	18275697	3286	34	407	11.9706	104.672	3.48368	0.105702	0.30228	0.196579	0.0343361
WT_Col0	CHH	hyper	Chr2	14682606	14682978	9268789	9268831	1474	43	373	8.67442	148.016	5.00009	0.10536	0.188137	0.0827768	0.0300015
WT_outx	CHH	hyper	Chr2	11066320	11066557	8099137	8099189	1563	53	238	4.49057	257.022	6.97418	0.105284	0.253433	0.148149	0.0222166
WT_Col0	CHH	hyper	Chr4	13418511	13419391	18055642	18055751	2888	110	881	8.00909	462.159	5.61642	0.104946	0.280182	0.175236	0.0259393
WT_Col0	CHH	hyper	Chr3	8752331	8752814	12284087	12284129	1647	43	484	11.2558	123.736	3.62887	0.104545	0.385783	0.281238	0.0364893
WT_Col0	CHH	hyper	Chr5	10247918	10248021	21383252	21383264	3140	13	104	8	96.5273	8.66795	0.104276	0.171278	0.0670022	0.0140794
WT_outx	CHH	hyper	Chr1	26780503	26780853	5209826	5209883	906	58	351	6.05172	197.088	3.82084	0.104195	0.262293	0.158098	0.0307546
WT_Col0	CHH	hyper	Chr1	13075738	13075927	2791274	2791311	254	38	190	5	101.672	2.84754	0.104155	0.383801	0.279645	0.038946
nrpd1-47	CHH	hyper	Chr2	11721616	11722110	8513864	8513988	1487	125	495	3.96	639.844	6.70184	0.103993	0.213433	0.10944	0.0203122
WT_Col0	CHH	hyper	Chr5	19027637	19027831	23095670	23095717	3660	48	195	4.0625	130.872	2.93006	0.103281	0.230912	0.127632	0.0378214
WT_outx	CHH	hyper	Chr1	11620353	11620732	2383105	2383150	230	46	380	8.26087	203.468	5.49614	0.103103	0.497575	0.394472	0.0232611
WT_outx	CHH	hyper	Chr4	8729004	8729419	16292116	16292176	2981	61	416	6.81967	196.558	3.35351	0.102506	0.253387	0.150881	0.0318366
WT_Col0	CHH	hyper	Chr5	6633087	6633214	20629751	20629760	3066	10	128	12.8	33.7534	4.39964	0.101809	0.335704	0.233895	0.0301225
nrpe1-11	CHH	hyper	Chr3	22386228	22386802	14345346	14345394	2412	49	575	11.7347	263.565	7.81918	0.101744	0.263265	0.161521	0.0191668
WT_outx	CHH	hyper	Chr4	6752055	6752381	15904213	15904282	2920	70	327	4.67143	323.099	5.95859	0.101719	0.324916	0.223197	0.0219761
WT_outx	CHH	hyper	Chr1	8267323	8267454	1721884	1721916	130	33	132	4	99.5974	3.36535	0.101572	0.366728	0.265156	0.0339207
WT_Col0	CHH	hyper	Chr5	15361642	15361936	22338908	22338941	3582	34	295	8.67647	185.487	5.94003	0.101345	0.231961	0.130616	0.018577
nrpd1-47	CHH	hyper	Chr1	13819844	13819957	2897039	2897055	327	17	114	6.70588	97.8318	12.0769	0.100758	0.208753	0.107995	0.0173959
WT_outx	CHH	hyper	Chr3	17655973	17656544	13395346	13395477	2356	132	572	4.33333	401.269	4.0637	0.100565	0.187773	0.0872084	0.0349913
nrpd1-47	CHH	hyper	Chr5	10246658	10246809	21104273	21104283	3264	11	152	13.8182	39.7418	4.45254	0.100382	0.199963	0.0995813	0.0278972
nrpd1-3	CHH	hypo	Chr5	17897854	17898230	21482074	21482151	4191	78	377	4.83333	-375.254	-4.29113	-0.10001	0.08484	0.18485	0.0208092
nrpd1-50	CHH	hypo	Chr5	6981796	6982685	20480246	20480383	3243	138	890	6.44928	-1560.52	-3.95299	-0.100013	0.0429145	0.142928	0.0097746
nrpd1-50	CHH	hypo	Chr3	20233345	20234997	14435337	14435700	2315	364	1653	4.54121	-3353.12	-3.93159	-0.100017	0.0452245	0.145242	0.0102298
nrpd1-51	CHH	hypo	Chr2	4331682	4331852	7080032	7080054	1206	23	171	7.43478	-113.882	-4.72264	-0.100019	0.0212761	0.121295	0.0202103
nrpd1-47	CHH	hypo	Chr4	15373307	15373644	18242980	18243055	3017	76	338	4.44737	-377.635	-4.39403	-0.10002	0.0199883	0.120008	0.0199483
nrpd1-3	CHH	hypo	Chr1	16962182	16962967	3215023	3215090	696	68	786	11.5588	-714.299	-4.27075	-0.100021	0.0332519	0.133273	0.0101876
nrpe1-11	CHH	hypo	Chr3	17367108	17367496	13316079	13316119	2305	41	389	9.4878	-349.691	-4.44922	-0.100028	0.0120271	0.112055	0.0124776
WT_Col0	CHH	hypo	Chr4	1365812	1366318	15593096	15593200	2262	105	507	4.82857	-627.182	-1.64361	-0.100042	0.191203	0.291245	0.0161518
nrpd1-51	CHH	hypo	Chr4	6504242	6505023	16537029	16537134	2725	106	782	7.37736	-817.922	-4.75141	-0.100044	0.0213824	0.121426	0.0127259
nrpd1-51	CHH	hypo	Chr3	3497423	3498138	11079185	11079306	1624	122	716	5.86885	-1041.7	-4.85778	-0.100052	0.0388106	0.138863	0.0118037
nrpd1-50	CHH	hypo	Chr4	11360996	11362057	17408960	17409113	3016	154	1062	6.8961	-1325.65	-3.99812	-0.100053	0.0458646	0.145918	0.0124261
nrpd1-3	CHH	hypo	Chr2	2262144	2262585	6286539	6286578	1121	40	442	11.05	-317.011	-5.67321	-0.100061	0.017967	0.118028	0.0126759
nrpd1-47	CHH	hypo	Chr4	8404484	8405648	16788328	16788505	2782	178	1165	6.54494	-1458.16	-4.41178	-0.100073	0.012982	0.113055	0.0118332
nrpd1-49	CHH	hypo	Chr1	20979839	20980918	4179049	4179191	782	143	1080	7.55245	-1728.94	-4.40707	-0.100077	0.105033	0.20511	0.0082825
nrpd1-49	CHH	hypo	Chr1	8935649	8936407	1901762	1901865	161	104	759	7.29808	-1043.99	-4.34867	-0.100079	0.0175815	0.11766	0.0105899
nrpe1-11	CHH	hypo	Chr1	12737963	12738793	2591617	2591774	298	158	831	5.25949	-978.358	-4.46692	-0.100085	0.0122174	0.112303	0.0162327
nrpd1-51	CHH	hypo	Chr1	12594389	12595112	2691357	2691487	222	131	724	5.52672	-876.168	-4.74087	-0.100087	0.0215203	0.121607	0.0152122
nrpd1-49	CHH	hypo	Chr2	204684	205534	6173791	6173921	997	131	851	6.49618	-970.079	-4.5652	-0.100088	0.0096591	0.109747	0.0128915
nrpd1-3	CHH	hypo	Chr2	8420346	8420736	7443771	7443834	1605	64	391	6.10938	-377.585	-4.2417	-0.100098	0.00997482	0.110073	0.0190896
nrpd1-51	CHH	hypo	Chr1	19024290	19024416	3833208	3833242	690	35	127	3.62857	-166.543	-4.71076	-0.100114	0.0215924	0.121706	0.0210399
nrpe1-11	CHH	hypo	Chr3	11131864	11134373	12126609	12127027	1917	419	2510	5.99045	-4759.43	-4.43527	-0.100115	0.0136194	0.113734	0.0087213
nrpd1-49	CHH	hypo	Chr1	22751458	22751880	4525551	4525629	847	79	423	5.35443	-474.816	-4.32355	-0.100122	0.0261995	0.126321	0.0166432
nrpd1-3	CHH	hypo	Chr5	18883537	18884047	21670751	21670799	4219	49	511	10.4286	-398.165	-4.42129	-0.100129	0.0160783	0.116207	0.0123223
nrpd1-3	CHH	hypo	Chr1	11490372	11490719	2325709	2325760	261	52	348	6.69231	-234.591	-4.24292	-0.100134	0.0114822	0.111616	0.0221908
nrpd1-47	CHH	hypo	Chr2	1380475	1381512	6447530	6447729	974	200	1038	5.19	-1944.97	-4.39565	-0.100143	0.0156463	0.115789	0.00974873
nrpd1-49	CHH	hypo	Chr5	23139667	23139880	23488755	23488782	4026	28	214	7.64286	-131.166	-4.3043	-0.100149	0.0740733	0.174222	0.021475
nrpd1-51	CHH	hypo	Chr3	10945866	10947286	12657083	12657393	1771	311	1421	4.56913	-2886.92	-4.71059	-0.100165	0.0199151	0.12008	0.011587
nrpd1-50	CHH	hypo	Chr5	18170955	18172599	22664323	22664642	3869	320	1645	5.14062	-5123.79	-4.03658	-0.100166	0.0932677	0.193434	0.00805647
nrpd1-50	CHH	hypo	Chr1	1275924	1276811	275242	275425	25	184	888	4.82609	-1060.75	-4.01735	-0.100173	0.0451223	0.145295	0.017705
nrpd1-50	CHH	hypo	Chr4	8724916	8725637	16886136	16886279	2866	144	722	5.01389	-1048.77	-3.93415	-0.100198	0.0211518	0.12135	0.0131872
nrpd1-49	CHH	hypo	Chr3	5982553	5982976	11451352	11451381	1780	30	424	14.1333	-155.962	-4.44902	-0.100205	0.0131661	0.113371	0.0192428
nrpd1-47	CHH	hypo	Chr5	24117551	24118820	23859262	23859458	3870	197	1270	6.4467	-2514.73	-4.49953	-0.100213	0.0186734	0.118886	0.00762324
nrpd1-51	CHH	hypo	Chr4	5333559	5333707	16314316	16314333	2649	18	149	8.27778	-88.4685	-4.71377	-0.100217	0.00882459	0.109042	0.0204028
nrpd1-3	CHH	hypo	Chr1	20508717	20509812	3902355	3902457	812	103	1096	10.6408	-1569.67	-4.29264	-0.10022	0.0206665	0.120886	0.00634771
nrpd1-49	CHH	hypo	Chr5	10479460	10480797	21002279	21002446	3434	168	1338	7.96429	-1661.66	-4.30772	-0.100238	0.0090081	0.109246	0.00935774
nrpd1-3	CHH	hypo	Chr2	2053455	2054412	6247779	6247924	1112	146	958	6.56164	-820.372	-4.28559	-0.100245	0.0173154	0.117561	0.0176344
nrpd1-49	CHH	hypo	Chr4	17249178	17249848	18525190	18525323	3173	134	671	5.00746	-1265.43	-4.32053	-0.10026	0.0110354	0.111295	0.0103114
nrpd1-47	CHH	hypo	Chr3	16201341	16201890	13564725	13564856	2186	132	550	4.16667	-827.953	-4.62246	-0.100264	0.0182705	0.118534	0.0159886
nrpe1-11	CHH	hypo	Chr5	16746981	16748758	21550015	21550277	3915	263	1778	6.76046	-2304.21	-4.44174	-0.100266	0.0215556	0.121821	0.0120159
nrpd1-49	CHH	hypo	Chr4	11756833	11757838	17339364	17339579	3088	216	1006	4.65741	-1452.9	-4.32425	-0.100267	0.0198734	0.120141	0.0147717
nrpd1-47	CHH	hypo	Chr2	402582	403455	6255562	6255745	952	184	874	4.75	-3170.94	-4.56655	-0.100277	0.0385866	0.138864	0.00558059
nrpd1-3	CHH	hypo	Chr2	9310561	9315029	7625796	7626371	1621	576	4469	7.75868	-6654.45	-4.27138	-0.100278	0.0203396	0.120617	0.0108186
nrpd1-47	CHH	hypo	Chr2	2762614	2762882	6717582	6717639	1025	58	269	4.63793	-288.892	-4.40119	-0.100283	0.00827238	0.108556	0.0202184
nrpd1-50	CHH	hypo	Chr2	9946919	9947791	8160424	8160535	1489	112	873	7.79464	-1343.59	-3.95951	-0.100289	0.0266507	0.12694	0.00958033
nrpd1-47	CHH	hypo	Chr1	1430661	1431219	308807	308913	35	107	559	5.2243	-810.645	-4.40839	-0.100294	0.10389	0.204184	0.0139379
nrpe1-11	CHH	hypo	Chr4	8265570	8265961	16177696	16177767	2897	72	392	5.44444	-374.433	-4.433	-0.100295	0.0148426	0.115137	0.0194143
nrpd1-3	CHH	hypo	Chr2	1380458	1381552	6122944	6123116	1092	173	1095	6.32948	-1386.52	-4.26377	-0.100298	0.0110099	0.111308	0.0115819
nrpe1-11	CHH	hypo	Chr1	10801144	10801476	2218838	2218888	228	51	333	6.52941	-316.166	-4.64803	-0.100309	0.0127185	0.113027	0.0162738
nrpd1-51	CHH	hypo	Chr1	11649212	11650229	2497812	2497975	200	164	1018	6.20732	-3259.99	-4.71763	-0.100313	0.0182362	0.118549	0.00585808
nrpd1-50	CHH	hypo	Chr3	2251215	2251792	10731156	10731273	1664	118	578	4.89831	-582.997	-4.02877	-0.10032	0.0120119	0.112332	0.0204955
nrpe1-11	CHH	hypo	Chr3	8644405	8645791	11652644	11652833	1840	190	1387	7.3	-1780.44	-4.48872	-0.100322	0.0214688	0.121791	0.0105653
nrpd1-49	CHH	hypo	Chr5	8765499	8767993	20675889	20676228	3330	340	2495	7.33824	-2852.36	-4.33542	-0.100326	0.0178133	0.118139	0.0118196
nrpd1-47	CHH	hypo	Chr3	18503379	18503693	14040692	14040773	2239	82	315	3.84146	-427.547	-4.41254	-0.100328	0.0216928	0.122021	0.0193523
nrpd1-50	CHH	hypo	Chr3	17656075	17656869	13888267	13888498	2271	232	795	3.42672	-5075.55	-3.94196	-0.100329	0.0270168	0.127346	0.00437755
nrpd1-50	CHH	hypo	Chr3	10007769	10008605	12394430	12394607	1814	178	837	4.70225	-1530.43	-3.93614	-0.100342	0.0810826	0.181425	0.0133476
nrpd1-49	CHH	hypo	Chr5	17781737	17782106	22389601	22389693	3935	93	370	3.97849	-438.232	-4.32021	-0.100343	0.00848868	0.108832	0.0216277
nrpe1-11	CHH	hypo	Chr5	10028977	10029726	20315549	20315704	3402	156	750	4.80769	-2189.95	-4.53289	-0.100346	0.0146606	0.115007	0.00719333
nrpe1-11	CHH	hypo	Chr5	16014585	16015568	21403223	21403301	3903	79	984	12.4557	-512.975	-4.49797	-0.100358	0.0165968	0.116955	0.0148632
nrpd1-47	CHH	hypo	Chr2	9225351	9226217	7996899	7997041	1447	143	867	6.06294	-1435.98	-4.5357	-0.100364	0.0133663	0.11373	0.0092677
nrpd1-49	CHH	hypo	Chr2	7861275	7861574	7658525	7658544	1516	20	300	15	-100.692	-4.37976	-0.100366	0.0127453	0.113111	0.0199347
nrpd1-50	CHH	hypo	Chr2	15273733	15274079	9285337	9285419	1572	83	347	4.18072	-423.101	-3.95669	-0.10037	0.0337396	0.13411	0.0196336
nrpd1-49	CHH	hypo	Chr4	10960965	10961273	17185218	17185236	3055	19	309	16.2632	-116.928	-4.41162	-0.100374	0.0123182	0.112692	0.0163975
nrpd1-47	CHH	hypo	Chr1	20820047	20820555	4171411	4171508	738	98	509	5.19388	-774.348	-4.47878	-0.100375	0.0158166	0.116191	0.0129964
nrpd1-50	CHH	hypo	Chr4	7563908	7564237	16647717	16647787	2829	71	330	4.64789	-591.954	-4.23237	-0.100377	0.0428666	0.143243	0.0112892
WT_Col0	CHH	hypo	Chr3	16187680	16187999	13746132	13746179	2106	48	320	6.66667	-87.6546	-1.59637	-0.10038	0.219502	0.319882	0.0551235
nrpd1-50	CHH	hypo	Chr5	2239814	2240540	19448616	19448741	3174	126	727	5.76984	-1267.36	-4.06947	-0.100394	0.0185607	0.118955	0.00938504
nrpd1-49	CHH	hypo	Chr1	17266891	17267206	3413982	3414059	699	78	316	4.05128	-878.958	-4.39027	-0.100403	0.0220024	0.122405	0.00798899
nrpd1-47	CHH	hypo	Chr3	19776433	19777358	14308040	14308193	2261	154	926	6.01299	-1754.05	-4.51984	-0.100404	0.0216902	0.122094	0.00945359
nrpd1-50	CHH	hypo	Chr3	17098557	17098811	13772807	13772833	2261	27	255	9.44444	-119.812	-4.00994	-0.100405	0.041312	0.141717	0.0226204
nrpd1-3	CHH	hypo	Chr2	10588661	10589044	7871131	7871227	1652	97	384	3.95876	-433.123	-4.2665	-0.100419	0.0192897	0.119708	0.0225486
nrpd1-47	CHH	hypo	Chr2	7905400	7907306	7718818	7719056	1421	239	1907	7.97908	-2879.54	-4.3977	-0.100419	0.0141693	0.114588	0.00885855
nrpd1-49	CHH	hypo	Chr1	6715287	6715582	1452340	1452370	103	31	296	9.54839	-156.56	-4.30634	-0.100421	0.0157162	0.116137	0.0199013
nrpe1-11	CHH	hypo	Chr1	7714472	7715140	1608582	1608699	142	118	669	5.66949	-673.752	-4.43869	-0.100424	0.0106579	0.111082	0.0177842
nrpe1-11	CHH	hypo	Chr2	1206820	1207771	6178386	6178518	1021	133	952	7.15789	-850.7	-4.43285	-0.100429	0.0304379	0.130867	0.0161086
nrpd1-3	CHH	hypo	Chr5	9648238	9648643	19971882	19971968	3613	87	406	4.66667	-930.598	-4.32545	-0.100439	0.0113416	0.111781	0.0106019
nrpe1-11	CHH	hypo	Chr5	8812737	8813473	20082138	20082266	3367	129	737	5.71318	-761.908	-4.52176	-0.100443	0.0140065	0.11445	0.0184354
nrpd1-49	CHH	hypo	Chr5	3946719	3947220	19647762	19647794	3260	33	502	15.2121	-194.904	-4.30769	-0.100446	0.00890329	0.109349	0.0172467
nrpd1-50	CHH	hypo	Chr4	6373761	6374316	16404548	16404633	2801	86	556	6.46512	-483.335	-3.95058	-0.100453	0.0159979	0.116451	0.0177082
nrpe1-11	CHH	hypo	Chr2	8707834	8708206	7610951	7611041	1502	91	373	4.0989	-421.845	-4.44709	-0.100458	0.00858916	0.109047	0.0216826
nrpd1-51	CHH	hypo	Chr4	5844522	5845337	16410894	16411021	2674	128	816	6.375	-2217.04	-4.78845	-0.10046	0.0183155	0.118776	0.00647327
nrpd1-47	CHH	hypo	Chr5	14586584	14587675	21898089	21898293	3692	205	1092	5.32683	-3050.23	-4.41874	-0.100467	0.0248848	0.125352	0.00672172
nrpd1-3	CHH	hypo	Chr1	7851827	7852404	1615933	1616030	154	98	578	5.89796	-692.763	-4.29845	-0.10048	0.0115238	0.112004	0.0143905
nrpd1-51	CHH	hypo	Chr2	14571813	14573068	9200983	9201174	1515	192	1256	6.54167	-3481.75	-4.83972	-0.100493	0.0120254	0.112518	0.00606878
nrpd1-50	CHH	hypo	Chr2	7207106	7207556	7587850	7587874	1446	25	451	18.04	-122.344	-3.93618	-0.100493	0.0638572	0.164351	0.0204999
nrpd1-49	CHH	hypo	Chr4	14988654	14989832	18032585	18032825	3132	241	1179	4.89212	-3005.89	-4.36172	-0.100495	0.0813171	0.181812	0.0107473
nrpd1-50	CHH	hypo	Chr3	7856810	7857186	11956578	11956611	1760	34	377	11.0882	-233.049	-4.57397	-0.100507	0.0172752	0.117782	0.0146338
nrpd1-49	CHH	hypo	Chr4	417437	418347	15085317	15085468	2452	152	911	5.99342	-1397.04	-4.30116	-0.100515	0.0161609	0.116676	0.0107566
nrpd1-49	CHH	hypo	Chr5	19640337	19640559	22769651	22769691	3974	41	223	5.43902	-195.062	-4.30862	-0.100522	0.018134	0.118655	0.0212393
nrpd1-50	CHH	hypo	Chr1	19741295	19742120	3957834	3957989	721	156	826	5.29487	-1398.43	-3.93714	-0.100541	0.0253174	0.125858	0.0115024
nrpd1-47	CHH	hypo	Chr1	23213262	23215761	4648879	4649214	816	336	2500	7.44048	-2965.69	-4.50683	-0.100547	0.0135242	0.114071	0.0115329
nrpd1-47	CHH	hypo	Chr3	18172336	18173077	13972185	13972324	2237	140	742	5.3	-765.709	-4.44149	-0.100549	0.00943422	0.109983	0.0180588
nrpd1-47	CHH	hypo	Chr2	18594568	18595234	9980083	9980210	1579	128	667	5.21094	-844.798	-4.41147	-0.100559	0.0435217	0.144081	0.0153748
nrpd1-50	CHH	hypo	Chr1	6074665	6075855	1330926	1331074	85	149	1191	7.99329	-2362.93	-3.98435	-0.100565	0.0436641	0.144229	0.0060828
nrpd1-47	CHH	hypo	Chr2	15880271	15880928	9394633	9394757	1547	125	658	5.264	-753.713	-4.39679	-0.100571	0.0389236	0.139494	0.0167425
nrpd1-49	CHH	hypo	Chr2	12739828	12739988	8666171	8666184	1604	14	161	11.5	-83.7495	-5.18256	-0.100577	0.0487329	0.14931	0.0167886
nrpd1-3	CHH	hypo	Chr4	14327584	14328513	17150538	17150611	3330	74	930	12.5676	-543.426	-4.25069	-0.100579	0.0167948	0.117374	0.0139066
nrpd1-51	CHH	hypo	Chr2	1048364	1049909	6439503	6439863	933	361	1546	4.28255	-3517.86	-4.70469	-0.100586	0.016589	0.117175	0.0124713
nrpd1-50	CHH	hypo	Chr3	11508970	11509282	12683137	12683182	1873	46	313	6.80435	-188.551	-3.94696	-0.100599	0.0334449	0.134044	0.0245492
nrpd1-49	CHH	hypo	Chr2	6926330	6926944	7465336	7465504	1499	169	615	3.63905	-909.66	-4.31221	-0.100602	0.0124575	0.113059	0.0192158
nrpd1-51	CHH	hypo	Chr2	5740393	5741554	7354519	7354691	1339	173	1162	6.71676	-1538.91	-4.73425	-0.100602	0.0130355	0.113638	0.0123173
nrpd1-49	CHH	hypo	Chr5	24530417	24531480	23785048	23785219	4042	172	1064	6.18605	-3448.98	-4.3261	-0.10062	0.0241244	0.124745	0.00543707
nrpd1-51	CHH	hypo	Chr5	10790111	10790824	21379179	21379332	3256	154	714	4.63636	-1460.2	-4.71173	-0.100622	0.0382994	0.138922	0.0114688
nrpd1-3	CHH	hypo	Chr1	7227449	7228367	1493350	1493508	142	159	919	5.77987	-1499.12	-4.51338	-0.100624	0.0113304	0.111954	0.0101567
nrpd1-47	CHH	hypo	Chr2	11952366	11953180	8561291	8561483	1489	193	815	4.2228	-1441.01	-4.56682	-0.100625	0.0144697	0.115095	0.0140717
nrpd1-3	CHH	hypo	Chr3	8219755	8220251	11408744	11408814	1963	71	497	7	-437.878	-4.27524	-0.100631	0.0288396	0.12947	0.0167381
nrpd1-3	CHH	hypo	Chr1	17727035	17727642	3357611	3357692	741	82	608	7.41463	-420.879	-4.25636	-0.100631	0.0112777	0.111909	0.0196715
nrpd1-51	CHH	hypo	Chr1	1612930	1614391	347611	347914	32	304	1462	4.80921	-3143.43	-4.7076	-0.100632	0.0456608	0.146293	0.0112202
nrpd1-51	CHH	hypo	Chr3	16071372	16072569	13653437	13653608	2164	172	1198	6.96512	-1293.51	-4.75438	-0.100641	0.0180594	0.118701	0.012983
nrpd1-3	CHH	hypo	Chr5	17644100	17644897	21433166	21433253	4187	88	798	9.06818	-1626.13	-4.30269	-0.100646	0.0187504	0.119397	0.00534963
nrpe1-11	CHH	hypo	Chr4	5836752	5837577	15713935	15714075	2788	141	826	5.85816	-1087.39	-4.43374	-0.100673	0.0257394	0.126413	0.0155428
nrpe1-11	CHH	hypo	Chr4	7195618	7195903	15969959	15969993	2866	35	286	8.17143	-238.387	-5.52518	-0.100678	0.0218378	0.122516	0.0147816
nrpd1-49	CHH	hypo	Chr3	10531681	10532071	12391645	12391715	1870	71	391	5.50704	-331.657	-4.32184	-0.100696	0.0272032	0.127899	0.0216815
nrpd1-49	CHH	hypo	Chr3	15926552	15927551	13420212	13420417	2281	206	1000	4.85437	-1421.31	-4.30498	-0.100696	0.0146634	0.11536	0.0158846
nrpd1-49	CHH	hypo	Chr4	8947464	8948936	16783256	16783538	2936	283	1473	5.20495	-4958.51	-4.30668	-0.100697	0.0245132	0.12521	0.00767018
nrpd1-3	CHH	hypo	Chr4	14271918	14272630	17140461	17140568	3324	108	713	6.60185	-1326.9	-4.25384	-0.100702	0.0172594	0.117961	0.00864424
nrpe1-11	CHH	hypo	Chr2	625952	626704	6068098	6068180	1004	83	753	9.07229	-572.972	-4.52126	-0.100709	0.013319	0.114028	0.0143147
nrpe1-11	CHH	hypo	Chr4	1372215	1373728	14841802	14842067	2464	266	1514	5.69173	-4321.42	-4.51505	-0.100712	0.0249191	0.125631	0.00638717
nrpd1-51	CHH	hypo	Chr1	7392021	7393597	1610511	1610779	104	269	1577	5.86245	-3437.93	-4.71274	-0.10072	0.0153133	0.116034	0.00832059
nrpd1-51	CHH	hypo	Chr2	932061	934224	6415151	6415604	932	454	2164	4.76652	-3531.98	-4.72093	-0.100723	0.052457	0.15318	0.0132371
nrpd1-3	CHH	hypo	Chr2	2148593	2149499	6265802	6265981	1115	180	907	5.03889	-1225.97	-4.30363	-0.100723	0.0365081	0.137231	0.0174691
nrpe1-11	CHH	hypo	Chr4	2237563	2238080	15010956	15011019	2512	64	518	8.09375	-378.188	-4.43553	-0.100725	0.0134152	0.11414	0.0170574
nrpd1-47	CHH	hypo	Chr1	16962153	16962988	3376129	3376238	644	110	836	7.6	-1178.79	-4.50704	-0.100736	0.0242473	0.124983	0.00997133
nrpd1-51	CHH	hypo	Chr3	22372093	22373237	14994973	14995182	2272	210	1145	5.45238	-2142.36	-4.73507	-0.100739	0.0253491	0.126088	0.00982986
nrpd1-51	CHH	hypo	Chr4	2673568	2674700	15779474	15779692	2387	219	1133	5.17352	-3442.9	-4.70463	-0.100741	0.0317679	0.132509	0.00725031
nrpd1-49	CHH	hypo	Chr1	7984937	7985232	1716833	1716896	128	64	296	4.625	-368.299	-4.31373	-0.100766	0.0112707	0.112036	0.0179312
nrpe1-11	CHH	hypo	Chr5	22271903	22272259	22641676	22641729	4015	54	357	6.61111	-381.468	-4.43107	-0.100775	0.0157771	0.116552	0.0142532
nrpd1-47	CHH	hypo	Chr5	22271893	22272274	23469137	23469197	3842	61	382	6.2623	-452.358	-4.41321	-0.100775	0.012935	0.11371	0.0135679
nrpd1-49	CHH	hypo	Chr2	8997695	8998457	7893442	7893582	1534	141	763	5.41135	-962.931	-4.32656	-0.100778	0.0724354	0.173214	0.0143577
nrpd1-50	CHH	hypo	Chr5	9800692	9803078	21061562	21061884	3303	323	2387	7.39009	-2454.05	-4.19987	-0.100783	0.0383243	0.139108	0.0140264
nrpd1-51	CHH	hypo	Chr5	18554089	18556099	22890460	22890820	3734	361	2011	5.57064	-6092.24	-4.72094	-0.100783	0.0179524	0.118736	0.00789441
nrpd1-3	CHH	hypo	Chr4	12698712	12699537	16811828	16811887	3299	60	826	13.7667	-388.297	-4.31843	-0.100784	0.0104184	0.111202	0.0158573
nrpd1-49	CHH	hypo	Chr2	12242696	12243368	8565042	8565188	1595	147	673	4.57823	-1204.8	-4.36327	-0.100798	0.00804478	0.108843	0.0130906
nrpe1-11	CHH	hypo	Chr1	13108537	13109160	2655031	2655064	317	34	624	18.3529	-203.392	-4.45561	-0.100799	0.037522	0.138321	0.0168831
nrpd1-47	CHH	hypo	Chr5	8765453	8767944	20812698	20813067	3201	370	2492	6.73514	-4353.01	-4.40242	-0.100803	0.0178622	0.118665	0.0106674
nrpd1-50	CHH	hypo	Chr2	6673921	6674544	7484761	7484850	1418	90	624	6.93333	-512.605	-3.93479	-0.100809	0.0335567	0.134365	0.0171179
nrpd1-47	CHH	hypo	Chr4	4096995	4097827	15928778	15928881	2585	104	833	8.00962	-677.102	-4.40301	-0.100815	0.0238528	0.124668	0.016694
nrpd1-50	CHH	hypo	Chr2	6170464	6170716	7389717	7389730	1390	14	253	18.0714	-62.071	-3.95336	-0.10082	0.0385974	0.139418	0.0227392
nrpd1-50	CHH	hypo	Chr4	8947369	8948936	16930619	16930947	2874	329	1568	4.76596	-5049.69	-3.99791	-0.100822	0.0229553	0.123777	0.0075933
nrpd1-47	CHH	hypo	Chr1	11490531	11490949	2450095	2450173	210	79	419	5.3038	-426.102	-4.55126	-0.100832	0.0114636	0.112296	0.0187284
nrpd1-47	CHH	hypo	Chr5	6212289	6212727	20270495	20270602	3164	108	439	4.06481	-1043.37	-4.41533	-0.100847	0.105478	0.206324	0.0112387
nrpd1-51	CHH	hypo	Chr1	16791240	16791916	3369988	3370122	619	135	677	5.01481	-889.108	-4.71247	-0.100847	0.0244271	0.125274	0.0162256
nrpe1-11	CHH	hypo	Chr4	11768650	11769616	16850198	16850344	3084	147	967	6.57823	-1557.71	-4.45968	-0.100853	0.00905291	0.109906	0.00897204
nrpd1-50	CHH	hypo	Chr1	23067933	23068600	4632830	4632941	804	112	668	5.96429	-1604.59	-4.03344	-0.10086	0.0166997	0.11756	0.00731251
nrpd1-49	CHH	hypo	Chr3	10140151	10140911	12313053	12313172	1866	120	761	6.34167	-818.639	-4.31687	-0.10086	0.0109726	0.111833	0.0151892
nrpd1-51	CHH	hypo	Chr5	16030552	16031798	22364768	22364962	3686	195	1247	6.39487	-2908.46	-4.71073	-0.100863	0.0127036	0.113567	0.00647067
nrpd1-49	CHH	hypo	Chr1	21128149	21129108	4209330	4209462	786	133	960	7.21805	-1538.42	-4.31423	-0.100868	0.0263238	0.127192	0.00824276
nrpe1-11	CHH	hypo	Chr1	12387330	12388020	2527300	2527424	275	125	691	5.528	-1118.96	-4.44315	-0.100876	0.00658986	0.107466	0.0109516
nrpe1-11	CHH	hypo	Chr1	11048409	11049189	2268520	2268627	230	108	781	7.23148	-749.77	-4.47992	-0.10088	0.0501173	0.150998	0.0152855
nrpe1-11	CHH	hypo	Chr3	17363961	17366324	13315467	13315952	2305	486	2364	4.8642	-4536.29	-4.43362	-0.100889	0.0448341	0.145723	0.0122159
nrpd1-49	CHH	hypo	Chr5	9385929	9386871	20797798	20797892	3350	95	943	9.92632	-1042.35	-4.38661	-0.100912	0.0489597	0.149871	0.00888525
nrpd1-3	CHH	hypo	Chr2	754139	754850	6006182	6006305	1072	124	712	5.74194	-1109.88	-4.24327	-0.100913	0.00708225	0.107996	0.0119991
nrpd1-49	CHH	hypo	Chr5	22912518	22916016	23441935	23442709	4026	775	3499	4.51484	-6544.34	-4.30327	-0.100914	0.0767934	0.177707	0.0143595
nrpd1-47	CHH	hypo	Chr5	18737435	18738387	22735627	22735792	3800	166	953	5.74096	-1820.45	-4.39403	-0.10092	0.0103677	0.111287	0.00864903
nrpd1-49	CHH	hypo	Chr1	17267776	17268134	3414060	3414088	700	29	359	12.3793	-244.508	-4.3501	-0.100923	0.0283879	0.129311	0.0120058
nrpd1-50	CHH	hypo	Chr2	16007746	16008183	9443121	9443156	1582	36	438	12.1667	-269.928	-4.08453	-0.100934	0.0850521	0.185986	0.0134057
nrpd1-47	CHH	hypo	Chr3	11480775	11481627	12649090	12649272	1820	183	853	4.6612	-1540.82	-4.43839	-0.100936	0.0397028	0.140639	0.0155308
nrpd1-47	CHH	hypo	Chr1	22698817	22699694	4544071	4544208	807	138	878	6.36232	-2222.02	-4.64705	-0.10095	0.0504944	0.151444	0.00639203
nrpd1-47	CHH	hypo	Chr2	5934204	5934444	7327969	7328015	1349	47	241	5.12766	-231.375	-4.51766	-0.100954	0.0133105	0.114265	0.0205058
nrpe1-11	CHH	hypo	Chr5	19913075	19913748	22177381	22177477	3971	97	674	6.94845	-652.853	-4.46276	-0.100958	0.00758591	0.108544	0.0155395
nrpd1-50	CHH	hypo	Chr3	8883060	8884193	12168185	12168395	1785	211	1134	5.37441	-3594.34	-3.94581	-0.100959	0.0382629	0.139222	0.0060922
nrpd1-51	CHH	hypo	Chr1	12476851	12477584	2667629	2667746	219	118	734	6.22034	-623.047	-4.76647	-0.10096	0.0187526	0.119712	0.0191671
nrpd1-51	CHH	hypo	Chr4	10286393	10287092	17311546	17311627	2880	82	700	8.53659	-664.273	-4.80204	-0.100964	0.0344979	0.135462	0.0125869
nrpe1-11	CHH	hypo	Chr5	10479399	10480761	20390100	20390255	3464	156	1363	8.73718	-1399	-4.43993	-0.100964	0.0085144	0.109478	0.0103869
nrpe1-11	CHH	hypo	Chr4	6504265	6504967	15834665	15834736	2843	72	703	9.76389	-483.475	-4.47255	-0.100965	0.0126174	0.113583	0.0148626
nrpd1-50	CHH	hypo	Chr5	7038844	7039107	20491968	20491985	3243	18	264	14.6667	-83.5783	-3.95297	-0.10097	0.116815	0.217785	0.0217549
nrpe1-11	CHH	hypo	Chr5	17579311	17579729	21713045	21713116	3931	72	419	5.81944	-436.966	-4.44741	-0.10097	0.00900638	0.109977	0.0175702
nrpd1-49	CHH	hypo	Chr1	11407751	11408177	2417364	2417426	219	63	427	6.77778	-563.641	-4.33883	-0.100972	0.0197826	0.120755	0.0118879
nrpd1-51	CHH	hypo	Chr5	9290149	9290936	21089449	21089640	3163	192	788	4.10417	-1039.65	-4.71425	-0.100973	0.020559	0.121532	0.0184308
nrpe1-11	CHH	hypo	Chr2	16273095	16273440	9142026	9142119	1640	94	346	3.68085	-531.148	-4.4579	-0.100987	0.0354694	0.136456	0.0184718
nrpd1-3	CHH	hypo	Chr4	2450346	2450628	14843622	14843651	2713	30	283	9.43333	-217.808	-4.36604	-0.100992	0.0265657	0.127557	0.0139079
nrpd1-49	CHH	hypo	Chr5	13773751	13774242	21625345	21625466	3759	122	492	4.03279	-862.385	-4.54501	-0.101008	0.0188923	0.1199	0.0142389
nrpd1-49	CHH	hypo	Chr5	11614575	11615155	21222201	21222310	3534	110	581	5.28182	-650.348	-4.30884	-0.101008	0.0153917	0.1164	0.016862
nrpd1-50	CHH	hypo	Chr5	24110378	24111387	23907366	23907533	3967	168	1010	6.0119	-4001.24	-4.0917	-0.101009	0.0133532	0.114362	0.00416924
nrpe1-11	CHH	hypo	Chr4	591331	592030	14686208	14686312	2454	105	700	6.66667	-1055.99	-4.63928	-0.101012	0.013824	0.114836	0.0102089
nrpd1-50	CHH	hypo	Chr2	9456029	9456267	8061788	8061810	1480	23	239	10.3913	-97.4318	-3.97382	-0.101016	0.0318244	0.13284	0.0238315
nrpd1-3	CHH	hypo	Chr4	68586	69055	14376279	14376375	2623	97	470	4.84536	-486.752	-4.25527	-0.101018	0.00724199	0.10826	0.0199542
nrpe1-11	CHH	hypo	Chr3	11062121	11062294	12112266	12112283	1914	18	174	9.66667	-82.3104	-4.43347	-0.101025	0.0345794	0.135604	0.0220969
nrpd1-47	CHH	hypo	Chr2	17635284	17635895	9773928	9774048	1567	121	612	5.05785	-1599.02	-4.47412	-0.101036	0.0432261	0.144262	0.00905342
nrpd1-51	CHH	hypo	Chr3	16698834	16699690	13777461	13777551	2183	91	857	9.41758	-627.384	-4.74347	-0.101042	0.102853	0.203895	0.0154575
nrpe1-11	CHH	hypo	Chr1	17341068	17341934	3331112	3331220	676	109	867	7.95413	-949.533	-4.43074	-0.101043	0.0126142	0.113658	0.0117057
nrpd1-51	CHH	hypo	Chr1	8935732	8936421	1925176	1925291	135	116	690	5.94828	-1160.53	-4.81796	-0.101047	0.0111118	0.112159	0.0104174
nrpd1-3	CHH	hypo	Chr3	20539963	20540249	13766891	13766969	2545	79	287	3.63291	-460.369	-4.2666	-0.101053	0.0619833	0.163036	0.0180461
nrpe1-11	CHH	hypo	Chr4	15397628	15399026	17604856	17605115	3148	260	1399	5.38077	-4821.24	-4.52893	-0.101055	0.0393708	0.140426	0.00595891
nrpe1-11	CHH	hypo	Chr4	2725243	2725828	15106631	15106734	2526	104	586	5.63462	-890.341	-4.7901	-0.101061	0.00838505	0.109446	0.0116587
nrpd1-47	CHH	hypo	Chr1	18387279	18387425	3667708	3667715	698	8	147	18.375	-46.4983	-4.76621	-0.101078	0.0423137	0.143391	0.0173913
nrpd1-49	CHH	hypo	Chr3	14095848	14097224	13059114	13059314	2150	201	1377	6.85075	-2452.61	-4.34827	-0.101085	0.0332217	0.134307	0.00888349
nrpd1-3	CHH	hypo	Chr1	11900959	11901771	2398722	2398814	280	93	813	8.74194	-517.706	-4.28165	-0.101087	0.0596099	0.160696	0.0179212
nrpd1-3	CHH	hypo	Chr4	2690435	2690553	14890492	14890516	2716	25	119	4.76	-127.135	-4.24964	-0.101093	0.0131162	0.114209	0.0200712
nrpe1-11	CHH	hypo	Chr1	12329089	12330013	2516329	2516420	274	92	925	10.0543	-580.19	-4.43022	-0.101114	0.0150113	0.116126	0.0163047
nrpd1-51	CHH	hypo	Chr5	17275804	17276411	22626703	22626760	3707	58	608	10.4828	-376.93	-4.75046	-0.101115	0.0119312	0.113046	0.0157139
nrpd1-47	CHH	hypo	Chr1	7851882	7852284	1700406	1700484	127	79	403	5.10127	-610.54	-4.4291	-0.101135	0.0142407	0.115376	0.0140503
nrpd1-3	CHH	hypo	Chr5	9527042	9527311	19950277	19950318	3607	42	270	6.42857	-213.379	-4.36259	-0.101139	0.0139467	0.115085	0.0199582
nrpd1-51	CHH	hypo	Chr1	16636986	16637685	3338823	3338897	609	75	700	9.33333	-1048.91	-4.84873	-0.101143	0.0600107	0.161153	0.00829455
nrpd1-47	CHH	hypo	Chr5	10772101	10772533	21199353	21199378	3310	26	433	16.6538	-189.09	-4.76252	-0.101147	0.0114841	0.112631	0.0141285
nrpe1-11	CHH	hypo	Chr2	4618162	4618335	6826018	6826032	1298	15	174	11.6	-75.388	-4.48399	-0.101147	0.0215605	0.122708	0.0202211
nrpd1-47	CHH	hypo	Chr1	13155589	13156424	2768928	2769036	283	109	836	7.66972	-974.964	-4.40207	-0.10115	0.00783077	0.10898	0.011144
nrpd1-50	CHH	hypo	Chr2	10931542	10932467	8363787	8363878	1512	92	926	10.0652	-724.903	-3.93952	-0.101158	0.138176	0.239334	0.0128014
nrpd1-47	CHH	hypo	Chr4	12598931	12599150	17638780	17638814	2982	35	220	6.28571	-172.8	-4.52194	-0.10116	0.0293873	0.130548	0.0204616
nrpe1-11	CHH	hypo	Chr2	5636485	5637176	7018091	7018198	1402	108	692	6.40741	-959.624	-4.46732	-0.101166	0.0476874	0.148854	0.0118983
nrpd1-51	CHH	hypo	Chr1	13259086	13259728	2811666	2811778	273	113	643	5.69027	-846.156	-4.71312	-0.101187	0.012846	0.114033	0.0141717
nrpd1-49	CHH	hypo	Chr1	21615032	21616509	4301046	4301282	822	237	1478	6.23629	-2730.33	-4.59508	-0.101188	0.0172327	0.118421	0.00885353
nrpe1-11	CHH	hypo	Chr1	18493538	18494295	3560803	3560895	708	93	758	8.15054	-884.548	-4.47125	-0.101195	0.00876704	0.109962	0.0104724
nrpe1-11	CHH	hypo	Chr5	8783261	8783832	20076255	20076382	3366	128	572	4.46875	-988.221	-4.56868	-0.1012	0.0404163	0.141616	0.0135771
nrpd1-51	CHH	hypo	Chr3	16235074	16235406	13685870	13685920	2169	51	333	6.52941	-262.582	-4.72517	-0.101207	0.0213029	0.12251	0.0197069
nrpd1-51	CHH	hypo	Chr3	2849300	2850010	10935598	10935698	1618	101	711	7.0396	-1396.66	-4.74621	-0.10122	0.0240424	0.125262	0.00707582
nrpd1-47	CHH	hypo	Chr5	9918125	9918847	21042022	21042175	3237	154	723	4.69481	-931.835	-4.40051	-0.101228	0.0133801	0.114608	0.0171372
nrpd1-49	CHH	hypo	Chr1	11618947	11619566	2458890	2458995	229	106	620	5.84906	-1065.52	-4.31422	-0.101235	0.0242149	0.12545	0.0110862
nrpd1-3	CHH	hypo	Chr3	15786324	15786715	12829439	12829493	2434	55	392	7.12727	-288.347	-4.60522	-0.101236	0.0631313	0.164367	0.0192582
nrpd1-51	CHH	hypo	Chr2	17635280	17635809	9867845	9867974	1549	130	530	4.07692	-1032.83	-4.75041	-0.10124	0.0357563	0.136997	0.0129967
nrpd1-3	CHH	hypo	Chr1	18301261	18301391	3474871	3474905	756	35	131	3.74286	-199.743	-4.24822	-0.10124	0.00996801	0.111209	0.0181848
nrpd1-51	CHH	hypo	Chr2	6680069	6680623	7535892	7535951	1392	60	555	9.25	-484.138	-4.80196	-0.101246	0.0199802	0.121226	0.0125761
nrpd1-50	CHH	hypo	Chr1	20513859	20514747	4114609	4114695	734	87	889	10.2184	-891.399	-4.06282	-0.10125	0.0447316	0.145982	0.00974481
nrpd1-51	CHH	hypo	Chr5	22093083	22093422	23631365	23631424	3777	60	340	5.66667	-374.582	-4.74375	-0.101255	0.0120577	0.113313	0.0162491
nrpd1-50	CHH	hypo	Chr1	10579667	10580261	2267960	2268042	197	83	595	7.16867	-421.473	-3.94804	-0.101288	0.0788329	0.180121	0.0202877
nrpd1-47	CHH	hypo	Chr3	16071566	16072520	13539349	13539500	2184	152	955	6.28289	-1178.9	-4.39112	-0.101295	0.0190708	0.120366	0.012551
nrpe1-11	CHH	hypo	Chr1	291605	292042	60391	60432	6	42	438	10.4286	-424.288	-4.65518	-0.101298	0.0202315	0.121529	0.00939828
nrpe1-11	CHH	hypo	Chr5	9342604	9343825	20182605	20182752	3384	148	1222	8.25676	-2139.07	-4.48336	-0.1013	0.0213463	0.122647	0.00705758
nrpd1-50	CHH	hypo	Chr3	10140240	10140993	12421417	12421553	1817	137	754	5.50365	-898.292	-3.9564	-0.101304	0.0112754	0.11258	0.01568
nrpe1-11	CHH	hypo	Chr3	10946450	10947363	12091681	12091849	1908	169	914	5.40828	-1125.52	-4.43842	-0.101309	0.0298778	0.131186	0.0159557
nrpd1-49	CHH	hypo	Chr1	16922838	16923497	3347924	3347970	674	47	660	14.0426	-476.491	-4.33655	-0.101312	0.0106485	0.11196	0.00999319
nrpd1-51	CHH	hypo	Chr4	7905509	7906954	16822785	16823020	2757	236	1446	6.12712	-2941.01	-4.70362	-0.101314	0.0142276	0.115542	0.00937567
nrpe1-11	CHH	hypo	Chr1	12894615	12896766	2614234	2614560	310	327	2152	6.58104	-4754.49	-4.44195	-0.101318	0.0124638	0.113782	0.00721612
nrpd1-49	CHH	hypo	Chr2	240693	241326	6181590	6181674	998	85	634	7.45882	-633.504	-4.32249	-0.101323	0.0248551	0.126178	0.0142066
nrpd1-47	CHH	hypo	Chr5	15855543	15856040	22146722	22146787	3743	66	498	7.54545	-733.483	-5.6343	-0.101338	0.0301865	0.131525	0.00904482
nrpd1-50	CHH	hypo	Chr1	18019342	18019896	3601764	3601885	684	122	555	4.54918	-560.385	-3.93764	-0.101338	0.0377862	0.139124	0.0228642
nrpd1-50	CHH	hypo	Chr2	499834	502163	6291471	6291773	939	303	2330	7.68977	-1845.18	-3.93122	-0.10134	0.0353845	0.136724	0.0178299
nrpd1-47	CHH	hypo	Chr5	21268765	21269520	23258927	23259072	3831	146	756	5.17808	-1740.59	-4.51635	-0.101345	0.0108772	0.112222	0.0084667
nrpd1-3	CHH	hypo	Chr4	7318352	7318955	15777917	15778012	3052	96	604	6.29167	-941.363	-4.46869	-0.101362	0.0241531	0.125515	0.0100442
nrpe1-11	CHH	hypo	Chr1	18599731	18600349	3584363	3584511	709	149	619	4.15436	-797.606	-4.4315	-0.101365	0.00938817	0.110754	0.0192443
nrpd1-3	CHH	hypo	Chr3	17531657	17532121	13161876	13161916	2485	41	465	11.3415	-219.584	-4.29165	-0.101367	0.0141509	0.115518	0.0189016
nrpd1-50	CHH	hypo	Chr2	13065637	13065930	8808688	8808727	1540	40	294	7.35	-166.963	-3.94841	-0.101368	0.0192825	0.120651	0.0242786
nrpd1-47	CHH	hypo	Chr3	17861980	17862692	13905907	13906065	2234	159	713	4.48428	-1731.98	-4.45904	-0.10137	0.0206212	0.121991	0.010796
nrpd1-3	CHH	hypo	Chr3	17101038	17102002	13077964	13078120	2473	157	965	6.1465	-1550.38	-4.27495	-0.101377	0.0137484	0.115125	0.0118282
nrpd1-3	CHH	hypo	Chr5	14523568	14524015	20841998	20842047	4080	50	448	8.96	-265.085	-4.40324	-0.101387	0.0558373	0.157225	0.0192038
nrpd1-50	CHH	hypo	Chr4	11379670	11380283	17412404	17412526	3017	123	614	4.99187	-850.71	-3.99036	-0.101387	0.014945	0.116332	0.0155043
nrpd1-49	CHH	hypo	Chr4	10648412	10648880	17120668	17120768	3049	101	469	4.64356	-589.945	-4.33478	-0.101388	0.035098	0.136486	0.0175789
nrpd1-49	CHH	hypo	Chr3	16419652	16420598	13516416	13516530	2295	115	947	8.23478	-728.681	-4.31402	-0.101392	0.0151562	0.116548	0.0157132
nrpd1-51	CHH	hypo	Chr2	19528054	19529096	10274736	10274897	1573	162	1043	6.43827	-2546.26	-4.82553	-0.101395	0.0188152	0.12021	0.0062841
nrpd1-49	CHH	hypo	Chr1	19993427	19994264	3974744	3974876	761	133	838	6.30075	-1129.64	-4.3448	-0.101397	0.015641	0.117038	0.0144175
nrpd1-3	CHH	hypo	Chr1	12138835	12139206	2446093	2446123	287	31	372	12	-170.315	-4.25893	-0.101401	0.0814257	0.182827	0.0184718
nrpd1-50	CHH	hypo	Chr1	5100958	5102229	1112025	1112305	75	281	1272	4.52669	-1929.17	-3.97576	-0.101413	0.0670739	0.168487	0.0147951
nrpe1-11	CHH	hypo	Chr4	7969703	7970012	16114250	16114305	2895	56	310	5.53571	-306.162	-4.46141	-0.101416	0.0224054	0.123821	0.0186672
nrpd1-51	CHH	hypo	Chr4	10171233	10171735	17287763	17287855	2877	93	503	5.4086	-2134.83	-5.13546	-0.101417	0.0390431	0.14046	0.00431583
nrpd1-49	CHH	hypo	Chr3	20875164	20876133	14443028	14443177	2387	150	970	6.46667	-1413.28	-4.31029	-0.101417	0.00988772	0.111305	0.0117098
nrpd1-50	CHH	hypo	Chr1	9137669	9138607	1963846	1964050	164	205	939	4.58049	-1866.93	-3.93005	-0.101417	0.0239373	0.125355	0.0110724
nrpe1-11	CHH	hypo	Chr2	5583692	5584732	7007097	7007240	1399	144	1041	7.22917	-1313.17	-4.43269	-0.10142	0.0124133	0.113834	0.0133352
nrpd1-51	CHH	hypo	Chr3	16276055	16276221	13693760	13693794	2171	35	167	4.77143	-173.335	-4.73878	-0.101423	0.0134888	0.114912	0.0204957
nrpd1-3	CHH	hypo	Chr4	13209742	13210015	16919829	16919866	3306	38	274	7.21053	-248.107	-4.33528	-0.101427	0.00956983	0.110996	0.0156699
nrpe1-11	CHH	hypo	Chr3	16071352	16072578	13064152	13064309	2268	158	1227	7.76582	-1584.21	-4.54411	-0.10144	0.0122318	0.113671	0.0109411
nrpe1-11	CHH	hypo	Chr4	18201478	18202066	18181322	18181352	3221	31	589	19	-180.118	-4.4317	-0.101442	0.0136404	0.115082	0.0174511
nrpd1-47	CHH	hypo	Chr3	15926136	15927608	13510389	13510652	2181	264	1473	5.57955	-1668.85	-4.48288	-0.101451	0.00852857	0.109979	0.0174632
nrpe1-11	CHH	hypo	Chr4	1290358	1290461	14825941	14825962	2463	22	104	4.72727	-99.9267	-4.44404	-0.101453	0.0129093	0.114362	0.0223382
nrpd1-3	CHH	hypo	Chr1	291593	292524	59036	59138	10	103	932	9.04854	-941.902	-4.25712	-0.101453	0.0312603	0.132714	0.0110397
nrpd1-51	CHH	hypo	Chr2	1460649	1461764	6522874	6523043	938	170	1116	6.56471	-1237.03	-4.75974	-0.101475	0.0127797	0.114254	0.0138498
nrpd1-47	CHH	hypo	Chr4	7330769	7330874	16569069	16569084	2753	16	106	6.625	-71.8717	-4.40602	-0.101475	0.0365101	0.137985	0.0225889
nrpd1-50	CHH	hypo	Chr4	378554	379175	15210906	15211053	2394	148	622	4.2027	-926.447	-3.93787	-0.101477	0.0112563	0.112733	0.0198357
nrpe1-11	CHH	hypo	Chr4	5193034	5194473	15599370	15599555	2758	186	1440	7.74194	-1291.88	-4.44293	-0.101484	0.0109062	0.11239	0.0142062
nrpd1-3	CHH	hypo	Chr1	21128200	21129080	4029521	4029666	827	146	881	6.03425	-1610.17	-4.26724	-0.101489	0.0249794	0.126468	0.0093584
nrpd1-51	CHH	hypo	Chr4	10395105	10397268	17333949	17334265	2884	317	2164	6.8265	-3239.94	-4.71638	-0.101497	0.0156714	0.117168	0.00993463
nrpd1-3	CHH	hypo	Chr5	7478343	7478888	19552830	19552943	3556	114	546	4.78947	-642.892	-4.28401	-0.101497	0.0099123	0.111409	0.0179394
nrpd1-50	CHH	hypo	Chr1	6640546	6641385	1450266	1450424	98	159	840	5.28302	-839.342	-3.94308	-0.101501	0.0188097	0.12031	0.0188466
nrpe1-11	CHH	hypo	Chr1	13151548	13152638	2662623	2662760	319	138	1091	7.9058	-895.511	-4.4368	-0.101509	0.0114725	0.112981	0.0162389
nrpd1-47	CHH	hypo	Chr4	2335076	2335200	15577596	15577625	2410	30	125	4.16667	-137.484	-4.3924	-0.101512	0.045281	0.146793	0.0221749
nrpd1-47	CHH	hypo	Chr3	11751408	11751754	12701640	12701724	1829	85	347	4.08235	-1241.83	-4.54485	-0.101521	0.00873588	0.110257	0.00693967
nrpe1-11	CHH	hypo	Chr4	1520976	1522035	14872858	14873061	2465	204	1060	5.19608	-2408.85	-4.43226	-0.101528	0.0112742	0.112803	0.00759014
nrpd1-47	CHH	hypo	Chr5	15049508	15049952	21990119	21990174	3701	56	445	7.94643	-348.119	-4.39769	-0.101528	0.017496	0.119024	0.0167353
nrpd1-51	CHH	hypo	Chr2	6924639	6924742	7583357	7583363	1406	7	104	14.8571	-34.009	-4.72612	-0.101535	0.00811678	0.109652	0.0208916
nrpe1-11	CHH	hypo	Chr1	11089288	11089628	2276138	2276185	234	48	341	7.10417	-379.53	-4.46822	-0.10157	0.0237914	0.125361	0.012619
nrpd1-3	CHH	hypo	Chr3	17364021	17366310	13130862	13131334	2474	473	2290	4.84144	-4840.71	-4.24986	-0.101572	0.0502608	0.151833	0.0114204
nrpe1-11	CHH	hypo	Chr5	9394513	9394923	20192462	20192534	3384	73	411	5.63014	-408.022	-4.52347	-0.101573	0.0106411	0.112215	0.0182419
nrpd1-51	CHH	hypo	Chr2	1011930	1013019	6431937	6432093	933	157	1090	6.94268	-1847.37	-4.73601	-0.101583	0.0503794	0.151962	0.0093046
nrpd1-3	CHH	hypo	Chr2	7149831	7150089	7196219	7196247	1572	29	259	8.93103	-141.41	-4.32851	-0.101586	0.0100736	0.111659	0.0208188
nrpd1-51	CHH	hypo	Chr2	8028285	8028963	7813619	7813717	1415	99	679	6.85859	-897.96	-4.90749	-0.101587	0.0153357	0.116923	0.0119671
nrpe1-11	CHH	hypo	Chr2	8403488	8404004	7548803	7548889	1498	87	517	5.94253	-605.359	-4.4412	-0.101596	0.020117	0.121713	0.0150872
nrpd1-51	CHH	hypo	Chr4	11768650	11769468	17610139	17610282	2932	144	819	5.6875	-1732.88	-4.81689	-0.101597	0.0130541	0.114651	0.00872573
nrpe1-11	CHH	hypo	Chr3	11271609	11272323	12152033	12152180	1919	148	715	4.83108	-1263.77	-4.47796	-0.101597	0.0221921	0.123789	0.0121717
nrpd1-47	CHH	hypo	Chr4	8264615	8265084	16758795	16758897	2780	103	470	4.56311	-590.389	-4.40403	-0.1016	0.025066	0.126666	0.018182
nrpe1-11	CHH	hypo	Chr2	15850995	15851222	9055459	9055485	1633	27	228	8.44444	-140.814	-4.63106	-0.101602	0.0250825	0.126685	0.0194814
nrpd1-49	CHH	hypo	Chr5	18669162	18669432	22566453	22566519	3956	67	271	4.04478	-358.74	-4.30366	-0.101603	0.0838394	0.185442	0.0192453
nrpe1-11	CHH	hypo	Chr2	2851807	2852520	6493635	6493735	1098	101	714	7.06931	-956.874	-4.43287	-0.101605	0.011954	0.113559	0.0108474
nrpe1-11	CHH	hypo	Chr3	14095823	14097291	12678233	12678419	2145	187	1469	7.85561	-1375.43	-4.48424	-0.101614	0.019855	0.121469	0.0140257
WT_outx	CHH	hypo	Chr5	24703477	24703840	23173694	23173761	4110	68	364	5.35294	-145.378	-1.48707	-0.101616	0.155148	0.256763	0.0473992
nrpd1-49	CHH	hypo	Chr1	22698776	22699702	4514464	4514604	847	141	927	6.57447	-2227.75	-4.5261	-0.101617	0.04923	0.150847	0.00649869
nrpd1-50	CHH	hypo	Chr2	13335906	13336708	8865002	8865138	1545	137	803	5.86131	-1036.44	-3.95908	-0.101618	0.0359209	0.137538	0.0146212
nrpd1-47	CHH	hypo	Chr5	19014187	19015299	22793146	22793312	3804	167	1113	6.66467	-2695.34	-4.43823	-0.101622	0.0198484	0.121471	0.0060434
nrpe1-11	CHH	hypo	Chr2	7207089	7207874	7310575	7310668	1478	94	786	8.3617	-1303.16	-4.68864	-0.101628	0.0100241	0.111652	0.00693062
nrpd1-51	CHH	hypo	Chr5	5062997	5063799	20186829	20186970	3108	142	803	5.65493	-1598.74	-4.70708	-0.10164	0.0189657	0.120605	0.00967697
nrpe1-11	CHH	hypo	Chr1	25180838	25181421	4875395	4875480	881	86	584	6.7907	-839.799	-4.45562	-0.10164	0.0132768	0.114917	0.0100104
nrpd1-47	CHH	hypo	Chr4	10999555	11001150	17310295	17310524	2939	230	1596	6.93913	-1623.5	-4.39799	-0.101642	0.0145664	0.116209	0.0137489
nrpd1-50	CHH	hypo	Chr5	17210342	17210856	22470443	22470508	3849	66	515	7.80303	-508.045	-3.96052	-0.101645	0.0227597	0.124405	0.0131143
nrpd1-49	CHH	hypo	Chr5	9175827	9176877	20757821	20757949	3339	129	1051	8.14729	-1107.76	-4.32604	-0.101649	0.0144698	0.116119	0.0114905
nrpd1-50	CHH	hypo	Chr4	9954571	9955483	17131240	17131386	2960	147	913	6.21088	-1461.93	-3.93092	-0.10165	0.0840436	0.185694	0.0116603
nrpd1-3	CHH	hypo	Chr2	11308332	11309330	8013544	8013694	1666	151	999	6.61589	-1795.63	-4.25878	-0.101684	0.0137809	0.115465	0.00793277
nrpd1-50	CHH	hypo	Chr4	7821399	7821715	16696981	16697041	2843	61	317	5.19672	-299.284	-4.25135	-0.101689	0.0789004	0.180589	0.0208481
nrpe1-11	CHH	hypo	Chr5	7351953	7353056	19789657	19789819	3345	163	1104	6.77301	-1603.13	-4.4597	-0.10169	0.0106989	0.112389	0.0107909
nrpd1-51	CHH	hypo	Chr1	17341097	17341845	3477722	3477842	650	121	749	6.19008	-981.502	-4.76157	-0.101692	0.0152316	0.116923	0.0128296
nrpd1-47	CHH	hypo	Chr4	1372398	1373685	15386198	15386420	2351	223	1288	5.77578	-2019.42	-4.43336	-0.101693	0.0249464	0.12664	0.0121453
nrpd1-47	CHH	hypo	Chr2	6738678	6740577	7480091	7480433	1397	343	1900	5.53936	-4063.83	-4.70524	-0.101711	0.0390048	0.140716	0.0105634
nrpd1-49	CHH	hypo	Chr4	14271857	14272573	17882236	17882359	3123	124	717	5.78226	-1156.95	-4.3296	-0.10172	0.0157849	0.117505	0.0113784
nrpd1-3	CHH	hypo	Chr5	20277936	20278292	21949593	21949639	4239	47	357	7.59574	-316.154	-4.40165	-0.101725	0.0116849	0.11341	0.01515
nrpd1-47	CHH	hypo	Chr5	7700500	7701281	20592303	20592439	3184	137	782	5.70803	-1123.35	-4.46333	-0.101726	0.0113074	0.113033	0.0120783
nrpe1-11	CHH	hypo	Chr1	16594410	16595052	3192521	3192612	629	92	643	6.98913	-521.949	-4.4598	-0.101727	0.0239679	0.125694	0.0180777
nrpd1-50	CHH	hypo	Chr4	7330552	7331011	16602072	16602132	2821	61	460	7.54098	-373.305	-4.04334	-0.101727	0.0943607	0.196087	0.0165349
nrpd1-50	CHH	hypo	Chr4	5613453	5613594	16263354	16263361	2744	8	142	17.75	-56.4259	-3.97266	-0.101735	0.0725974	0.174333	0.0144239
nrpd1-50	CHH	hypo	Chr4	1771625	1771806	15498988	15499028	2434	41	182	4.43902	-168.573	-3.93366	-0.101738	0.0103691	0.112107	0.0247687
nrpd1-49	CHH	hypo	Chr1	432875	434015	92847	92988	13	142	1141	8.03521	-1344.41	-4.35825	-0.101741	0.0498087	0.15155	0.0105547
nrpd1-51	CHH	hypo	Chr1	12133084	12133568	2595725	2595767	216	43	485	11.2791	-391.533	-4.79542	-0.101742	0.0137629	0.115505	0.0111618
nrpd1-47	CHH	hypo	Chr5	3944874	3945492	19778416	19778494	3134	79	619	7.83544	-520.685	-4.40846	-0.101742	0.0206923	0.122435	0.0160471
nrpe1-11	CHH	hypo	Chr1	20106534	20106981	3884174	3884240	745	67	448	6.68657	-439.408	-4.61969	-0.101744	0.00982181	0.111565	0.0153443
nrpd1-49	CHH	hypo	Chr2	16173021	16173324	9394857	9394904	1650	48	304	6.33333	-255.838	-4.32277	-0.101748	0.0763501	0.178099	0.0193325
nrpd1-51	CHH	hypo	Chr1	19145392	19146013	3859324	3859442	690	119	622	5.22689	-682.098	-4.72537	-0.101752	0.00837352	0.110125	0.0180001
nrpd1-50	CHH	hypo	Chr1	23736859	23737037	4770300	4770338	813	39	179	4.58974	-161.864	-3.94274	-0.101756	0.0235982	0.125354	0.0245884
nrpd1-3	CHH	hypo	Chr4	4548078	4548509	15262583	15262650	2898	68	432	6.35294	-712.936	-4.88592	-0.101767	0.02304	0.124807	0.00951956
nrpd1-47	CHH	hypo	Chr4	9912187	9912692	17088944	17089033	2898	90	506	5.62222	-813.842	-4.4142	-0.101768	0.0500165	0.151785	0.0121763
nrpd1-51	CHH	hypo	Chr5	10546796	10546916	21330151	21330163	3242	13	121	9.30769	-63.6533	-4.71395	-0.101773	0.0337438	0.135517	0.0207729
nrpd1-51	CHH	hypo	Chr1	23454258	23454793	4740632	4740806	793	175	536	3.06286	-1481.36	-4.73075	-0.101774	0.0331949	0.134969	0.0133186
nrpd1-3	CHH	hypo	Chr1	22698617	22699643	4319720	4319878	886	159	1027	6.45912	-1396.71	-4.28436	-0.101778	0.0739391	0.175717	0.0107956
nrpd1-47	CHH	hypo	Chr5	15642947	15643585	22106818	22106932	3728	115	639	5.55652	-876.62	-4.50183	-0.101779	0.0179275	0.119706	0.012855
nrpd1-49	CHH	hypo	Chr3	8425766	8425921	11967103	11967126	1824	24	156	6.5	-141.848	-4.35065	-0.101794	0.0129898	0.114783	0.0171035
nrpd1-3	CHH	hypo	Chr2	6658599	6660029	7105369	7105594	1544	226	1431	6.33186	-2404.3	-4.26224	-0.101794	0.0130233	0.114817	0.011929
nrpd1-3	CHH	hypo	Chr1	6198096	6198374	1287611	1287630	117	20	279	13.95	-147.333	-5.4104	-0.101794	0.0137696	0.115564	0.0138322
nrpe1-11	CHH	hypo	Chr5	15212614	15213721	21252261	21252402	3863	142	1108	7.80282	-3162.14	-4.45706	-0.101802	0.00738321	0.109186	0.00450939
nrpe1-11	CHH	hypo	Chr2	6288030	6289058	7140818	7140994	1429	177	1029	5.81356	-1740	-4.44832	-0.101803	0.00773104	0.109534	0.009711
nrpe1-11	CHH	hypo	Chr2	1869051	1869375	6303704	6303736	1039	33	325	9.84848	-167.634	-4.43131	-0.101803	0.0072389	0.109042	0.0200332
nrpd1-3	CHH	hypo	Chr1	19345356	19345710	3680762	3680812	780	51	355	6.96078	-432.174	-4.44344	-0.101815	0.0326684	0.134483	0.0118621
nrpd1-47	CHH	hypo	Chr3	10457246	10458688	12456864	12457035	1780	172	1443	8.38953	-2402.37	-4.39624	-0.101816	0.0193745	0.121191	0.00673963
nrpe1-11	CHH	hypo	Chr5	24110479	24111387	23015289	23015483	4049	195	909	4.66154	-1940.86	-4.47586	-0.101824	0.00735466	0.109179	0.00984727
nrpd1-51	CHH	hypo	Chr4	8503425	8503959	16952028	16952123	2760	96	535	5.57292	-689.723	-4.77064	-0.101829	0.0119918	0.113821	0.0138132
nrpd1-3	CHH	hypo	Chr4	5456524	5456757	15434528	15434550	2959	23	234	10.1739	-147.28	-4.54172	-0.101845	0.0346583	0.136503	0.0159004
nrpd1-49	CHH	hypo	Chr1	3250780	3251561	707095	707197	60	103	782	7.59223	-898.521	-4.33444	-0.101857	0.0212312	0.123088	0.0120137
nrpd1-3	CHH	hypo	Chr5	9175769	9176854	19884200	19884327	3594	128	1086	8.48438	-1537.06	-4.28194	-0.101878	0.0216255	0.123503	0.00804228
nrpe1-11	CHH	hypo	Chr1	24360261	24361280	4714229	4714408	863	180	1020	5.66667	-1210.19	-4.46174	-0.101878	0.0461672	0.148045	0.0147047
nrpd1-51	CHH	hypo	Chr5	7934906	7935098	20810979	20810995	3137	17	193	11.3529	-94.798	-5.02279	-0.101899	0.0619813	0.16388	0.0182733
nrpd1-50	CHH	hypo	Chr1	17201517	17202236	3432496	3432639	659	144	720	5	-1012.98	-3.95657	-0.101899	0.0187827	0.120682	0.0140087
nrpd1-51	CHH	hypo	Chr1	792043	792321	170330	170351	13	22	279	12.6818	-117.798	-4.86402	-0.1019	0.0259708	0.127871	0.0190211
nrpd1-51	CHH	hypo	Chr2	6854307	6855182	7569847	7569984	1403	138	876	6.34783	-902.122	-4.74538	-0.101905	0.00897882	0.110884	0.0152449
nrpd1-50	CHH	hypo	Chr2	2216824	2219394	6628140	6628537	992	398	2571	6.4598	-4797.48	-4.00646	-0.101909	0.0867164	0.188625	0.00829863
nrpd1-51	CHH	hypo	Chr1	21744194	21744636	4394404	4394422	761	19	443	23.3158	-167.424	-6.0287	-0.101909	0.0145732	0.116483	0.0115648
nrpd1-3	CHH	hypo	Chr3	17260964	17261565	13109678	13109827	2474	150	602	4.01333	-1221.1	-4.24212	-0.101911	0.0530914	0.155003	0.0141836
nrpd1-3	CHH	hypo	Chr3	826819	827323	9885139	9885212	1821	74	505	6.82432	-423.148	-4.2508	-0.101918	0.0124615	0.114379	0.0177321
nrpe1-11	CHH	hypo	Chr1	18130404	18130982	3489747	3489827	698	81	579	7.14815	-526.39	-4.45465	-0.101927	0.00947759	0.111405	0.0156705
nrpd1-3	CHH	hypo	Chr5	16871135	16872031	21285569	21285717	4169	149	897	6.02013	-889.378	-4.30799	-0.101933	0.0253777	0.127311	0.0184806
nrpd1-3	CHH	hypo	Chr2	11739485	11740441	8099773	8099926	1675	154	957	6.21429	-2763.97	-4.90756	-0.101944	0.026664	0.128608	0.00585886
nrpd1-49	CHH	hypo	Chr2	15733388	15733910	9303246	9303334	1642	89	523	5.8764	-659.177	-4.47734	-0.101948	0.0146961	0.116644	0.0136602
nrpd1-50	CHH	hypo	Chr2	8028335	8028956	7759660	7759749	1456	90	622	6.91111	-608.457	-4.01326	-0.101957	0.0382541	0.140211	0.0155848
nrpe1-11	CHH	hypo	Chr1	10239039	10239728	2102288	2102427	215	140	690	4.92857	-1272.29	-4.49167	-0.101958	0.00516237	0.10712	0.0119277
nrpd1-50	CHH	hypo	Chr1	29125503	29125709	5912640	5912666	884	27	207	7.66667	-121.195	-4.11702	-0.101967	0.146275	0.248241	0.0227114
nrpd1-3	CHH	hypo	Chr2	1049044	1049953	6060788	6061009	1084	222	910	4.0991	-2233.89	-4.27257	-0.101975	0.0116195	0.113595	0.0118937
nrpd1-50	CHH	hypo	Chr1	8235684	8237146	1787034	1787304	120	271	1463	5.39852	-2397.18	-3.97867	-0.101978	0.031732	0.13371	0.0111785
nrpd1-3	CHH	hypo	Chr5	15014235	15015362	20934877	20935090	4095	214	1128	5.27103	-2528.31	-4.27659	-0.101985	0.0258071	0.127792	0.0101553
nrpd1-50	CHH	hypo	Chr3	12558663	12559306	12885226	12885332	1937	107	644	6.01869	-908.139	-3.99245	-0.101992	0.0447056	0.146698	0.0129332
nrpe1-11	CHH	hypo	Chr3	10574338	10575612	12023092	12023265	1892	174	1275	7.32759	-1891.55	-4.47473	-0.101995	0.0110839	0.113079	0.00943179
nrpd1-47	CHH	hypo	Chr5	8601847	8602109	20780345	20780367	3197	23	263	11.4348	-114.76	-4.56085	-0.102006	0.00956919	0.111576	0.0204623
nrpd1-49	CHH	hypo	Chr3	10254591	10255364	12337548	12337666	1867	119	774	6.5042	-1484.74	-4.44409	-0.102007	0.0146317	0.116639	0.0085692
nrpe1-11	CHH	hypo	Chr4	6165699	6165983	15768360	15768420	2836	61	285	4.67213	-325.447	-4.44394	-0.102016	0.00799351	0.110009	0.0193061
nrpe1-11	CHH	hypo	Chr5	23129026	23130347	22813115	22813332	4032	218	1322	6.06422	-1557.49	-4.52827	-0.102024	0.0111709	0.113195	0.0136509
nrpd1-49	CHH	hypo	Chr1	1612963	1614419	344487	344775	38	289	1457	5.04152	-2502.84	-4.38272	-0.102033	0.0495708	0.151603	0.0125775
nrpd1-50	CHH	hypo	Chr1	11879970	11881095	2532461	2532628	232	168	1126	6.70238	-2038.66	-3.95043	-0.102033	0.0281489	0.130182	0.00839764
nrpd1-51	CHH	hypo	Chr2	5762746	5763420	7358619	7358740	1339	122	675	5.53279	-897.699	-4.70819	-0.102049	0.017381	0.11943	0.0145559
nrpd1-51	CHH	hypo	Chr3	8425793	8425921	12147471	12147491	1706	21	129	6.14286	-125.728	-4.75054	-0.10205	0.00850879	0.110559	0.0169933
nrpd1-50	CHH	hypo	Chr4	12434538	12434813	17636563	17636626	3038	64	276	4.3125	-291.71	-3.96123	-0.102056	0.0333593	0.135416	0.0224522
nrpd1-51	CHH	hypo	Chr3	20540024	20540151	14595185	14595224	2244	40	128	3.2	-208.81	-4.76261	-0.10207	0.0676108	0.169681	0.0196093
nrpd1-47	CHH	hypo	Chr4	5794101	5794663	16264066	16264167	2682	102	563	5.51961	-571.856	-4.4216	-0.102071	0.0144312	0.116502	0.0186067
nrpd1-47	CHH	hypo	Chr1	17381953	17382274	3457849	3457876	670	28	322	11.5	-283.384	-4.62438	-0.102072	0.0117443	0.113816	0.0100853
nrpd1-51	CHH	hypo	Chr5	18980581	18980915	22978210	22978289	3745	80	335	4.1875	-500.33	-4.71578	-0.102073	0.0272913	0.129364	0.0166928
nrpd1-50	CHH	hypo	Chr1	21038001	21038718	4228991	4229120	745	130	718	5.52308	-957.41	-4.0774	-0.102074	0.0120251	0.114099	0.0136317
nrpd1-47	CHH	hypo	Chr1	17064879	17065078	3395053	3395074	656	22	200	9.09091	-169.17	-4.48074	-0.102088	0.0294861	0.131574	0.0132768
nrpd1-47	CHH	hypo	Chr3	9768752	9769894	12316418	12316625	1768	208	1143	5.49519	-1921.88	-4.39034	-0.1021	0.0101094	0.112209	0.00975455
nrpe1-11	CHH	hypo	Chr1	6574141	6575304	1378288	1378389	117	102	1164	11.4118	-770.119	-4.49453	-0.102102	0.0229934	0.125096	0.0133243
nrpd1-51	CHH	hypo	Chr3	826858	827282	10494168	10494230	1585	63	425	6.74603	-364.768	-4.71668	-0.102106	0.00730235	0.109408	0.0176231
nrpd1-50	CHH	hypo	Chr3	1675222	1675595	10606619	10606699	1654	81	374	4.61728	-360.647	-3.93449	-0.102116	0.0280231	0.130139	0.0233124
nrpe1-11	CHH	hypo	Chr3	985726	986034	10059239	10059282	1707	44	309	7.02273	-300.249	-4.47065	-0.102116	0.00872591	0.110842	0.014928
nrpd1-50	CHH	hypo	Chr2	11952380	11953172	8579114	8579301	1525	188	793	4.21809	-1468.61	-3.94652	-0.102117	0.0151888	0.117306	0.0139229
nrpd1-3	CHH	hypo	Chr3	11481821	11482040	12017643	12017696	2069	54	220	4.07407	-248.753	-4.25392	-0.10212	0.0488177	0.150937	0.0222097
nrpd1-47	CHH	hypo	Chr1	19995089	19996075	4000862	4000992	725	131	987	7.53435	-875.55	-4.38882	-0.102121	0.00827086	0.110391	0.0158699
nrpd1-49	CHH	hypo	Chr2	7730269	7730517	7630712	7630754	1515	43	249	5.7907	-248.817	-4.34663	-0.102132	0.0186681	0.120801	0.0184366
nrpd1-3	CHH	hypo	Chr2	6990238	6991010	7165027	7165169	1566	143	773	5.40559	-1215.39	-4.68584	-0.102154	0.0727923	0.174947	0.0127018
nrpd1-3	CHH	hypo	Chr1	12483189	12483604	2514264	2514307	295	44	416	9.45455	-997.309	-4.30718	-0.102169	0.0167589	0.118928	0.00450666
nrpd1-51	CHH	hypo	Chr2	13717353	13717973	9014076	9014236	1501	161	621	3.85714	-1114.68	-4.7577	-0.102183	0.0154447	0.117628	0.0154766
nrpd1-3	CHH	hypo	Chr2	911002	913774	6034519	6034930	1082	412	2773	6.73058	-3544.49	-4.29694	-0.102184	0.0395057	0.14169	0.0137255
nrpd1-49	CHH	hypo	Chr2	9550244	9550978	8010688	8010810	1545	123	735	5.97561	-1638.65	-4.94622	-0.102188	0.00611792	0.108306	0.00768883
nrpd1-47	CHH	hypo	Chr5	15197685	15198444	22017730	22017841	3706	112	760	6.78571	-1011.52	-4.39709	-0.102191	0.0110323	0.113223	0.0111632
nrpd1-51	CHH	hypo	Chr2	541982	544052	6339575	6339872	919	298	2071	6.94966	-2308.6	-4.71061	-0.102193	0.0105693	0.112762	0.013678
nrpd1-3	CHH	hypo	Chr1	8235638	8237136	1692892	1693148	156	257	1499	5.83268	-3965.35	-4.37842	-0.102194	0.0144388	0.116633	0.00760938
nrpd1-49	CHH	hypo	Chr2	5048138	5048643	7109719	7109843	1349	125	506	4.048	-1437	-4.48731	-0.102199	0.0727219	0.174921	0.0100042
nrpe1-11	CHH	hypo	Chr4	2690355	2690599	15100240	15100276	2523	37	245	6.62162	-204.125	-4.51227	-0.102203	0.0117206	0.113923	0.0186341
nrpd1-3	CHH	hypo	Chr1	11649082	11650132	2353666	2353813	271	148	1051	7.10135	-2944.13	-4.27774	-0.102203	0.0116046	0.113808	0.00523459
nrpd1-50	CHH	hypo	Chr3	11296315	11296853	12645262	12645325	1853	64	539	8.42188	-329.839	-3.95832	-0.102213	0.0324895	0.134703	0.0197215
nrpd1-50	CHH	hypo	Chr5	13893412	13893671	21838568	21838615	3699	48	260	5.41667	-231.158	-3.98862	-0.102216	0.00685281	0.109069	0.0212922
nrpd1-51	CHH	hypo	Chr2	5765240	5765649	7359143	7359189	1339	47	410	8.7234	-281.278	-4.72247	-0.102229	0.0131918	0.115421	0.0171943
nrpd1-47	CHH	hypo	Chr4	7896307	7897110	16678890	16679037	2777	148	804	5.43243	-928.853	-4.42139	-0.102246	0.00799503	0.110241	0.0163516
WT_outx	CHH	hypo	Chr5	9069735	9069982	20161435	20161456	3423	22	248	11.2727	-184.904	-8.00293	-0.102259	0.17354	0.2758	0.0121994
nrpd1-49	CHH	hypo	Chr1	6172981	6173891	1340776	1340882	89	107	911	8.51402	-2141.69	-4.3659	-0.102264	0.0108238	0.113087	0.00505696
nrpd1-47	CHH	hypo	Chr4	18425740	18426336	18894883	18894965	3077	83	597	7.19277	-456.797	-4.42529	-0.102268	0.0200977	0.122366	0.0187963
nrpd1-50	CHH	hypo	Chr2	6350022	6351198	7423496	7423710	1397	215	1177	5.47442	-3063.55	-3.97196	-0.102277	0.12802	0.230297	0.00765449
nrpd1-49	CHH	hypo	Chr4	5611816	5612731	16120850	16120980	2801	131	916	6.99237	-1051.17	-4.34525	-0.102288	0.0524301	0.154718	0.0129272
nrpd1-51	CHH	hypo	Chr1	19268550	19268846	3886474	3886520	690	47	297	6.31915	-238.131	-4.72881	-0.102291	0.0181484	0.120439	0.0201611
nrpd1-51	CHH	hypo	Chr5	17741867	17742545	22724007	22724106	3715	100	679	6.79	-530.786	-4.73031	-0.102293	0.0234904	0.125783	0.0192208
nrpd1-3	CHH	hypo	Chr2	7581925	7583751	7281847	7282076	1583	230	1827	7.94348	-1521.72	-4.2439	-0.102295	0.0642675	0.166562	0.0163064
nrpd1-51	CHH	hypo	Chr1	2986105	2987051	654416	654543	48	128	947	7.39844	-1693.62	-4.72437	-0.102298	0.0121598	0.114457	0.00761357
nrpd1-49	CHH	hypo	Chr3	7936979	7938531	11867917	11868213	1814	297	1553	5.22896	-2988.87	-4.38363	-0.102302	0.0141637	0.116466	0.00924929
nrpd1-3	CHH	hypo	Chr5	9978598	9979543	20034086	20034245	3623	160	946	5.9125	-1118.48	-4.25053	-0.102304	0.0767841	0.179089	0.0139633
nrpd1-51	CHH	hypo	Chr2	6004640	6005058	7404489	7404556	1353	68	419	6.16176	-406.547	-4.71463	-0.102323	0.0189781	0.121302	0.017192
WT_Col0	CHH	hypo	Chr1	23123006	23123124	4692915	4692927	773	13	119	9.15385	-41.6104	-1.70056	-0.102329	0.215541	0.31787	0.0318382
nrpe1-11	CHH	hypo	Chr3	5835032	5835888	11079525	11079727	1787	203	857	4.22167	-2412.2	-4.46495	-0.102342	0.0119087	0.114251	0.00913869
nrpd1-47	CHH	hypo	Chr1	14191557	14192872	2969606	2969734	357	129	1316	10.2016	-1364.74	-4.41241	-0.102344	0.0870425	0.189386	0.0114491
nrpd1-3	CHH	hypo	Chr2	6992647	6993057	7165458	7165521	1567	64	411	6.42188	-351.072	-4.27585	-0.102347	0.0256216	0.127969	0.0191643
nrpd1-49	CHH	hypo	Chr5	16560217	16560535	22141168	22141190	3910	23	319	13.8696	-119.136	-4.38849	-0.102349	0.093254	0.195603	0.01979
nrpd1-47	CHH	hypo	Chr4	11751422	11752396	17458258	17458382	2965	125	975	7.8	-1334.1	-4.49863	-0.10235	0.00883156	0.111182	0.00921043
nrpd1-51	CHH	hypo	Chr1	10567765	10568650	2272409	2272598	183	190	886	4.66316	-1599.28	-4.70443	-0.102364	0.0119759	0.114339	0.0126196
nrpd1-50	CHH	hypo	Chr1	13070229	13071058	2762749	2762902	286	154	830	5.38961	-1153.23	-3.93948	-0.102386	0.0094208	0.111806	0.0134335
nrpd1-3	CHH	hypo	Chr3	18886673	18887780	13430677	13430871	2510	195	1108	5.68205	-2130.41	-4.25487	-0.102397	0.0508158	0.153213	0.00967681
nrpd1-3	CHH	hypo	Chr3	22570299	22570736	14184628	14184678	2594	51	438	8.58824	-271.47	-4.27508	-0.102398	0.0135429	0.115941	0.0191279
nrpd1-47	CHH	hypo	Chr1	12263154	12263522	2604092	2604134	233	43	369	8.5814	-208.225	-4.41251	-0.102408	0.0525868	0.154995	0.0211422
nrpd1-49	CHH	hypo	Chr5	21529662	21532019	23155526	23155861	3997	336	2358	7.01786	-3475.89	-4.30979	-0.102409	0.0176499	0.120058	0.0111401
nrpd1-51	CHH	hypo	Chr4	17448668	17449278	18845215	18845307	3027	93	611	6.56989	-806.037	-4.77967	-0.102412	0.0296444	0.132056	0.0128952
nrpd1-49	CHH	hypo	Chr2	10406224	10406976	8184287	8184336	1561	50	753	15.06	-620.358	-4.41155	-0.102422	0.0127381	0.11516	0.00823232
nrpd1-50	CHH	hypo	Chr1	10867091	10867795	2330354	2330436	197	83	705	8.49398	-575.176	-3.98768	-0.102431	0.0236116	0.126042	0.0148153
nrpd1-50	CHH	hypo	Chr5	2676190	2676688	19542572	19542670	3182	99	499	5.0404	-611.249	-3.97151	-0.102448	0.0204676	0.122916	0.0171876
nrpe1-11	CHH	hypo	Chr4	2346204	2348000	15032106	15032309	2517	204	1797	8.80882	-1596.96	-4.44793	-0.102454	0.0411659	0.14362	0.0130411
nrpd1-3	CHH	hypo	Chr3	16511948	16513030	12963242	12963417	2454	176	1083	6.15341	-1472.94	-4.30096	-0.102454	0.018856	0.12131	0.0134415
nrpd1-51	CHH	hypo	Chr3	19753286	19754132	14426055	14426208	2227	154	847	5.5	-1091.21	-4.7534	-0.102457	0.0129386	0.115395	0.0141995
nrpe1-11	CHH	hypo	Chr5	17275789	17275967	21653616	21653647	3925	32	179	5.59375	-155.487	-4.44693	-0.102457	0.00828747	0.110744	0.0211429
nrpe1-11	CHH	hypo	Chr1	8935777	8936421	1840362	1840473	176	112	645	5.75893	-1046.5	-4.45704	-0.102458	0.0154485	0.117907	0.0114141
nrpe1-11	CHH	hypo	Chr4	1861636	1862291	14938252	14938374	2495	123	656	5.33333	-1059.08	-4.65227	-0.102459	0.010914	0.113373	0.0117279
WT_outx	CHH	hypo	Chr2	12578294	12578393	8400664	8400676	1590	13	100	7.69231	-45.3167	-1.51308	-0.102462	0.104726	0.207188	0.0293843
nrpd1-47	CHH	hypo	Chr3	2772542	2772986	10823071	10823163	1638	93	445	4.78495	-494.584	-4.41698	-0.102468	0.0204079	0.122876	0.0191528
nrpe1-11	CHH	hypo	Chr1	19345356	19345710	3734919	3734969	728	51	355	6.96078	-411.705	-4.5986	-0.102468	0.0321671	0.134635	0.0125586
nrpd1-50	CHH	hypo	Chr2	438290	439042	6278824	6278958	938	135	753	5.57778	-1318.86	-3.93092	-0.102469	0.0233038	0.125772	0.00977082
nrpd1-49	CHH	hypo	Chr1	7711436	7712563	1661043	1661280	124	238	1128	4.7395	-2978.67	-4.3622	-0.102469	0.0360185	0.138488	0.00935809
nrpd1-47	CHH	hypo	Chr3	5590503	5591159	11441073	11441182	1675	110	657	5.97273	-827.339	-4.58603	-0.102532	0.0135677	0.116099	0.0144496
nrpd1-51	CHH	hypo	Chr1	21128375	21129113	4273606	4273736	726	131	739	5.64122	-1343.25	-4.76826	-0.102547	0.0256381	0.128185	0.00977341
nrpe1-11	CHH	hypo	Chr1	21038043	21038629	4072125	4072232	770	108	587	5.43519	-780.065	-4.56206	-0.102555	0.0176543	0.120209	0.0139668
nrpe1-11	CHH	hypo	Chr5	9622983	9623844	20237292	20237392	3389	101	862	8.53465	-1432.23	-4.65368	-0.102559	0.00866287	0.111222	0.00700172
nrpd1-51	CHH	hypo	Chr1	1160933	1161204	249712	249742	22	31	272	8.77419	-205.76	-4.78935	-0.102559	0.0413626	0.143922	0.0153451
nrpd1-50	CHH	hypo	Chr1	10497320	10497885	2251828	2251935	192	108	566	5.24074	-898.318	-3.93612	-0.10256	0.0315076	0.134068	0.0127899
nrpd1-49	CHH	hypo	Chr3	16418100	16418953	13516276	13516337	2295	62	854	13.7742	-441.295	-4.39771	-0.102564	0.0536724	0.156237	0.0143307
nrpd1-49	CHH	hypo	Chr5	7488172	7488427	20412227	20412258	3312	32	256	8	-160.144	-4.34057	-0.102589	0.026601	0.12919	0.0205144
nrpd1-51	CHH	hypo	Chr2	11952388	11953082	8640507	8640678	1472	172	695	4.0407	-1418.29	-4.70758	-0.102597	0.019067	0.121664	0.0138204
nrpd1-51	CHH	hypo	Chr1	3342987	3343088	735252	735268	49	17	102	6	-82.8445	-4.7259	-0.102599	0.012617	0.115216	0.0210822
nrpd1-51	CHH	hypo	Chr2	7861290	7861589	7779839	7779872	1414	34	300	8.82353	-185.993	-4.80902	-0.102601	0.0217994	0.1244	0.0187304
nrpe1-11	CHH	hypo	Chr3	19959213	19960307	13841257	13841434	2358	178	1095	6.15169	-1251.06	-4.50859	-0.102614	0.0131355	0.11575	0.0141569
nrpe1-11	CHH	hypo	Chr2	6946269	6946796	7260769	7260870	1470	102	528	5.17647	-592.709	-4.43719	-0.102616	0.0135763	0.116192	0.0175671
nrpe1-11	CHH	hypo	Chr2	1695702	1696266	6272163	6272283	1034	121	565	4.66942	-926.26	-4.4999	-0.102622	0.00960985	0.112232	0.0131756
nrpd1-3	CHH	hypo	Chr1	21448616	21448831	4083149	4083177	852	29	216	7.44828	-143.85	-4.25694	-0.102624	0.0100329	0.112657	0.0207756
nrpd1-51	CHH	hypo	Chr1	5097994	5100565	1113342	1113838	67	497	2572	5.17505	-5736.87	-4.76929	-0.102624	0.0694179	0.172042	0.00957201
nrpd1-49	CHH	hypo	Chr3	16201394	16201890	13474631	13474753	2286	123	497	4.04065	-705.057	-4.5547	-0.102625	0.023362	0.125987	0.0178155
nrpd1-49	CHH	hypo	Chr3	19776419	19777358	14212096	14212244	2354	149	940	6.30872	-1249.3	-4.34952	-0.102643	0.0265728	0.129216	0.0125253
nrpd1-51	CHH	hypo	Chr1	20913774	20914935	4228390	4228614	720	225	1162	5.16444	-2351.42	-4.71278	-0.102647	0.00880504	0.111452	0.0108721
nrpd1-3	CHH	hypo	Chr1	12328142	12328322	2484024	2484051	289	28	181	6.46429	-137.348	-4.24921	-0.102652	0.0147942	0.117447	0.0211333
nrpd1-47	CHH	hypo	Chr5	12568843	12569843	21548263	21548417	3541	155	1001	6.45806	-2170.11	-4.40264	-0.102655	0.0337754	0.136431	0.007857
nrpd1-47	CHH	hypo	Chr1	13904954	13905305	2911655	2911705	331	51	352	6.90196	-266.639	-4.4157	-0.102662	0.0332501	0.135912	0.01975
nrpd1-3	CHH	hypo	Chr4	2335113	2335212	14821553	14821580	2707	28	100	3.57143	-122.277	-4.26583	-0.102666	0.0717341	0.1744	0.0235149
nrpd1-3	CHH	hypo	Chr1	8053300	8054195	1655705	1655853	156	149	896	6.01342	-1058.21	-4.29451	-0.102676	0.0245193	0.127195	0.01572
nrpd1-3	CHH	hypo	Chr1	17266884	17267281	3271255	3271336	721	82	398	4.85366	-1073.65	-4.38201	-0.102677	0.019484	0.122161	0.00696483
nrpd1-49	CHH	hypo	Chr2	13660962	13661679	8858881	8858945	1619	65	718	11.0462	-370.301	-4.31835	-0.102678	0.0381565	0.140834	0.0174336
nrpd1-49	CHH	hypo	Chr1	10623797	10623918	2254566	2254584	207	19	122	6.42105	-90.8325	-4.30674	-0.102683	0.0138668	0.11655	0.0218107
nrpd1-50	CHH	hypo	Chr2	14402212	14402760	9096578	9096674	1563	97	549	5.65979	-661.756	-3.95402	-0.102696	0.087149	0.189845	0.0155196
nrpd1-3	CHH	hypo	Chr3	10907844	10908669	11916631	11916753	2037	123	826	6.71545	-1503.03	-4.36645	-0.102721	0.0106394	0.113361	0.00810312
nrpd1-3	CHH	hypo	Chr1	14024052	14024592	2785639	2785670	412	32	541	16.9062	-184.866	-4.31757	-0.102723	0.0418887	0.144612	0.0177128
nrpd1-50	CHH	hypo	Chr1	7392070	7392852	1607565	1607714	115	150	783	5.22	-1362.34	-3.99329	-0.10273	0.0555619	0.158292	0.0120765
nrpd1-47	CHH	hypo	Chr2	240641	241319	6222848	6222956	950	109	679	6.22936	-1033.69	-4.45183	-0.102742	0.0201275	0.122869	0.0118354
nrpd1-3	CHH	hypo	Chr4	6908285	6908465	15697352	15697402	3041	51	181	3.54902	-260.213	-4.27863	-0.102745	0.016673	0.119418	0.0202902
nrpd1-51	CHH	hypo	Chr2	72189	73126	6241610	6241771	911	162	938	5.79012	-2680.91	-4.71614	-0.102755	0.0140357	0.116791	0.00668702
nrpd1-3	CHH	hypo	Chr1	11351616	11352745	2298470	2298629	254	160	1130	7.0625	-998.688	-4.31007	-0.10276	0.0139878	0.116748	0.0192595
nrpd1-50	CHH	hypo	Chr3	16450902	16451859	13639958	13640056	2246	99	958	9.67677	-708.405	-4.00393	-0.102762	0.0248468	0.127609	0.0146002
nrpe1-11	CHH	hypo	Chr1	23875055	23877362	4616407	4616793	851	387	2308	5.96382	-3213.71	-4.43524	-0.102766	0.0142828	0.117049	0.0123414
nrpd1-50	CHH	hypo	Chr5	13231450	13232211	21708307	21708439	3669	133	762	5.72932	-1310.8	-4.00443	-0.102766	0.0342358	0.137002	0.0110365
nrpd1-50	CHH	hypo	Chr1	23874938	23875924	4800159	4800338	813	180	987	5.48333	-1997.13	-3.96241	-0.102797	0.0106532	0.113451	0.00910341
nrpe1-11	CHH	hypo	Chr1	23861826	23862387	4614034	4614151	851	118	562	4.76271	-724.684	-4.43227	-0.102803	0.0139047	0.116707	0.0165362
nrpd1-49	CHH	hypo	Chr2	9090870	9091701	7913159	7913311	1538	153	832	5.43791	-1219.96	-4.30216	-0.10281	0.0100975	0.112907	0.0121801
nrpd1-3	CHH	hypo	Chr2	11920322	11920730	8134390	8134439	1678	50	409	8.18	-243.385	-4.26734	-0.102818	0.0338893	0.136707	0.0213794
nrpe1-11	CHH	hypo	Chr4	10189204	10189770	16547735	16547821	3023	87	567	6.51724	-595.213	-4.47246	-0.102837	0.0093324	0.112169	0.014537
nrpd1-50	CHH	hypo	Chr5	19659750	19660106	22975278	22975356	3892	79	357	4.51899	-373.59	-3.93911	-0.102838	0.0109978	0.113836	0.0217043
nrpd1-3	CHH	hypo	Chr4	9570366	9571790	16202655	16202788	3190	134	1425	10.6343	-1698.86	-4.24945	-0.102838	0.0188033	0.121642	0.0088547
nrpd1-3	CHH	hypo	Chr3	10387895	10389329	11825104	11825385	2019	282	1435	5.08865	-1576.14	-4.32535	-0.102847	0.0169667	0.119814	0.0183579
nrpd1-3	CHH	hypo	Chr4	14390130	14391073	17161999	17162131	3331	133	944	7.09774	-796.19	-4.45679	-0.102847	0.0230541	0.125901	0.0171731
nrpd1-47	CHH	hypo	Chr5	582169	582657	19049819	19049930	3093	112	489	4.36607	-1015.17	-4.43602	-0.102851	0.00814603	0.110997	0.011423
nrpd1-49	CHH	hypo	Chr3	11319824	11320259	12539011	12539062	1897	52	436	8.38462	-246.157	-4.30183	-0.10288	0.0280265	0.130906	0.021784
nrpd1-47	CHH	hypo	Chr5	16109274	16110189	22198221	22198382	3750	162	916	5.65432	-1075.82	-4.4301	-0.102884	0.016725	0.119609	0.0149865
nrpe1-11	CHH	hypo	Chr1	16965670	16966864	3260957	3261122	650	166	1195	7.1988	-2261.33	-4.49344	-0.102885	0.0131141	0.115999	0.00900135
nrpd1-3	CHH	hypo	Chr5	10772101	10772247	20173527	20173545	3701	19	147	7.73684	-85.1018	-4.26929	-0.102911	0.0368402	0.139751	0.0229952
nrpd1-49	CHH	hypo	Chr3	15371590	15372809	13308952	13309206	2257	255	1220	4.78431	-4277.35	-4.32469	-0.10292	0.0629958	0.165916	0.00736073
nrpd1-49	CHH	hypo	Chr2	9313489	9315020	7961394	7961617	1541	224	1532	6.83929	-1351.74	-4.32217	-0.102942	0.0234268	0.126369	0.0177536
nrpe1-11	CHH	hypo	Chr1	13235684	13236572	2679243	2679417	324	175	889	5.08	-1651.34	-4.4768	-0.102943	0.0350414	0.137985	0.0111168
nrpe1-11	CHH	hypo	Chr3	10387881	10389316	11991077	11991360	1888	284	1436	5.05634	-1684.27	-4.45895	-0.102944	0.0216311	0.124575	0.0172416
nrpe1-11	CHH	hypo	Chr3	18412023	18413463	13528895	13529116	2330	222	1441	6.49099	-2736.03	-4.45999	-0.102949	0.0103398	0.113289	0.00778216
nrpe1-11	CHH	hypo	Chr3	13453633	13453965	12564582	12564650	2052	69	333	4.82609	-394.737	-4.44995	-0.102953	0.0253506	0.128303	0.0187732
nrpd1-47	CHH	hypo	Chr3	17658353	17659264	13862004	13862169	2230	166	912	5.49398	-3357.52	-4.48485	-0.10296	0.0088615	0.111821	0.00507107
nrpd1-51	CHH	hypo	Chr3	10531521	10532236	12579447	12579620	1752	174	716	4.11494	-1648.06	-4.7479	-0.10296	0.0286436	0.131604	0.0111417
nrpd1-51	CHH	hypo	Chr2	16952373	16953380	9718067	9718226	1540	160	1008	6.3	-4044.02	-4.9091	-0.102973	0.010961	0.113934	0.0040741
nrpe1-11	CHH	hypo	Chr1	1728571	1729418	357375	357482	43	108	848	7.85185	-1873.55	-4.46765	-0.102974	0.0129471	0.115921	0.00587565
nrpd1-50	CHH	hypo	Chr3	10441267	10442524	12482683	12482825	1822	143	1258	8.7972	-1020.85	-3.98868	-0.102983	0.0311036	0.134086	0.0137169
nrpd1-47	CHH	hypo	Chr5	22230638	22232238	23460473	23460703	3842	231	1601	6.93074	-2258.24	-4.38866	-0.102984	0.014439	0.117423	0.0098554
nrpd1-50	CHH	hypo	Chr2	14860230	14860643	9196216	9196260	1567	45	414	9.2	-204.976	-3.97402	-0.102987	0.0756481	0.178635	0.0226578
nrpd1-47	CHH	hypo	Chr2	2319656	2320192	6631792	6631900	1000	109	537	4.92661	-554.026	-4.45491	-0.102988	0.0196025	0.122591	0.0202007
nrpd1-47	CHH	hypo	Chr2	19414038	19414978	10153938	10154082	1595	145	941	6.48966	-944.032	-4.4156	-0.102995	0.0184828	0.121478	0.0159017
nrpd1-50	CHH	hypo	Chr4	8819742	8820641	16904353	16904464	2873	112	900	8.03571	-896.626	-3.93697	-0.103042	0.0386491	0.141691	0.0140671
nrpd1-50	CHH	hypo	Chr5	7488204	7488380	20589271	20589302	3247	32	177	5.53125	-140.76	-3.96114	-0.103042	0.0382482	0.141291	0.023426
nrpd1-47	CHH	hypo	Chr1	21628643	21629007	4332002	4332076	783	75	365	4.86667	-399.502	-4.40483	-0.103044	0.009728	0.112772	0.0193068
nrpd1-3	CHH	hypo	Chr4	1100531	1101305	14582132	14582200	2645	69	775	11.2319	-885.015	-4.36982	-0.103044	0.0155175	0.118562	0.00839625
nrpd1-51	CHH	hypo	Chr3	10835048	10835394	12636082	12636102	1767	21	347	16.5238	-115.604	-4.72854	-0.103049	0.00702703	0.110076	0.0187124
nrpe1-11	CHH	hypo	Chr5	20788075	20789053	22341398	22341552	3990	155	979	6.31613	-1170.39	-4.65436	-0.103052	0.0112366	0.114288	0.0139611
nrpd1-50	CHH	hypo	Chr1	7833644	7834220	1702137	1702243	118	107	577	5.39252	-597.303	-3.96512	-0.103054	0.0182073	0.121261	0.0191007
nrpd1-50	CHH	hypo	Chr2	2284036	2284899	6641144	6641261	993	118	864	7.32203	-904.881	-3.94282	-0.103068	0.0535393	0.156607	0.0138597
nrpd1-3	CHH	hypo	Chr4	10900971	10901606	16460871	16460977	3247	107	636	5.94393	-761.023	-4.27369	-0.103081	0.0475175	0.150598	0.0152332
nrpd1-51	CHH	hypo	Chr4	698432	699175	15373348	15373485	2313	138	744	5.3913	-1308.17	-4.83607	-0.103105	0.0107858	0.113891	0.010794
nrpd1-3	CHH	hypo	Chr3	16234868	16234967	12912715	12912720	2446	6	100	16.6667	-25.7449	-4.27243	-0.103106	0.0334884	0.136594	0.0240294
nrpd1-51	CHH	hypo	Chr5	10479453	10480739	21316925	21317073	3242	149	1287	8.63758	-1900.94	-4.92865	-0.103109	0.0127328	0.115842	0.00753891
nrpe1-11	CHH	hypo	Chr5	3946867	3947105	19079226	19079240	3287	15	239	15.9333	-81.6221	-4.84495	-0.103113	0.0143541	0.117467	0.0189362
nrpd1-3	CHH	hypo	Chr4	699798	700440	14502666	14502775	2638	110	643	5.84545	-1136.97	-4.45216	-0.103127	0.0173669	0.120494	0.00963704
nrpd1-3	CHH	hypo	Chr4	11756750	11757775	16620131	16620368	3282	238	1026	4.31092	-2254.87	-4.24761	-0.103139	0.0104952	0.113634	0.0107796
nrpd1-3	CHH	hypo	Chr5	8765542	8767913	19806084	19806342	3579	259	2372	9.1583	-4240.93	-4.26223	-0.103146	0.0188124	0.121958	0.0064182
nrpd1-50	CHH	hypo	Chr3	8081856	8082232	12002662	12002742	1766	81	377	4.65432	-347.099	-3.92983	-0.103148	0.0507129	0.153861	0.0239782
nrpd1-3	CHH	hypo	Chr1	24350470	24351213	4646484	4646583	913	100	744	7.44	-1025.31	-4.475	-0.10315	0.0235282	0.126678	0.0110269
nrpe1-11	CHH	hypo	Chr3	9383830	9385463	11797460	11797620	1865	161	1634	10.1491	-922.606	-4.47002	-0.103154	0.0185024	0.121656	0.0181023
nrpd1-49	CHH	hypo	Chr4	15397640	15399084	18123012	18123265	3140	254	1445	5.68898	-3643.86	-4.31017	-0.103164	0.0288956	0.13206	0.00711781
nrpe1-11	CHH	hypo	Chr3	8757416	8758110	11675560	11675696	1841	137	695	5.07299	-1124.83	-4.45022	-0.103167	0.0101987	0.113365	0.0122273
nrpd1-49	CHH	hypo	Chr4	1882055	1882593	15383270	15383343	2504	74	539	7.28378	-505.228	-4.449	-0.103169	0.0435721	0.146741	0.0149848
nrpe1-11	CHH	hypo	Chr5	9750872	9751486	20261640	20261741	3392	102	615	6.02941	-606.354	-4.51521	-0.103174	0.0320238	0.135198	0.0174617
nrpd1-3	CHH	hypo	Chr5	15779209	15779771	21072283	21072371	4146	89	563	6.32584	-462.713	-4.25051	-0.103189	0.0140413	0.11723	0.0205143
nrpd1-50	CHH	hypo	Chr3	23108688	23109355	15053596	15053725	2379	130	668	5.13846	-1858.22	-4.0988	-0.103204	0.114986	0.218189	0.00728122
nrpe1-11	CHH	hypo	Chr5	16909273	16910704	21583076	21583301	3915	226	1432	6.33628	-1564.2	-4.44885	-0.103209	0.00899735	0.112206	0.016054
nrpd1-49	CHH	hypo	Chr2	424595	425040	6218283	6218345	999	63	446	7.07937	-439.217	-4.61569	-0.103212	0.0110101	0.114222	0.0147975
nrpd1-51	CHH	hypo	Chr5	18808864	18809340	22942900	22942970	3739	71	477	6.71831	-496.077	-4.78897	-0.103213	0.0622209	0.165434	0.0146446
nrpe1-11	CHH	hypo	Chr5	8292885	8293377	19981314	19981408	3356	95	493	5.18947	-737.812	-4.48503	-0.103217	0.0176956	0.120912	0.0141583
nrpd1-49	CHH	hypo	Chr1	19197702	19198297	3813127	3813268	746	142	596	4.19718	-877.334	-4.33548	-0.103233	0.0176399	0.120873	0.016218
nrpd1-50	CHH	hypo	Chr1	2233517	2234454	487372	487496	38	125	938	7.504	-1063.68	-3.94182	-0.103239	0.0452505	0.148489	0.0108997
nrpe1-11	CHH	hypo	Chr3	11657794	11658857	12221293	12221413	1942	121	1064	8.79339	-764.941	-4.45841	-0.103244	0.026467	0.129711	0.0161981
nrpd1-47	CHH	hypo	Chr5	19640270	19640527	22926555	22926607	3808	53	258	4.86792	-260.593	-4.39959	-0.103255	0.0244049	0.12766	0.0211257
nrpd1-51	CHH	hypo	Chr5	24530372	24531458	24150727	24150896	3812	170	1087	6.39412	-2706.21	-4.90586	-0.103263	0.0256568	0.128919	0.00660174
nrpe1-11	CHH	hypo	Chr3	18739243	18740000	13591333	13591520	2337	188	758	4.03191	-1583.45	-4.43593	-0.103263	0.0366086	0.139871	0.0144914
WT_outx	CHH	hypo	Chr5	2275932	2276507	18755222	18755300	3318	79	576	7.29114	-257.251	-1.46659	-0.103278	0.136361	0.239638	0.031296
nrpe1-11	CHH	hypo	Chr5	15642952	15643580	21335326	21335435	3883	110	629	5.71818	-681.794	-4.45515	-0.103287	0.016026	0.119313	0.0159698
nrpd1-50	CHH	hypo	Chr5	8215145	8216306	20743312	20743501	3254	190	1162	6.11579	-2077.79	-3.97815	-0.103291	0.0523369	0.155628	0.0118061
nrpe1-11	CHH	hypo	Chr5	24117630	24118886	23016830	23017006	4049	177	1257	7.10169	-4081.08	-4.46293	-0.103298	0.0274292	0.130727	0.00471013
nrpd1-47	CHH	hypo	Chr4	5808398	5809082	16267022	16267210	2682	189	685	3.62434	-2857.22	-4.39718	-0.103308	0.0176793	0.120987	0.00737316
nrpd1-47	CHH	hypo	Chr5	18533423	18534477	22695334	22695567	3795	234	1055	4.50855	-1418.89	-4.43102	-0.103313	0.00909428	0.112407	0.0183777
nrpd1-50	CHH	hypo	Chr5	19740281	19742186	22992407	22992686	3892	280	1906	6.80714	-2221.53	-3.95333	-0.10332	0.0270978	0.130418	0.014551
nrpd1-49	CHH	hypo	Chr1	11736748	11737800	2480800	2480940	235	141	1053	7.46809	-1159.02	-4.32921	-0.103335	0.0129544	0.116289	0.0134294
nrpd1-49	CHH	hypo	Chr4	8724922	8725748	16739650	16739794	2925	145	827	5.70345	-1417.98	-4.32886	-0.103336	0.00695897	0.110295	0.0108351
nrpd1-49	CHH	hypo	Chr4	963663	965852	15197974	15198262	2463	289	2190	7.57785	-2610.34	-4.31988	-0.103337	0.0183222	0.121659	0.0117278
nrpe1-11	CHH	hypo	Chr1	7833660	7834187	1632218	1632301	145	84	528	6.28571	-481.372	-4.44084	-0.103338	0.00956244	0.112901	0.0187179
nrpd1-49	CHH	hypo	Chr5	9800608	9802556	20881128	20881487	3358	360	1949	5.41389	-2925.91	-4.32347	-0.103341	0.0211963	0.124537	0.0131612
nrpd1-51	CHH	hypo	Chr2	9310593	9313224	8087208	8087580	1438	373	2632	7.0563	-3815.88	-4.73922	-0.103342	0.0254346	0.128777	0.010076
nrpd1-47	CHH	hypo	Chr3	10574380	10575772	12477073	12477277	1783	205	1393	6.79512	-2139.64	-4.49374	-0.103342	0.0130868	0.116429	0.00991278
nrpd1-50	CHH	hypo	Chr3	8379923	8380107	12063029	12063063	1773	35	185	5.28571	-147.994	-3.93172	-0.103359	0.0220813	0.12544	0.0244628
nrpd1-51	CHH	hypo	Chr5	1108464	1109016	19319579	19319701	3055	123	553	4.49593	-1072.8	-4.84693	-0.103365	0.00903046	0.112396	0.0117166
nrpd1-47	CHH	hypo	Chr5	10479482	10480082	21140961	21141025	3297	65	601	9.24615	-579.788	-4.51776	-0.103385	0.0106188	0.114004	0.0103394
nrpd1-47	CHH	hypo	Chr5	22913953	22914882	23602452	23602628	3858	177	930	5.25424	-1168.75	-4.39057	-0.103392	0.0879215	0.191314	0.0170107
nrpe1-11	CHH	hypo	Chr5	25048764	25049518	23207139	23207269	4065	131	755	5.76336	-972.994	-4.47791	-0.103393	0.0106971	0.11409	0.0150391
nrpd1-47	CHH	hypo	Chr1	28702608	28704158	5807535	5807737	890	203	1551	7.64039	-3372.61	-4.45529	-0.1034	0.0109159	0.114316	0.00586968
nrpd1-3	CHH	hypo	Chr1	16997471	16999308	3221423	3221685	696	263	1838	6.98859	-2906.87	-4.3727	-0.103407	0.0115873	0.114994	0.00999986
nrpd1-47	CHH	hypo	Chr5	13620821	13621778	21740551	21740717	3619	167	958	5.73653	-1734.73	-4.48374	-0.103413	0.0106411	0.114054	0.0108366
nrpe1-11	CHH	hypo	Chr2	2053787	2054058	6338483	6338524	1050	42	272	6.47619	-202.093	-4.44191	-0.103428	0.0313394	0.134767	0.0215137
nrpd1-3	CHH	hypo	Chr5	3161910	3162209	18663900	18663933	3485	34	300	8.82353	-188.072	-4.26286	-0.103432	0.0273628	0.130795	0.0186987
nrpd1-51	CHH	hypo	Chr5	19189381	19189764	23020714	23020825	3746	112	384	3.42857	-823.866	-4.73123	-0.103434	0.169851	0.273285	0.0147295
nrpd1-51	CHH	hypo	Chr2	1205100	1206154	6472569	6472762	933	194	1055	5.43814	-1476.75	-4.74223	-0.103446	0.0145546	0.118001	0.013289
nrpd1-51	CHH	hypo	Chr3	16681989	16682325	13773943	13773974	2183	32	337	10.5312	-177.397	-4.71916	-0.103448	0.0070393	0.110487	0.0187257
nrpd1-3	CHH	hypo	Chr1	12263220	12263514	2471487	2471522	287	36	295	8.19444	-162.18	-4.26438	-0.103451	0.061864	0.165315	0.0229409
nrpd1-50	CHH	hypo	Chr3	16903054	16903168	13731937	13731950	2256	14	115	8.21429	-56.8258	-3.94333	-0.103468	0.0253123	0.128781	0.0254967
nrpd1-50	CHH	hypo	Chr2	11042868	11043793	8387257	8387355	1512	99	926	9.35354	-1066.68	-3.98889	-0.10347	0.0374173	0.140888	0.0107833
nrpd1-49	CHH	hypo	Chr5	9023324	9023560	20727494	20727528	3337	35	237	6.77143	-165.476	-4.35337	-0.103478	0.0103031	0.113781	0.0218995
nrpe1-11	CHH	hypo	Chr3	16040166	16041553	13058205	13058400	2266	196	1388	7.08163	-2313.24	-4.44306	-0.103481	0.0278588	0.13134	0.0102269
nrpd1-51	CHH	hypo	Chr2	12174929	12175399	8687621	8687723	1475	103	471	4.57282	-614.814	-4.72031	-0.103484	0.0235181	0.127003	0.0175573
nrpd1-51	CHH	hypo	Chr3	15294610	15295069	13495087	13495154	2130	68	460	6.76471	-361.923	-4.71405	-0.103489	0.0139878	0.117477	0.0194364
nrpd1-49	CHH	hypo	Chr2	12174911	12175445	8551349	8551464	1593	116	535	4.61207	-674.97	-4.30292	-0.103494	0.022119	0.125613	0.0181504
nrpe1-11	CHH	hypo	Chr5	15584345	15584942	21323894	21323944	3880	51	598	11.7255	-316.966	-4.52067	-0.103504	0.0185643	0.122068	0.0168235
nrpd1-49	CHH	hypo	Chr1	7391999	7393585	1593235	1593484	123	250	1587	6.348	-3057.39	-4.32803	-0.103509	0.0152692	0.118779	0.00922087
nrpd1-3	CHH	hypo	Chr3	20329852	20330552	13725607	13725714	2532	108	701	6.49074	-997.054	-4.24359	-0.103516	0.0126423	0.116158	0.0104856
nrpd1-3	CHH	hypo	Chr5	582189	582664	18131281	18131388	3447	108	476	4.40741	-1016.14	-4.31512	-0.103516	0.00958424	0.1131	0.011147
nrpd1-51	CHH	hypo	Chr2	11042868	11043899	8447144	8447326	1464	183	1032	5.63934	-2082.44	-4.75096	-0.103519	0.0212487	0.124767	0.00891472
nrpe1-11	CHH	hypo	Chr2	4004611	4005715	6701771	6701968	1275	198	1105	5.58081	-2246.79	-4.47927	-0.103528	0.0224038	0.125932	0.0121763
nrpd1-49	CHH	hypo	Chr3	22076335	22076704	14706453	14706517	2403	65	370	5.69231	-323.976	-4.30198	-0.103529	0.0134554	0.116984	0.0207265
nrpd1-51	CHH	hypo	Chr5	3946867	3947105	19941774	19941788	3089	15	239	15.9333	-84.3126	-5.00253	-0.103544	0.016714	0.120258	0.0184112
nrpd1-49	CHH	hypo	Chr1	17101988	17102983	3382567	3382736	687	170	996	5.85882	-1287.32	-4.33598	-0.103555	0.0197553	0.123311	0.0128771
nrpd1-47	CHH	hypo	Chr1	28311847	28312940	5726383	5726589	885	207	1094	5.28502	-1425.58	-4.45652	-0.10356	0.0111053	0.114665	0.0170891
nrpd1-3	CHH	hypo	Chr4	5545088	5545692	15449737	15449838	2963	102	605	5.93137	-541.586	-4.28213	-0.103572	0.0291794	0.132751	0.0198497
nrpd1-47	CHH	hypo	Chr1	8489707	8490821	1832968	1833177	141	210	1115	5.30952	-1972.46	-4.39157	-0.103576	0.0459022	0.149478	0.0113349
nrpd1-51	CHH	hypo	Chr2	708327	709007	6371384	6371507	921	124	681	5.49194	-933.103	-4.71429	-0.103582	0.0231905	0.126772	0.0145683
nrpe1-11	CHH	hypo	Chr4	297618	298600	14626098	14626314	2451	217	983	4.52995	-2560.7	-4.44786	-0.10361	0.0517508	0.15536	0.0131486
nrpd1-47	CHH	hypo	Chr2	10151518	10152304	8183763	8183881	1461	119	787	6.61345	-962.193	-4.41496	-0.10361	0.0153862	0.118996	0.0127716
nrpd1-51	CHH	hypo	Chr3	10262685	10264024	12526385	12526656	1748	272	1340	4.92647	-2090.47	-4.73193	-0.103615	0.0286168	0.132232	0.0146204
nrpd1-3	CHH	hypo	Chr1	16791214	16792376	3184641	3184835	692	195	1163	5.9641	-1081.03	-4.24548	-0.103624	0.0228859	0.12651	0.0196984
nrpd1-47	CHH	hypo	Chr3	16276055	16276221	13579003	13579037	2192	35	167	4.77143	-158.08	-4.41483	-0.103629	0.0113831	0.115012	0.0229465
nrpd1-51	CHH	hypo	Chr1	10591497	10592243	2277216	2277334	183	119	747	6.27731	-1125.09	-4.96713	-0.103636	0.0134327	0.117068	0.0111132
nrpd1-51	CHH	hypo	Chr2	13232866	13232985	8908667	8908685	1492	19	120	6.31579	-102.325	-4.73986	-0.10365	0.00838069	0.11203	0.0192326
nrpd1-47	CHH	hypo	Chr4	8724933	8725748	16852974	16853128	2800	155	816	5.26452	-2239.78	-4.50676	-0.103656	0.0122688	0.115925	0.0080445
nrpd1-51	CHH	hypo	Chr3	12670600	12670998	12989085	12989187	1872	103	399	3.87379	-610.711	-4.7829	-0.103658	0.013072	0.11673	0.016794
nrpd1-51	CHH	hypo	Chr1	21448592	21448814	4331670	4331694	754	25	223	8.92	-138.533	-4.77064	-0.103661	0.00814764	0.111809	0.0187636
nrpd1-47	CHH	hypo	Chr3	17116982	17117758	13748869	13749019	2220	151	777	5.1457	-1527.34	-4.46315	-0.103668	0.0171047	0.120773	0.0106748
nrpd1-3	CHH	hypo	Chr1	7137986	7138902	1473981	1474117	142	137	917	6.69343	-1567.31	-4.4062	-0.103685	0.0159033	0.119588	0.010899
nrpd1-3	CHH	hypo	Chr2	7905446	7907306	7346022	7346265	1590	244	1861	7.62705	-2849.13	-4.32123	-0.103687	0.0119282	0.115615	0.00948772
nrpd1-49	CHH	hypo	Chr2	10018568	10019382	8103787	8103875	1553	89	815	9.1573	-445.468	-4.31802	-0.103687	0.0217835	0.125471	0.0209208
nrpe1-11	CHH	hypo	Chr5	21969164	21969996	22582258	22582408	4007	151	833	5.51656	-1229.88	-4.43335	-0.103689	0.00808398	0.111773	0.011728
nrpe1-11	CHH	hypo	Chr5	20472890	20473548	22292132	22292231	3983	100	659	6.59	-700.649	-4.43925	-0.10369	0.0363929	0.140083	0.0161839
nrpd1-3	CHH	hypo	Chr4	1771612	1771778	14713886	14713898	2669	13	167	12.8462	-65.0249	-4.28745	-0.103693	0.0128296	0.116523	0.0207149
nrpe1-11	CHH	hypo	Chr5	16049314	16050001	21410366	21410467	3904	102	688	6.7451	-566.782	-4.44223	-0.103711	0.0490706	0.152782	0.0190443
nrpd1-47	CHH	hypo	Chr5	1108473	1109022	19160539	19160661	3100	123	550	4.47154	-1059.63	-4.44444	-0.10372	0.00905342	0.112774	0.0119072
nrpd1-50	CHH	hypo	Chr2	6870888	6871169	7521634	7521675	1433	42	282	6.71429	-187.566	-3.98588	-0.103724	0.0109766	0.114701	0.023228
nrpd1-50	CHH	hypo	Chr5	582178	582679	19088987	19089090	3157	104	502	4.82692	-878.614	-4.05877	-0.103728	0.0139027	0.117631	0.0120838
nrpd1-47	CHH	hypo	Chr5	19911164	19911858	22984204	22984349	3811	146	695	4.76027	-1467.94	-4.5135	-0.103737	0.0118704	0.115607	0.0129427
nrpd1-51	CHH	hypo	Chr4	1372276	1373698	15516023	15516287	2319	265	1423	5.36981	-3949.08	-4.75861	-0.103739	0.019526	0.123265	0.00776705
nrpe1-11	CHH	hypo	Chr5	6171275	6171537	19543811	19543855	3327	45	263	5.84444	-214.786	-4.47818	-0.103741	0.00734133	0.111083	0.0217212
nrpd1-49	CHH	hypo	Chr2	10681960	10682803	8239450	8239599	1571	150	844	5.62667	-1837.69	-4.30163	-0.103746	0.0218958	0.125642	0.00954822
nrpd1-47	CHH	hypo	Chr1	20624530	20625340	4128647	4128769	733	123	811	6.5935	-1547.25	-4.39687	-0.103748	0.0124823	0.116231	0.00885146
nrpd1-47	CHH	hypo	Chr4	11379651	11380322	17379027	17379143	2960	117	672	5.74359	-892.941	-4.4229	-0.103761	0.0066304	0.110391	0.0139734
nrpd1-47	CHH	hypo	Chr1	28293023	28293696	5722551	5722632	884	82	674	8.21951	-940.262	-4.74552	-0.103763	0.0216236	0.125387	0.00958739
nrpd1-51	CHH	hypo	Chr5	26290479	26290608	24529287	24529311	3827	25	130	5.2	-125.541	-4.71145	-0.103777	0.0153113	0.119088	0.0206904
nrpd1-49	CHH	hypo	Chr1	13070261	13071013	2735661	2735801	302	141	753	5.34043	-1042.32	-4.3144	-0.103785	0.0118027	0.115588	0.0136636
nrpe1-11	CHH	hypo	Chr4	18255708	18256421	18192081	18192257	3224	177	714	4.0339	-1430.55	-4.43582	-0.103791	0.0735547	0.177346	0.0139421
nrpd1-3	CHH	hypo	Chr4	524321	524617	14469616	14469645	2632	30	297	9.9	-174.977	-4.45827	-0.103796	0.0278283	0.131624	0.0178814
nrpd1-49	CHH	hypo	Chr3	10961028	10961194	12470787	12470816	1890	30	167	5.56667	-140.676	-4.47746	-0.103799	0.0143833	0.118182	0.0221328
nrpd1-47	CHH	hypo	Chr1	6236390	6237057	1360947	1361013	97	67	668	9.97015	-383.739	-4.40232	-0.103799	0.0245723	0.128371	0.017656
nrpd1-50	CHH	hypo	Chr5	9386072	9386689	20977766	20977831	3293	66	618	9.36364	-402.296	-3.96498	-0.103811	0.142812	0.246623	0.0169946
nrpd1-49	CHH	hypo	Chr4	8537098	8537626	16701756	16701870	2910	115	529	4.6	-775.472	-4.35741	-0.103814	0.0130136	0.116827	0.0158788
nrpd1-50	CHH	hypo	Chr5	13815656	13816264	21822751	21822820	3698	70	609	8.7	-561.674	-4.27463	-0.103814	0.072218	0.176032	0.0124426
nrpd1-50	CHH	hypo	Chr5	9890249	9890599	21078924	21078949	3305	26	351	13.5	-122.16	-3.94057	-0.103818	0.0728833	0.176702	0.0221244
nrpd1-51	CHH	hypo	Chr2	582002	582819	6346391	6346475	919	85	818	9.62353	-663.481	-4.73722	-0.10382	0.052438	0.156258	0.0137952
nrpd1-47	CHH	hypo	Chr3	11319355	11319763	12620842	12620918	1803	77	409	5.31169	-417.403	-4.41982	-0.10383	0.037822	0.141652	0.0193205
nrpe1-11	CHH	hypo	Chr1	12603758	12603898	2570003	2570019	277	17	141	8.29412	-78.694	-4.44273	-0.10384	0.00802088	0.111861	0.0224346
nrpd1-51	CHH	hypo	Chr5	582253	582590	19207527	19207587	3052	61	338	5.54098	-413.391	-4.71627	-0.103849	0.0107832	0.114632	0.0152409
nrpd1-50	CHH	hypo	Chr2	17252919	17254474	9710442	9710624	1596	183	1556	8.50273	-1206.62	-3.94751	-0.103853	0.0373132	0.141166	0.0164009
nrpd1-49	CHH	hypo	Chr2	19353601	19354582	10078092	10078286	1698	195	982	5.0359	-3615.21	-4.37749	-0.103857	0.0180969	0.121954	0.0055886
nrpd1-47	CHH	hypo	Chr2	16555812	16556564	9539837	9539978	1555	142	753	5.30282	-2588.32	-4.65417	-0.103871	0.122185	0.226056	0.00570322
nrpd1-50	CHH	hypo	Chr5	14834051	14834219	21992899	21992910	3777	12	169	14.0833	-83.2471	-4.32821	-0.103876	0.026803	0.130679	0.0149517
nrpd1-51	CHH	hypo	Chr4	12739959	12740931	17821142	17821325	2948	184	973	5.28804	-1658.36	-4.82333	-0.103879	0.00630737	0.110186	0.0106721
nrpe1-11	CHH	hypo	Chr4	10792348	10793077	16665260	16665382	3046	123	730	5.93496	-889.791	-4.47619	-0.103889	0.00989807	0.113787	0.013968
nrpd1-3	CHH	hypo	Chr2	6737866	6739844	7119072	7119388	1557	317	1979	6.2429	-3807.88	-4.25665	-0.103895	0.0399251	0.14382	0.00912157
nrpd1-47	CHH	hypo	Chr1	11822047	11822536	2512817	2512891	224	75	490	6.53333	-583.679	-4.42654	-0.103897	0.0510753	0.154973	0.0132255
nrpd1-50	CHH	hypo	Chr3	9815476	9816059	12353836	12353918	1811	83	584	7.03614	-433.833	-3.94883	-0.103899	0.0261929	0.130092	0.0199429
nrpd1-49	CHH	hypo	Chr5	17275788	17276120	22286629	22286678	3930	50	333	6.66	-235.16	-4.35544	-0.103904	0.016439	0.120343	0.0221087
nrpd1-50	CHH	hypo	Chr3	7994795	7995486	11984051	11984138	1765	88	692	7.86364	-489.745	-3.94053	-0.103906	0.039691	0.143597	0.0196186
nrpd1-3	CHH	hypo	Chr2	5836757	5837217	6955033	6955069	1494	37	461	12.4595	-193.271	-4.25382	-0.103915	0.00761998	0.111535	0.0198159
nrpd1-50	CHH	hypo	Chr3	7274434	7274975	11834891	11834999	1743	109	542	4.97248	-791.325	-3.93971	-0.103918	0.0566214	0.160539	0.0145759
nrpd1-3	CHH	hypo	Chr1	8935782	8936416	1818455	1818560	185	106	635	5.99057	-1027.65	-4.27405	-0.103918	0.0194244	0.123343	0.011343
nrpe1-11	CHH	hypo	Chr2	368153	368831	6021084	6021153	996	70	679	9.7	-645.327	-4.56259	-0.103919	0.0147445	0.118663	0.0108134
nrpe1-11	CHH	hypo	Chr3	16700453	16700595	13181964	13181997	2291	34	143	4.20588	-215.505	-4.45557	-0.103926	0.00977768	0.113704	0.0164299
nrpd1-3	CHH	hypo	Chr1	1728588	1729432	354158	354265	47	108	845	7.82407	-1881.34	-4.34558	-0.103937	0.0114612	0.115398	0.00599177
nrpd1-3	CHH	hypo	Chr3	11373823	11375220	11999884	12000063	2060	180	1398	7.76667	-2760.82	-4.24874	-0.103941	0.0201242	0.124065	0.00838189
nrpd1-50	CHH	hypo	Chr1	13059204	13060105	2760735	2760863	286	129	902	6.99225	-887.375	-3.94477	-0.103951	0.0356547	0.139606	0.0159924
nrpe1-11	CHH	hypo	Chr3	19427925	19428320	13732008	13732100	2353	93	396	4.25806	-540.684	-4.64144	-0.103954	0.00742695	0.111381	0.0175131
nrpd1-50	CHH	hypo	Chr1	26169102	26170412	5280419	5280615	855	197	1311	6.65482	-5187.05	-4.03426	-0.103955	0.0387345	0.142689	0.00390089
nrpd1-49	CHH	hypo	Chr5	13620836	13621851	21595866	21596027	3753	162	1016	6.2716	-1944.76	-4.32793	-0.103965	0.0119702	0.115935	0.00969451
nrpd1-3	CHH	hypo	Chr1	21341523	21342590	4063254	4063412	850	159	1068	6.71698	-1152.13	-4.26233	-0.103965	0.0116187	0.115584	0.0155094
nrpd1-50	CHH	hypo	Chr1	944214	944446	203216	203236	20	21	233	11.0952	-98.8805	-4.13541	-0.103972	0.0324773	0.136449	0.0220794
nrpd1-3	CHH	hypo	Chr5	18039559	18040575	21508016	21508199	4195	184	1017	5.52717	-1139.08	-4.27003	-0.103973	0.0119609	0.115934	0.0172612
nrpd1-47	CHH	hypo	Chr2	5865714	5866189	7314052	7314076	1348	25	476	19.04	-132.312	-4.40124	-0.103979	0.0123418	0.116321	0.0196831
nrpd1-51	CHH	hypo	Chr5	7042511	7042944	20617702	20617770	3127	69	434	6.28986	-394.863	-4.73936	-0.103986	0.0544331	0.158419	0.0181459
nrpd1-51	CHH	hypo	Chr4	1142111	1143157	15467381	15467447	2319	67	1047	15.6269	-627.695	-4.83221	-0.10399	0.0324537	0.136444	0.0109336
nrpe1-11	CHH	hypo	Chr2	12175002	12175430	8304639	8304725	1566	87	429	4.93103	-459.608	-4.43552	-0.103991	0.0262327	0.130224	0.0197426
nrpd1-50	CHH	hypo	Chr2	15707643	15708438	9379705	9379846	1575	142	796	5.60563	-1595.35	-3.96614	-0.103996	0.045407	0.149403	0.0104781
nrpe1-11	CHH	hypo	Chr2	13717328	13717986	8612781	8612952	1600	172	659	3.8314	-1216.47	-4.44334	-0.103999	0.0125235	0.116523	0.0156469
nrpd1-49	CHH	hypo	Chr4	17624552	17625215	18597329	18597393	3192	65	664	10.2154	-574.338	-4.31677	-0.104001	0.0117526	0.115754	0.0118886
nrpd1-51	CHH	hypo	Chr3	18844418	18844823	14229994	14230070	2218	77	406	5.27273	-443.899	-4.72469	-0.104003	0.0279081	0.131911	0.0181433
nrpd1-47	CHH	hypo	Chr5	14625248	14626469	21905280	21905381	3693	102	1222	11.9804	-903.543	-4.41143	-0.104035	0.0215874	0.125622	0.0108834
nrpd1-47	CHH	hypo	Chr2	17788265	17788989	9806097	9806234	1568	138	725	5.25362	-715.818	-4.47291	-0.104036	0.00811446	0.112151	0.0202432
nrpd1-47	CHH	hypo	Chr5	7038844	7039308	20450650	20450707	3176	58	465	8.01724	-382.962	-4.40788	-0.104042	0.051645	0.155687	0.0158114
nrpd1-3	CHH	hypo	Chr2	7861244	7861646	7338114	7338158	1588	45	403	8.95556	-236.751	-4.27413	-0.104053	0.00866238	0.112715	0.0197456
nrpe1-11	CHH	hypo	Chr4	963780	965982	14759730	14760018	2459	289	2203	7.62284	-3228.69	-4.44317	-0.104059	0.0146886	0.118748	0.0101615
nrpd1-51	CHH	hypo	Chr4	8262802	8263787	16901348	16901479	2758	132	986	7.4697	-1323.98	-4.71818	-0.104061	0.0209636	0.125024	0.0118869
nrpd1-47	CHH	hypo	Chr4	2713228	2713730	15654089	15654140	2418	52	503	9.67308	-301.333	-4.45015	-0.104068	0.0832561	0.187324	0.0181833
nrpd1-51	CHH	hypo	Chr3	17775384	17776276	14004689	14004831	2202	143	893	6.24476	-1276.37	-4.71203	-0.104077	0.0219103	0.125987	0.0116305
nrpe1-11	CHH	hypo	Chr5	16387777	16388254	21477450	21477509	3910	60	478	7.96667	-331.96	-4.46271	-0.104078	0.00649928	0.110578	0.0186488
nrpd1-47	CHH	hypo	Chr1	2534604	2534756	553573	553603	56	31	153	4.93548	-180.789	-4.40108	-0.104079	0.137256	0.241335	0.0177603
nrpd1-3	CHH	hypo	Chr1	7283397	7283989	1503846	1503897	144	52	593	11.4038	-320.533	-4.27569	-0.104083	0.0279341	0.132017	0.01735
nrpd1-51	CHH	hypo	Chr1	24593357	24593725	4983205	4983285	804	81	369	4.55556	-653.362	-4.85897	-0.104092	0.0129649	0.117057	0.0132588
nrpd1-47	CHH	hypo	Chr4	1882055	1882765	15487731	15487825	2391	95	711	7.48421	-1074.96	-4.41479	-0.104095	0.0141056	0.118201	0.00907134
nrpe1-11	CHH	hypo	Chr2	7959594	7960516	7462129	7462329	1486	201	923	4.59204	-1841.36	-4.46999	-0.104106	0.0267721	0.130878	0.0117254
nrpd1-49	CHH	hypo	Chr4	14546164	14546848	17938202	17938366	3131	165	685	4.15152	-1212.11	-4.31961	-0.104109	0.0176587	0.121768	0.0134453
nrpd1-51	CHH	hypo	Chr4	5545215	5545452	16353970	16354014	2660	45	238	5.28889	-232.528	-4.72339	-0.104113	0.0198457	0.123959	0.0202166
nrpd1-49	CHH	hypo	Chr4	5936398	5936819	16175511	16175569	2836	59	422	7.15254	-326.153	-4.32572	-0.104116	0.0213862	0.125503	0.0191821
nrpd1-3	CHH	hypo	Chr1	17101892	17103576	3241142	3241323	706	182	1685	9.25824	-1553.1	-4.40377	-0.104117	0.014661	0.118778	0.0105614
nrpd1-49	CHH	hypo	Chr1	12079053	12080911	2547531	2547802	249	272	1859	6.83456	-1919.83	-4.33605	-0.104127	0.063929	0.168056	0.016674
nrpd1-51	CHH	hypo	Chr2	6288001	6289115	7460995	7461201	1367	207	1115	5.38647	-5089.83	-4.74865	-0.104129	0.00780024	0.111929	0.00443151
nrpe1-11	CHH	hypo	Chr2	9090802	9091655	7690278	7690439	1514	162	854	5.2716	-2544.07	-4.44292	-0.104132	0.0092132	0.113345	0.00647347
nrpd1-3	CHH	hypo	Chr5	15252975	15253498	20975518	20975663	4115	146	524	3.58904	-765.751	-4.28579	-0.104143	0.0112766	0.11542	0.0203373
nrpd1-51	CHH	hypo	Chr2	2983888	2985648	6828168	6828441	1008	274	1761	6.42701	-3150.27	-4.78846	-0.104149	0.0178041	0.121953	0.00918819
nrpd1-51	CHH	hypo	Chr5	8682995	8684176	20967043	20967245	3147	203	1182	5.82266	-1926.66	-4.7974	-0.104151	0.0206117	0.124763	0.0109564
nrpd1-50	CHH	hypo	Chr1	24593275	24593709	4950413	4950491	829	79	435	5.50633	-495.039	-4.10565	-0.104163	0.0179947	0.122158	0.0168769
nrpd1-49	CHH	hypo	Chr5	5429321	5429742	19969155	19969194	3288	40	422	10.55	-201.862	-4.31693	-0.104175	0.0177369	0.121912	0.0208573
nrpd1-51	CHH	hypo	Chr2	6926378	6926911	7583584	7583732	1406	149	534	3.58389	-838.949	-4.70693	-0.104181	0.0101281	0.114309	0.0187917
nrpd1-3	CHH	hypo	Chr1	19808224	19810153	3768298	3768548	795	251	1930	7.68924	-2976.87	-4.2472	-0.104183	0.0164447	0.120628	0.0122725
nrpd1-47	CHH	hypo	Chr2	9891030	9891726	8133046	8133113	1452	68	697	10.25	-857.301	-4.50208	-0.10421	0.0117046	0.115914	0.00818943
nrpd1-47	CHH	hypo	Chr5	10644801	10645432	21175408	21175542	3301	135	632	4.68148	-1061.17	-4.44456	-0.104212	0.0551488	0.159361	0.0147639
nrpd1-51	CHH	hypo	Chr2	8030515	8030954	7813948	7814051	1415	104	440	4.23077	-635.557	-4.80364	-0.104215	0.00990293	0.114118	0.0169375
nrpd1-47	CHH	hypo	Chr3	22570299	22570600	14910939	14910963	2310	25	302	12.08	-128.593	-4.4074	-0.104227	0.0212525	0.12548	0.0202693
nrpe1-11	CHH	hypo	Chr1	10570042	10570592	2171011	2171104	227	94	551	5.8617	-611.74	-4.45099	-0.104228	0.0098629	0.114091	0.015844
nrpd1-47	CHH	hypo	Chr1	11409567	11410137	2432925	2433002	209	78	571	7.32051	-459.392	-4.43678	-0.104237	0.0381537	0.14239	0.0178689
nrpd1-47	CHH	hypo	Chr4	6033222	6034048	16303516	16303678	2728	163	827	5.07362	-1509.87	-4.39076	-0.104244	0.0113282	0.115572	0.0120851
nrpd1-47	CHH	hypo	Chr4	12739936	12740839	17670751	17670909	2984	159	904	5.68553	-3183.2	-4.46608	-0.104244	0.0107047	0.114949	0.00512608
nrpd1-50	CHH	hypo	Chr3	18654582	18655244	14097677	14097840	2287	164	663	4.04268	-1091.41	-3.96549	-0.104247	0.0300473	0.134295	0.0160115
nrpd1-51	CHH	hypo	Chr5	10633123	10633450	21348918	21348952	3245	35	328	9.37143	-193.151	-4.78716	-0.104248	0.0526147	0.156863	0.0189569
nrpe1-11	CHH	hypo	Chr3	6576432	6576892	11234420	11234468	1803	49	461	9.40816	-247.177	-4.47557	-0.104252	0.0149202	0.119172	0.0206248
nrpe1-11	CHH	hypo	Chr3	12126401	12126935	12305742	12305865	1968	124	535	4.31452	-756.303	-4.4416	-0.104268	0.0133916	0.11766	0.0177176
nrpd1-51	CHH	hypo	Chr1	28702620	28704158	5861398	5861637	850	240	1539	6.4125	-2958.17	-4.7276	-0.104274	0.00927817	0.113552	0.00828572
nrpe1-11	CHH	hypo	Chr2	11739485	11740275	8218216	8218340	1562	125	791	6.328	-1723.97	-4.7502	-0.104284	0.0293077	0.133591	0.00820657
nrpd1-51	CHH	hypo	Chr5	10209945	10210658	21272969	21273091	3197	123	714	5.80488	-1205.62	-4.75495	-0.104298	0.00899945	0.113297	0.0111708
nrpd1-51	CHH	hypo	Chr1	13155598	13156420	2790935	2791044	266	110	823	7.48182	-1131.85	-4.70557	-0.104303	0.0105162	0.114819	0.01008
nrpd1-50	CHH	hypo	Chr5	16160521	16161174	22251567	22251699	3834	133	654	4.91729	-927.477	-3.98676	-0.10432	0.0150027	0.119323	0.0152383
nrpd1-51	CHH	hypo	Chr3	5982646	5982772	11625712	11625721	1655	10	127	12.7	-48.0348	-4.70647	-0.104325	0.0127958	0.117121	0.0217189
nrpd1-47	CHH	hypo	Chr5	16721296	16722208	22326322	22326457	3759	136	913	6.71324	-983.499	-4.44867	-0.104329	0.0194377	0.123766	0.0131916
nrpd1-51	CHH	hypo	Chr5	9877658	9878052	21209021	21209103	3170	83	395	4.75904	-514.348	-4.88454	-0.104341	0.0230561	0.127397	0.0168309
nrpd1-51	CHH	hypo	Chr4	8947771	8948950	17041873	17042123	2785	251	1180	4.7012	-3689.01	-4.77931	-0.104344	0.0173067	0.121651	0.00785926
nrpe1-11	CHH	hypo	Chr5	17076711	17076821	21615470	21615485	3921	16	111	6.9375	-123.439	-5.30243	-0.104351	0.00842877	0.11278	0.0135086
nrpd1-47	CHH	hypo	Chr1	11631906	11632543	2476548	2476667	218	120	638	5.31667	-1395.87	-4.40082	-0.104363	0.00877831	0.113141	0.00947566
nrpd1-49	CHH	hypo	Chr1	21038001	21038647	4191571	4191696	783	126	647	5.13492	-879.418	-4.53122	-0.104366	0.0137901	0.118156	0.0145715
nrpd1-51	CHH	hypo	Chr5	9622994	9623856	21157514	21157622	3166	109	863	7.91743	-1611.55	-4.74295	-0.104368	0.00938749	0.113755	0.00685965
nrpd1-49	CHH	hypo	Chr2	2223598	2223705	6567913	6567928	1053	16	108	6.75	-74.358	-4.30816	-0.104368	0.0388961	0.143265	0.0225315
nrpd1-3	CHH	hypo	Chr1	16418668	16419461	3115513	3115610	664	98	794	8.10204	-730.575	-4.43102	-0.104376	0.00988136	0.114257	0.0141078
nrpd1-49	CHH	hypo	Chr3	826837	827313	10334191	10334256	1709	66	477	7.22727	-385.7	-4.31891	-0.104382	0.0130904	0.117473	0.0177884
nrpd1-3	CHH	hypo	Chr1	20187400	20188161	3837652	3837796	803	145	762	5.25517	-1053.09	-4.29041	-0.104418	0.00907584	0.113493	0.0142881
nrpd1-50	CHH	hypo	Chr1	28397272	28398260	5759062	5759239	877	178	989	5.55618	-1575.39	-3.93381	-0.10442	0.0466014	0.151021	0.0126583
nrpd1-3	CHH	hypo	Chr1	20624545	20625353	3926804	3926936	813	133	809	6.08271	-1560.37	-4.25238	-0.104425	0.0126677	0.117093	0.00943349
nrpd1-49	CHH	hypo	Chr4	413847	414089	15084650	15084662	2452	13	243	18.6923	-57.9165	-4.30998	-0.104425	0.0600201	0.164445	0.0234406
nrpe1-11	CHH	hypo	Chr2	424546	425040	6031250	6031320	996	71	495	6.97183	-539.943	-4.68706	-0.104427	0.0119051	0.116332	0.013712
nrpd1-3	CHH	hypo	Chr1	5436619	5437889	1125629	1125816	109	188	1271	6.76064	-2124.82	-4.28148	-0.104428	0.0130061	0.117434	0.00895124
nrpd1-51	CHH	hypo	Chr1	6173013	6173895	1354281	1354398	75	118	883	7.48305	-2001.29	-4.72394	-0.104431	0.00850237	0.112933	0.0057331
nrpd1-3	CHH	hypo	Chr3	17775332	17776318	13211664	13211851	2489	188	987	5.25	-1746.38	-4.30134	-0.104431	0.0102407	0.114672	0.011607
nrpe1-11	CHH	hypo	Chr2	1048191	1049723	6147161	6147469	1021	309	1533	4.96117	-2267.1	-4.43542	-0.104432	0.0161479	0.12058	0.0143415
nrpd1-51	CHH	hypo	Chr4	2323420	2323746	15707320	15707392	2382	73	327	4.47945	-401.191	-4.7211	-0.104434	0.033786	0.13822	0.0190198
nrpd1-3	CHH	hypo	Chr4	6165658	6166197	15554581	15554669	3023	89	540	6.06742	-467.32	-4.24485	-0.104453	0.012113	0.116566	0.0203986
nrpd1-3	CHH	hypo	Chr4	5629565	5630893	15463757	15463920	2968	164	1329	8.10366	-1299.85	-4.35943	-0.104458	0.0349221	0.13938	0.0125321
nrpd1-51	CHH	hypo	Chr4	1521041	1522035	15548529	15548701	2321	173	995	5.75145	-2015.31	-4.88524	-0.104459	0.0131989	0.117658	0.00819717
nrpe1-11	CHH	hypo	Chr2	5739495	5741554	7038495	7038741	1403	247	2060	8.34008	-1847.75	-4.4962	-0.104464	0.00985868	0.114322	0.0158526
nrpe1-11	CHH	hypo	Chr2	14920680	14920989	8864957	8865007	1616	51	310	6.07843	-257.473	-4.44443	-0.104465	0.010219	0.114684	0.0206773
nrpd1-3	CHH	hypo	Chr2	7720297	7720666	7309568	7309604	1586	37	370	10	-173.541	-4.27175	-0.104468	0.0220337	0.126502	0.0223916
nrpd1-47	CHH	hypo	Chr1	11351453	11352706	2421234	2421431	207	198	1254	6.33333	-1256.59	-4.41996	-0.10447	0.0146167	0.119087	0.0190363
nrpe1-11	CHH	hypo	Chr1	17193532	17193969	3303838	3303873	666	36	438	12.1667	-202.433	-4.50072	-0.104477	0.0112469	0.115724	0.0185804
nrpd1-51	CHH	hypo	Chr1	13166052	13166389	2793105	2793172	266	68	338	4.97059	-501.859	-4.74595	-0.104497	0.0198468	0.124343	0.0152285
nrpd1-47	CHH	hypo	Chr2	18957433	18958100	10058169	10058279	1585	111	668	6.01802	-1018.05	-4.43086	-0.104515	0.0116067	0.116122	0.0111659
nrpd1-47	CHH	hypo	Chr1	11901209	11901830	2527543	2527601	226	59	622	10.5424	-407.734	-4.44437	-0.104517	0.0462029	0.15072	0.0150583
nrpd1-3	CHH	hypo	Chr5	2602914	2603997	18546617	18546708	3475	92	1084	11.7826	-791.692	-4.27735	-0.104522	0.0373256	0.141848	0.0123178
nrpd1-50	CHH	hypo	Chr1	26780731	26781239	5408292	5408352	863	61	509	8.34426	-320.237	-3.97428	-0.104527	0.0323724	0.1369	0.0201298
nrpd1-47	CHH	hypo	Chr3	14095916	14097163	13145319	13145513	2055	195	1248	6.4	-1216.02	-4.39564	-0.104532	0.0343757	0.138908	0.016805
nrpd1-49	CHH	hypo	Chr4	1520981	1522023	15315079	15315277	2468	199	1043	5.24121	-3077.98	-4.34134	-0.104547	0.0187584	0.123306	0.00610412
nrpd1-49	CHH	hypo	Chr4	11695859	11696660	17326318	17326428	3087	111	802	7.22523	-1103.95	-4.31622	-0.104565	0.0338766	0.138442	0.00980244
nrpd1-3	CHH	hypo	Chr5	21836798	21837906	22247492	22247577	4265	86	1109	12.8953	-1141.13	-4.25768	-0.104565	0.0372832	0.141848	0.00713246
nrpe1-11	CHH	hypo	Chr5	19151977	19152816	22020183	22020262	3963	80	840	10.5	-731.597	-4.80033	-0.104574	0.0100975	0.114671	0.0114528
nrpe1-11	CHH	hypo	Chr4	2606978	2608266	15083828	15084066	2521	239	1289	5.39331	-1963.26	-4.43399	-0.104575	0.0145507	0.119125	0.0142264
nrpe1-11	CHH	hypo	Chr3	12668743	12669485	12411867	12411945	2006	79	743	9.40506	-536.996	-4.51933	-0.104576	0.0202432	0.124819	0.0156701
nrpd1-50	CHH	hypo	Chr4	1289439	1290212	15401832	15401915	2407	84	774	9.21429	-491.054	-3.94128	-0.104581	0.0240115	0.128593	0.0183065
nrpd1-51	CHH	hypo	Chr3	17100978	17101980	13862744	13862919	2190	176	1003	5.69886	-1708.52	-4.73198	-0.104583	0.0146079	0.119191	0.0115066
nrpd1-50	CHH	hypo	Chr2	8077119	8078439	7768978	7769225	1458	248	1321	5.32661	-2012.67	-3.93624	-0.104583	0.0516098	0.156193	0.0120601
nrpd1-47	CHH	hypo	Chr2	8030503	8030976	7743849	7743955	1422	107	474	4.42991	-662.571	-4.53338	-0.104589	0.00622168	0.110811	0.0168628
nrpd1-49	CHH	hypo	Chr2	9947019	9947635	8089474	8089548	1552	75	617	8.22667	-518.595	-4.36987	-0.104589	0.0223068	0.126896	0.0155503
nrpd1-51	CHH	hypo	Chr4	11123634	11124245	17472523	17472653	2921	131	612	4.67176	-962.183	-4.72759	-0.104593	0.032065	0.136658	0.0144287
nrpd1-49	CHH	hypo	Chr3	19739516	19740641	14204086	14204251	2353	166	1126	6.78313	-2470.5	-4.37045	-0.104612	0.036868	0.14148	0.00650776
nrpd1-51	CHH	hypo	Chr5	12568866	12569849	21725256	21725418	3482	163	984	6.03681	-2725.31	-4.74225	-0.104621	0.0273736	0.131994	0.0069839
nrpd1-51	CHH	hypo	Chr2	17252895	17255315	9783037	9783371	1545	335	2421	7.22687	-3763.62	-4.70896	-0.104623	0.0172264	0.12185	0.00950666
nrpd1-3	CHH	hypo	Chr4	1372461	1373728	14636068	14636282	2647	215	1268	5.89767	-3998.97	-4.26107	-0.104625	0.031679	0.136304	0.00596818
nrpd1-51	CHH	hypo	Chr5	9616468	9617497	21156057	21156203	3166	147	1030	7.0068	-2130.83	-4.81822	-0.104638	0.00973747	0.114376	0.00935477
nrpe1-11	CHH	hypo	Chr2	1711209	1711519	6275017	6275083	1034	67	311	4.64179	-317.131	-4.44401	-0.104643	0.0118797	0.116523	0.02217
nrpd1-49	CHH	hypo	Chr2	10069783	10071207	8114003	8114158	1553	156	1425	9.13462	-1037.61	-4.39986	-0.104646	0.00912488	0.113771	0.0156518
nrpd1-51	CHH	hypo	Chr3	19776433	19777249	14430990	14431107	2228	118	817	6.92373	-1060.93	-4.773	-0.10465	0.0202022	0.124852	0.0117443
nrpe1-11	CHH	hypo	Chr1	18302142	18302492	3524373	3524406	704	34	351	10.3235	-184.617	-4.43109	-0.104651	0.0239627	0.128613	0.0189101
nrpd1-51	CHH	hypo	Chr2	5113740	5113937	7234863	7234896	1268	34	198	5.82353	-177.575	-4.71573	-0.104658	0.0195121	0.12417	0.0200465
nrpd1-51	CHH	hypo	Chr3	7785709	7786465	12017385	12017521	1683	137	757	5.52555	-1192.57	-4.78446	-0.104659	0.0107549	0.115413	0.0110872
nrpd1-3	CHH	hypo	Chr5	3944830	3945660	18824216	18824315	3496	100	831	8.31	-710.277	-4.26649	-0.10466	0.0156887	0.120349	0.0152698
nrpd1-3	CHH	hypo	Chr4	6158908	6159441	15553317	15553418	3023	102	534	5.23529	-537.649	-4.28284	-0.10467	0.0115727	0.116243	0.0197671
nrpd1-51	CHH	hypo	Chr1	4333944	4334776	949442	949609	60	168	833	4.95833	-2709.53	-4.71084	-0.104684	0.110813	0.215497	0.00715296
nrpd1-50	CHH	hypo	Chr5	15945847	15946512	22207819	22207929	3831	111	666	6	-915.243	-4.00336	-0.104687	0.0285071	0.133194	0.0139116
nrpe1-11	CHH	hypo	Chr1	6514107	6515510	1366167	1366385	115	219	1404	6.41096	-2681.2	-4.4639	-0.104695	0.0109844	0.115679	0.00873516
nrpd1-50	CHH	hypo	Chr3	10521970	10522318	12498179	12498236	1822	58	349	6.01724	-288.128	-3.96364	-0.104702	0.032552	0.137254	0.021422
nrpd1-3	CHH	hypo	Chr4	1861658	1862329	14730932	14731074	2680	143	672	4.6993	-1406.47	-4.33357	-0.10471	0.0196577	0.124368	0.0108938
nrpe1-11	CHH	hypo	Chr5	17542971	17543076	21705108	21705127	3931	20	106	5.3	-94.3959	-4.45041	-0.104718	0.0112582	0.115976	0.0222533
nrpd1-50	CHH	hypo	Chr3	9474504	9475450	12285358	12285499	1805	142	947	6.66901	-1998.3	-4.01949	-0.10472	0.0215676	0.126288	0.00751999
nrpd1-3	CHH	hypo	Chr1	19197716	19198323	3652206	3652352	775	147	608	4.13605	-968.559	-4.36152	-0.104732	0.0168594	0.121591	0.0154536
nrpd1-3	CHH	hypo	Chr2	10317541	10318925	7818074	7818257	1646	184	1385	7.52717	-1289.76	-4.28875	-0.104734	0.0144788	0.119213	0.0151707
nrpd1-49	CHH	hypo	Chr3	16879842	16881231	13608917	13609121	2307	205	1390	6.78049	-1207.39	-4.32326	-0.104735	0.0180706	0.122806	0.0178573
nrpd1-47	CHH	hypo	Chr4	11768650	11769456	17461673	17461806	2965	134	807	6.02239	-1535.04	-4.45849	-0.104736	0.0115021	0.116238	0.0091337
nrpd1-50	CHH	hypo	Chr5	15873187	15873596	22194193	22194250	3828	58	410	7.06897	-268.36	-3.95627	-0.104739	0.0365802	0.141319	0.0227934
nrpd1-49	CHH	hypo	Chr4	312310	312539	15063660	15063678	2451	19	230	12.1053	-85.7485	-4.30378	-0.104742	0.0198065	0.124549	0.0232101
nrpd1-51	CHH	hypo	Chr2	1822664	1823285	6595386	6595488	947	103	622	6.03883	-935.291	-4.78361	-0.10475	0.0164894	0.12124	0.0114166
nrpd1-50	CHH	hypo	Chr1	23861771	23862324	4797543	4797657	813	115	554	4.81739	-822.94	-3.95529	-0.104753	0.017948	0.122701	0.0144934
nrpd1-3	CHH	hypo	Chr3	10531521	10532264	11850630	11850773	2021	144	744	5.16667	-1014.27	-4.32759	-0.104753	0.0280566	0.13281	0.0147417
nrpd1-47	CHH	hypo	Chr2	2851631	2852592	6737143	6737276	1030	134	962	7.1791	-2099.68	-4.39738	-0.104761	0.00525689	0.110017	0.00784725
nrpd1-50	CHH	hypo	Chr5	25264823	25265308	24154038	24154076	3980	39	486	12.4615	-216.279	-3.99404	-0.104764	0.0378411	0.142605	0.0188468
nrpd1-50	CHH	hypo	Chr1	8189823	8190562	1776864	1776952	120	89	740	8.31461	-740.66	-4.00774	-0.104767	0.058664	0.163431	0.0121645
nrpd1-3	CHH	hypo	Chr3	7634432	7635240	11301181	11301341	1937	161	809	5.02484	-1395.9	-4.2417	-0.104769	0.00702048	0.11179	0.0113684
nrpe1-11	CHH	hypo	Chr5	15942024	15942773	21389085	21389215	3902	131	750	5.72519	-1295.41	-4.43072	-0.10478	0.0127737	0.117553	0.0100364
nrpd1-49	CHH	hypo	Chr2	163311	163561	6164839	6164873	997	35	251	7.17143	-183.944	-4.44514	-0.104786	0.0130994	0.117886	0.0199074
nrpe1-11	CHH	hypo	Chr2	7153348	7156772	7300585	7301081	1476	497	3425	6.89135	-4902.9	-4.47494	-0.104796	0.0237767	0.128573	0.0111351
nrpd1-49	CHH	hypo	Chr4	2725277	2725828	15550963	15551062	2533	100	552	5.52	-809.546	-4.37541	-0.104801	0.00849233	0.113293	0.0129264
nrpd1-51	CHH	hypo	Chr3	11969574	11970052	12854660	12854714	1815	55	479	8.70909	-493.735	-4.97486	-0.104802	0.0255724	0.130375	0.0115057
nrpd1-49	CHH	hypo	Chr2	877598	878495	6305618	6305789	1011	172	898	5.22093	-1296.11	-4.33034	-0.104808	0.0176776	0.122485	0.0134666
nrpd1-3	CHH	hypo	Chr4	14287554	14287810	17142424	17142451	3328	28	257	9.17857	-349.136	-4.64048	-0.10482	0.120202	0.225021	0.00886124
nrpd1-3	CHH	hypo	Chr4	7669639	7669837	15842102	15842133	3067	32	199	6.21875	-144.663	-4.24416	-0.104835	0.00693267	0.111768	0.0231925
nrpe1-11	CHH	hypo	Chr1	20624530	20625340	3985195	3985324	758	130	811	6.23846	-1628.01	-4.4808	-0.104846	0.01281	0.117656	0.00897015
nrpd1-49	CHH	hypo	Chr5	6634780	6634886	20226680	20226690	3302	11	107	9.72727	-69.0935	-4.30343	-0.104852	0.0749182	0.17977	0.0165975
nrpd1-50	CHH	hypo	Chr3	11131886	11133182	12613569	12613777	1852	209	1297	6.20574	-2465.21	-3.94009	-0.104853	0.0256674	0.130521	0.00798442
nrpd1-51	CHH	hypo	Chr3	16879977	16880668	13816615	13816710	2184	96	692	7.20833	-557.97	-4.72083	-0.104856	0.0141346	0.11899	0.0180519
nrpd1-50	CHH	hypo	Chr1	17076670	17077294	3407073	3407201	653	129	625	4.84496	-661.71	-3.99596	-0.104856	0.0396749	0.144531	0.0200533
nrpd1-50	CHH	hypo	Chr2	9852082	9853177	8140676	8140880	1489	205	1096	5.34634	-1328.87	-3.96531	-0.104861	0.0156572	0.120519	0.0155644
nrpd1-49	CHH	hypo	Chr4	12949170	12949393	17596560	17596577	3107	18	224	12.4444	-88.3028	-4.4642	-0.104863	0.0247883	0.129652	0.0213746
nrpe1-11	CHH	hypo	Chr3	10979616	10980993	12098034	12098312	1911	279	1378	4.93907	-7424.31	-4.45633	-0.104878	0.0185445	0.123423	0.00390005
nrpd1-49	CHH	hypo	Chr4	6700231	6700936	16328703	16328790	2862	88	706	8.02273	-574.023	-4.33558	-0.104892	0.0184639	0.123356	0.0167766
nrpd1-47	CHH	hypo	Chr2	6035912	6036815	7347085	7347239	1356	155	904	5.83226	-1142.71	-4.42009	-0.104896	0.013349	0.118245	0.0137641
nrpd1-49	CHH	hypo	Chr4	11751426	11752399	17338370	17338483	3088	114	974	8.54386	-1695.86	-4.35784	-0.104901	0.0131132	0.118014	0.00697643
nrpe1-11	CHH	hypo	Chr3	17203490	17204159	13281978	13282114	2304	137	670	4.89051	-1211.96	-4.44419	-0.104905	0.0140707	0.118976	0.0139897
nrpd1-51	CHH	hypo	Chr2	10467152	10469354	8326111	8326507	1456	397	2203	5.54912	-2993.67	-4.72616	-0.104906	0.021484	0.12639	0.0145684
nrpd1-51	CHH	hypo	Chr3	14095992	14097235	13255958	13256141	2034	184	1244	6.76087	-1289.76	-4.76149	-0.104911	0.0235718	0.128483	0.0148878
nrpd1-47	CHH	hypo	Chr1	5436632	5437841	1185572	1185759	86	188	1210	6.43617	-2477.15	-4.42922	-0.104914	0.013552	0.118466	0.00796781
nrpd1-50	CHH	hypo	Chr4	7084272	7084965	16550810	16550921	2815	112	694	6.19643	-736.756	-3.99252	-0.10494	0.0555197	0.16046	0.0171996
nrpd1-50	CHH	hypo	Chr2	12174817	12175455	8625472	8625609	1529	138	639	4.63043	-772.304	-3.93442	-0.104941	0.0200947	0.125036	0.0194232
nrpd1-51	CHH	hypo	Chr2	5048246	5048547	7222321	7222373	1262	53	302	5.69811	-297.494	-4.70587	-0.104952	0.0631144	0.168066	0.0187309
nrpe1-11	CHH	hypo	Chr4	1568384	1569105	14884027	14884085	2465	59	722	12.2373	-528.245	-4.48165	-0.104967	0.00656505	0.111532	0.0117133
nrpd1-49	CHH	hypo	Chr4	16831012	16831930	18434267	18434391	3167	125	919	7.352	-890.737	-4.37123	-0.104985	0.0253692	0.130354	0.0149939
nrpd1-3	CHH	hypo	Chr2	510919	511518	5963369	5963457	1066	89	600	6.74157	-605.354	-4.44318	-0.104989	0.0121686	0.117157	0.0152352
nrpd1-50	CHH	hypo	Chr2	6992572	6993080	7544679	7544755	1439	77	509	6.61039	-413.516	-3.95917	-0.104992	0.0257782	0.13077	0.0201191
nrpd1-47	CHH	hypo	Chr2	7327259	7328576	7596508	7596737	1416	230	1318	5.73043	-2008.99	-4.43817	-0.105	0.0227399	0.12774	0.0150378
nrpe1-11	CHH	hypo	Chr5	2860212	2860961	18853199	18853345	3271	147	750	5.10204	-1180.39	-4.56149	-0.105005	0.0111727	0.116178	0.0123824
nrpd1-3	CHH	hypo	Chr1	20819914	20820577	3967398	3967509	818	112	664	5.92857	-1046.94	-4.5161	-0.105005	0.0107205	0.115726	0.0112707
nrpd1-47	CHH	hypo	Chr3	20875158	20876133	14541971	14542114	2283	144	976	6.77778	-1561.01	-4.70906	-0.105014	0.0210149	0.126029	0.0115424
nrpd1-49	CHH	hypo	Chr3	16416583	16417110	13516180	13516255	2294	76	528	6.94737	-487.399	-4.32652	-0.105016	0.0111766	0.116193	0.0155026
nrpe1-11	CHH	hypo	Chr4	10171204	10171735	16544014	16544107	3022	94	532	5.65957	-2080.18	-4.79194	-0.105026	0.0325801	0.137606	0.00459419
nrpe1-11	CHH	hypo	Chr1	16302908	16303416	3137380	3137424	621	45	509	11.3111	-333.443	-4.57395	-0.105027	0.0468176	0.151845	0.0143301
nrpd1-50	CHH	hypo	Chr5	8312982	8314320	20763872	20764148	3256	277	1339	4.83394	-2850.11	-4.06281	-0.10503	0.0542085	0.159239	0.0119193
nrpd1-50	CHH	hypo	Chr2	7730156	7730517	7698957	7699009	1451	53	362	6.83019	-277.894	-3.93507	-0.105037	0.0269697	0.132007	0.0212062
nrpd1-50	CHH	hypo	Chr5	5288040	5289017	20113900	20114078	3222	179	978	5.46369	-4188.93	-3.93218	-0.105045	0.0119005	0.116946	0.00442006
nrpd1-49	CHH	hypo	Chr5	17893914	17894028	22412185	22412198	3937	14	115	8.21429	-78.1601	-4.53005	-0.105048	0.083454	0.188502	0.0188303
nrpd1-47	CHH	hypo	Chr4	6373801	6374312	16372222	16372306	2733	85	512	6.02353	-506.534	-4.40201	-0.105061	0.0145374	0.119598	0.0174968
nrpd1-51	CHH	hypo	Chr3	16562175	16563640	13750239	13750438	2179	200	1466	7.33	-1373.27	-4.906	-0.105069	0.0203997	0.125469	0.0159435
nrpd1-47	CHH	hypo	Chr3	11215291	11215784	12600930	12601001	1801	72	494	6.86111	-447.141	-4.39201	-0.105086	0.017594	0.12268	0.0168154
nrpe1-11	CHH	hypo	Chr2	542668	543417	6053636	6053729	1002	94	750	7.97872	-485.999	-4.45404	-0.105091	0.0139778	0.119069	0.0206744
nrpd1-3	CHH	hypo	Chr2	12845064	12845195	8313993	8314017	1693	25	132	5.28	-145.079	-4.26659	-0.105092	0.00736527	0.112457	0.0181095
nrpd1-50	CHH	hypo	Chr3	9664175	9664687	12325390	12325483	1809	94	513	5.45745	-507.036	-3.93904	-0.105094	0.0241384	0.129233	0.0215557
nrpe1-11	CHH	hypo	Chr1	8278684	8278929	1721448	1721493	148	46	246	5.34783	-274.028	-4.4993	-0.105096	0.016207	0.121303	0.0175955
nrpd1-50	CHH	hypo	Chr3	14095972	14096994	13173702	13173845	2106	144	1023	7.10417	-711.635	-3.96141	-0.105097	0.0499798	0.155077	0.0213275
nrpd1-50	CHH	hypo	Chr5	20788310	20788875	23202253	23202319	3915	67	566	8.44776	-369.133	-3.99773	-0.105098	0.0297375	0.134835	0.0196312
nrpd1-47	CHH	hypo	Chr1	12900937	12901496	2719234	2719302	274	69	560	8.11594	-378.968	-4.39399	-0.105103	0.0190251	0.124128	0.0193939
nrpd1-47	CHH	hypo	Chr1	17082792	17083185	3398993	3399046	656	54	394	7.2963	-357.121	-4.38929	-0.105103	0.0192425	0.124345	0.0158961
nrpd1-50	CHH	hypo	Chr3	21551910	21552760	14719087	14719209	2346	123	851	6.9187	-1241.25	-4.02295	-0.105108	0.0381167	0.143225	0.0102898
nrpd1-49	CHH	hypo	Chr5	23129157	23130415	23487114	23487313	4026	200	1259	6.295	-1241.14	-4.30267	-0.105112	0.0185804	0.123692	0.017365
nrpd1-50	CHH	hypo	Chr5	9290125	9290894	20958930	20959099	3292	170	770	4.52941	-1128.39	-3.9847	-0.105114	0.0213897	0.126503	0.0166804
nrpd1-49	CHH	hypo	Chr4	11681079	11681511	17323328	17323433	3087	106	433	4.08491	-539.175	-4.32256	-0.105115	0.0387614	0.143877	0.020994
nrpd1-47	CHH	hypo	Chr5	17406472	17407895	22465813	22466026	3774	214	1424	6.65421	-1689.29	-4.40749	-0.105117	0.0193183	0.124435	0.0138238
nrpe1-11	CHH	hypo	Chr2	6660599	6661250	7208444	7208478	1451	35	652	18.6286	-179.516	-4.43685	-0.105118	0.0106063	0.115725	0.020569
nrpd1-50	CHH	hypo	Chr3	11036315	11036875	12595058	12595193	1845	136	561	4.125	-683.814	-3.93882	-0.105122	0.0262074	0.13133	0.0207253
nrpd1-49	CHH	hypo	Chr1	20683100	20684142	4115987	4116117	774	131	1043	7.96183	-1567.15	-4.40365	-0.10513	0.0382961	0.143426	0.0101947
nrpd1-49	CHH	hypo	Chr1	10527181	10528054	2235546	2235652	205	107	874	8.16822	-664.635	-4.35722	-0.105132	0.0208065	0.125938	0.0177205
nrpd1-47	CHH	hypo	Chr1	6640540	6641385	1446470	1446624	107	155	846	5.45806	-928.173	-4.45043	-0.105134	0.0113533	0.116488	0.0169327
WT_Col0	CHH	hypo	Chr5	6634743	6634886	20629764	20629777	3067	14	144	10.2857	-45.3431	-1.62467	-0.105137	0.0621672	0.167304	0.0322319
nrpd1-47	CHH	hypo	Chr3	11036285	11036960	12566439	12566602	1797	164	676	4.12195	-1035.4	-4.8656	-0.105143	0.0190558	0.124198	0.0168959
nrpd1-51	CHH	hypo	Chr2	9836461	9836876	8194793	8194838	1442	46	416	9.04348	-304.745	-4.81746	-0.105143	0.0150269	0.12017	0.0161378
nrpd1-49	CHH	hypo	Chr4	6252264	6253283	16237007	16237162	2853	156	1020	6.53846	-2464.91	-4.35543	-0.105152	0.0179475	0.1231	0.00756473
nrpd1-3	CHH	hypo	Chr4	11768633	11769573	16622423	16622554	3282	132	941	7.12879	-1419.23	-4.27489	-0.105175	0.0103625	0.115537	0.00939011
nrpd1-47	CHH	hypo	Chr5	9978692	9979551	21054755	21054889	3240	135	860	6.37037	-826.675	-4.46532	-0.105177	0.0797801	0.184958	0.0166624
nrpd1-50	CHH	hypo	Chr4	11137351	11137976	17361412	17361550	3013	139	626	4.5036	-811.168	-3.95316	-0.105189	0.0524159	0.157605	0.0181386
nrpd1-49	CHH	hypo	Chr3	11969410	11970052	12659871	12659916	1939	46	643	13.9783	-572.514	-4.60874	-0.105192	0.0180056	0.123197	0.00810721
nrpd1-3	CHH	hypo	Chr5	16387730	16388269	21189735	21189799	4162	65	540	8.30769	-407.454	-4.25498	-0.105195	0.00817056	0.113365	0.0165744
nrpd1-3	CHH	hypo	Chr1	24732846	24733521	4719429	4719517	917	89	676	7.59551	-718.969	-4.35736	-0.105196	0.0228781	0.128074	0.012706
nrpd1-51	CHH	hypo	Chr1	9175092	9175549	1976925	1976969	146	45	458	10.1778	-483.018	-4.99026	-0.105199	0.0208392	0.126038	0.00914711
nrpd1-51	CHH	hypo	Chr1	2234832	2235164	488057	488085	37	29	333	11.4828	-168.788	-4.84113	-0.105205	0.0118424	0.117048	0.0179534
nrpd1-50	CHH	hypo	Chr5	23545670	23546115	23783955	23784036	3958	82	446	5.43902	-465.057	-4.02904	-0.105212	0.051166	0.156378	0.018342
nrpd1-3	CHH	hypo	Chr3	11751408	11751781	12067768	12067848	2082	81	374	4.61728	-1341.03	-4.38642	-0.105216	0.0087199	0.113936	0.00628063
nrpd1-49	CHH	hypo	Chr3	16450902	16452465	13522531	13522693	2296	163	1564	9.59509	-1033.07	-4.3181	-0.105221	0.00915601	0.114377	0.0171231
nrpd1-47	CHH	hypo	Chr1	21448574	21448825	4294220	4294253	775	34	252	7.41176	-174.816	-4.43163	-0.105222	0.00514112	0.110363	0.0204912
nrpd1-51	CHH	hypo	Chr3	14910834	14910985	13417600	13417622	2102	23	152	6.6087	-113.952	-4.71672	-0.105231	0.0260594	0.131291	0.021255
nrpd1-49	CHH	hypo	Chr2	2140247	2141635	6552187	6552349	1049	163	1389	8.52147	-2809.14	-4.3139	-0.105232	0.0135537	0.118785	0.00750972
nrpd1-47	CHH	hypo	Chr5	10612775	10613604	21168129	21168256	3300	128	830	6.48438	-1447.45	-4.44589	-0.105265	0.0305963	0.135861	0.00989943
nrpd1-47	CHH	hypo	Chr3	20539978	20540249	14472586	14472658	2276	73	272	3.72603	-397.318	-4.38738	-0.105267	0.0538156	0.159082	0.0195721
nrpd1-47	CHH	hypo	Chr1	8723098	8723601	1883380	1883452	145	73	504	6.90411	-517.151	-4.39904	-0.105273	0.0133121	0.118585	0.0148964
nrpd1-51	CHH	hypo	Chr1	14024359	14024480	2956127	2956135	332	9	122	13.5556	-47.4361	-4.70959	-0.105275	0.0391771	0.144452	0.0199673
nrpd1-50	CHH	hypo	Chr5	16257597	16258588	22272483	22272680	3834	198	992	5.0101	-2208.3	-3.95349	-0.105277	0.0354147	0.140691	0.00929912
nrpd1-50	CHH	hypo	Chr4	5332705	5333612	16211849	16211916	2729	68	908	13.3529	-355.965	-3.9572	-0.105285	0.0431837	0.148469	0.0201079
nrpd1-50	CHH	hypo	Chr1	8289845	8291665	1798515	1798746	122	232	1821	7.84914	-2255.48	-3.95004	-0.105313	0.038958	0.144271	0.0112023
nrpe1-11	CHH	hypo	Chr2	15733415	15733850	9031575	9031638	1627	64	436	6.8125	-429.682	-4.4378	-0.105319	0.0124864	0.117805	0.0156768
nrpd1-49	CHH	hypo	Chr2	9978851	9979245	8096196	8096265	1552	70	395	5.64286	-389.959	-4.35673	-0.105332	0.0129622	0.118295	0.0188323
nrpd1-51	CHH	hypo	Chr5	22914081	22914456	23803690	23803790	3797	101	376	3.72277	-670.155	-4.72024	-0.105336	0.0867185	0.192054	0.0163019
nrpd1-49	CHH	hypo	Chr5	23339674	23340581	23529521	23529649	4026	129	908	7.03876	-897.575	-4.3253	-0.105345	0.0117028	0.117048	0.0147055
nrpd1-47	CHH	hypo	Chr3	11131883	11134362	12585073	12585450	1799	378	2480	6.56085	-4012.03	-4.53828	-0.105349	0.0174435	0.122792	0.00958216
nrpd1-3	CHH	hypo	Chr1	8456999	8457116	1735923	1735945	164	23	118	5.13043	-109.096	-4.28273	-0.105365	0.12948	0.234845	0.0222377
nrpe1-11	CHH	hypo	Chr1	28292997	28293696	5512765	5512845	926	81	700	8.64198	-982.607	-4.64684	-0.105373	0.0123038	0.117677	0.00955956
nrpd1-3	CHH	hypo	Chr1	6758882	6760058	1399034	1399232	133	199	1177	5.91457	-2536.54	-4.33785	-0.105382	0.0189178	0.1243	0.00875574
nrpd1-49	CHH	hypo	Chr2	904425	905801	6309257	6309483	1019	227	1377	6.06608	-1287.89	-4.31942	-0.105386	0.0143802	0.119766	0.0178897
nrpd1-49	CHH	hypo	Chr1	5798810	5799786	1257479	1257610	87	132	977	7.40152	-1192.52	-4.44472	-0.105402	0.0299039	0.135306	0.0114003
nrpd1-47	CHH	hypo	Chr1	10421297	10421782	2226603	2226727	198	125	486	3.888	-715.073	-4.64093	-0.105408	0.0437126	0.149121	0.0183623
nrpd1-49	CHH	hypo	Chr3	16275909	16276482	13488975	13489033	2289	59	574	9.72881	-348.909	-4.33444	-0.105421	0.00848834	0.113909	0.017794
nrpd1-3	CHH	hypo	Chr3	9428963	9429120	11643578	11643602	1992	25	158	6.32	-112.43	-4.28303	-0.105422	0.00708483	0.112507	0.0234733
nrpd1-49	CHH	hypo	Chr3	17260946	17261620	13687657	13687828	2315	172	675	3.92442	-1579	-4.33278	-0.105423	0.0397044	0.145128	0.0133927
nrpd1-50	CHH	hypo	Chr2	17487947	17488894	9762986	9763158	1598	173	948	5.47977	-974.767	-3.93411	-0.105429	0.0544127	0.159842	0.0208348
nrpd1-3	CHH	hypo	Chr4	17624403	17625350	17821853	17821956	3419	104	948	9.11538	-1739.67	-4.30587	-0.105432	0.0131503	0.118583	0.00616453
nrpd1-51	CHH	hypo	Chr3	9702643	9703219	12411262	12411401	1738	140	577	4.12143	-1224.61	-4.77381	-0.105435	0.017605	0.12304	0.0117835
nrpd1-50	CHH	hypo	Chr1	1160933	1161084	250500	250513	23	14	152	10.8571	-64.0434	-4.07163	-0.105439	0.0597693	0.165209	0.0230455
nrpe1-11	CHH	hypo	Chr3	19739459	19740666	13794938	13795137	2356	200	1208	6.04	-2455.05	-4.54961	-0.105449	0.0125587	0.118008	0.00760714
nrpe1-11	CHH	hypo	Chr3	11969357	11970052	12279126	12279188	1952	63	696	11.0476	-1114.56	-4.48673	-0.105456	0.0110612	0.116517	0.0056843
nrpd1-50	CHH	hypo	Chr2	402590	403431	6272102	6272264	937	163	842	5.16564	-2737.13	-3.9942	-0.105465	0.0420854	0.14755	0.00593186
nrpd1-51	CHH	hypo	Chr1	29983023	29983688	6136884	6136998	863	115	666	5.7913	-1149	-4.7275	-0.105466	0.00911816	0.114584	0.0117106
nrpd1-49	CHH	hypo	Chr3	22114055	22115339	14715172	14715350	2403	179	1285	7.17877	-1263.93	-4.30737	-0.10547	0.0777308	0.183201	0.0174694
nrpd1-50	CHH	hypo	Chr3	18860687	18861077	14139748	14139807	2291	60	391	6.51667	-260.838	-3.94699	-0.105475	0.023855	0.12933	0.0242919
nrpd1-3	CHH	hypo	Chr5	8684834	8685306	19791295	19791396	3579	102	473	4.63725	-567.323	-4.24547	-0.105497	0.0180626	0.12356	0.0195796
nrpd1-3	CHH	hypo	Chr1	9816204	9817340	1994878	1995028	219	151	1137	7.5298	-1771.31	-4.30275	-0.1055	0.0217865	0.127286	0.0114024
nrpd1-51	CHH	hypo	Chr1	16722207	16722642	3355603	3355666	616	64	436	6.8125	-385.956	-4.82477	-0.105509	0.0169359	0.122445	0.0175629
nrpd1-50	CHH	hypo	Chr3	19427938	19428490	14261684	14261799	2302	116	553	4.76724	-632.578	-3.97044	-0.105513	0.0380273	0.14354	0.0185502
nrpd1-47	CHH	hypo	Chr4	6953419	6953555	16490103	16490130	2744	28	137	4.89286	-267.232	-4.51982	-0.10552	0.00765324	0.113173	0.0108812
nrpe1-11	CHH	hypo	Chr3	16562847	16563301	13155623	13155687	2284	65	455	7	-468.606	-4.53248	-0.105523	0.0113694	0.116893	0.0153663
nrpd1-51	CHH	hypo	Chr2	6691484	6692261	7538167	7538306	1392	140	778	5.55714	-1065.89	-5.0529	-0.105525	0.0195864	0.125112	0.0144691
nrpd1-47	CHH	hypo	Chr1	16612848	16613606	3309869	3310015	625	147	759	5.16327	-1056.47	-4.41914	-0.105553	0.0485307	0.154083	0.0146527
nrpd1-51	CHH	hypo	Chr4	6373778	6374316	16509793	16509880	2721	88	539	6.125	-558.743	-4.8168	-0.105567	0.0125675	0.118134	0.0164657
nrpd1-47	CHH	hypo	Chr5	17196723	17197040	22423728	22423795	3768	68	318	4.67647	-337.192	-4.40056	-0.105589	0.0351957	0.140784	0.0213669
nrpd1-50	CHH	hypo	Chr5	15576460	15577107	22138032	22138150	3808	119	648	5.44538	-669.574	-3.95331	-0.10559	0.0421341	0.147724	0.0189153
nrpd1-50	CHH	hypo	Chr1	3024224	3024457	662125	662171	51	47	234	4.97872	-215.78	-3.94845	-0.105602	0.0276355	0.133238	0.023192
nrpd1-47	CHH	hypo	Chr1	12817993	12818832	2703766	2703894	270	129	840	6.51163	-1746.46	-4.50548	-0.105603	0.0339717	0.139574	0.00804276
nrpd1-50	CHH	hypo	Chr5	7352057	7352692	20559417	20559479	3247	63	636	10.0952	-331.871	-3.98415	-0.105603	0.064822	0.170425	0.0199995
nrpd1-50	CHH	hypo	Chr5	21466405	21468317	23348065	23348439	3923	375	1913	5.10133	-2932.2	-3.95975	-0.105605	0.0288936	0.134499	0.0148137
nrpd1-3	CHH	hypo	Chr2	904332	905886	6033241	6033446	1082	206	1555	7.54854	-2376.16	-4.24482	-0.105609	0.00801126	0.11362	0.0086548
nrpd1-51	CHH	hypo	Chr1	18214161	18214886	3662044	3662215	674	172	726	4.22093	-1216.6	-4.71194	-0.105617	0.0128906	0.118508	0.0153509
nrpd1-50	CHH	hypo	Chr3	10457695	10458157	12485805	12485829	1822	25	463	18.52	-122.312	-4.03306	-0.10562	0.12085	0.22647	0.0215589
nrpd1-51	CHH	hypo	Chr1	77049	77535	16019	16126	3	108	487	4.50926	-674.939	-4.71571	-0.105623	0.0214477	0.12707	0.0168529
nrpd1-47	CHH	hypo	Chr2	6990224	6991045	7529317	7529462	1408	146	822	5.63014	-1070.22	-4.41801	-0.105635	0.0840817	0.189717	0.0163402
nrpd1-3	CHH	hypo	Chr4	10189237	10189757	16324522	16324616	3219	95	521	5.48421	-762.623	-4.37573	-0.105639	0.0198014	0.125441	0.0134425
nrpe1-11	CHH	hypo	Chr1	25698142	25698723	4980182	4980274	891	93	582	6.25806	-1240.59	-4.4751	-0.10564	0.0107831	0.116423	0.00862312
nrpd1-47	CHH	hypo	Chr2	8016800	8018174	7741219	7741499	1422	281	1375	4.89324	-3108.83	-4.55348	-0.10566	0.0294394	0.1351	0.0122469
nrpe1-11	CHH	hypo	Chr5	15049508	15049840	21223057	21223109	3856	53	333	6.28302	-260.338	-4.47002	-0.105665	0.0163609	0.122025	0.0215738
nrpd1-3	CHH	hypo	Chr5	20526606	20526922	21998313	21998341	4246	29	317	10.931	-131.116	-4.28154	-0.105683	0.00937976	0.115063	0.0234362
nrpd1-50	CHH	hypo	Chr1	5798897	5799691	1269043	1269179	84	137	795	5.80292	-1191.89	-3.96353	-0.105693	0.0593901	0.165083	0.0135854
nrpd1-51	CHH	hypo	Chr4	13887128	13888391	18074909	18075093	2961	185	1264	6.83243	-2819.76	-4.73035	-0.105695	0.0192208	0.124916	0.00665405
nrpd1-49	CHH	hypo	Chr1	20979229	20979465	4179030	4179048	781	19	237	12.4737	-277.14	-5.10654	-0.105699	0.042072	0.147771	0.00715072
nrpd1-3	CHH	hypo	Chr3	18503414	18503827	13358372	13358455	2498	84	414	4.92857	-429.645	-4.25017	-0.105706	0.017908	0.123614	0.0206316
nrpd1-3	CHH	hypo	Chr2	18594557	18595194	9486143	9486254	1792	112	638	5.69643	-760.859	-4.25097	-0.105707	0.0405251	0.146232	0.0157413
nrpd1-50	CHH	hypo	Chr5	24530475	24531323	23996075	23996184	3972	110	849	7.71818	-947.589	-3.96942	-0.105713	0.0261212	0.131835	0.012317
nrpd1-47	CHH	hypo	Chr2	17252957	17255343	9689412	9689757	1563	346	2387	6.89884	-3610.51	-4.3975	-0.105726	0.0169752	0.122701	0.0103951
nrpd1-3	CHH	hypo	Chr3	13479505	13479698	12393549	12393561	2213	13	194	14.9231	-62.0552	-4.55548	-0.10573	0.025877	0.131607	0.0221165
nrpd1-49	CHH	hypo	Chr5	6981883	6982694	20304455	20304575	3305	121	812	6.71074	-1066.16	-4.37311	-0.105731	0.0431289	0.14886	0.0120951
nrpd1-49	CHH	hypo	Chr2	9058620	9059930	7906576	7906697	1537	122	1311	10.7459	-1327.06	-4.38779	-0.105739	0.0561765	0.161915	0.00919769
nrpd1-49	CHH	hypo	Chr3	11296379	11296853	12534842	12534894	1896	53	475	8.96226	-289.18	-4.65064	-0.105743	0.0136344	0.119377	0.0193799
nrpd1-3	CHH	hypo	Chr4	3662571	3663077	15084141	15084189	2821	49	507	10.3469	-349.571	-4.34821	-0.105744	0.0219518	0.127696	0.0148114
nrpd1-51	CHH	hypo	Chr5	22271929	22272266	23669000	23669047	3781	48	338	7.04167	-361.552	-4.75806	-0.105751	0.0151432	0.120894	0.0140366
nrpd1-3	CHH	hypo	Chr5	17210354	17210851	21350784	21350847	4179	64	498	7.78125	-504.758	-4.3411	-0.105758	0.0189828	0.124741	0.0133097
nrpd1-3	CHH	hypo	Chr5	14003242	14003563	20775508	20775551	4021	44	322	7.31818	-228.42	-4.29537	-0.105771	0.0238069	0.129578	0.0206121
nrpd1-50	CHH	hypo	Chr1	16362877	16363588	3270376	3270467	612	92	712	7.73913	-732.508	-4.00152	-0.105774	0.0266587	0.132433	0.0143255
nrpd1-47	CHH	hypo	Chr4	8729454	8730092	16853795	16853873	2800	79	639	8.08861	-454.226	-4.43524	-0.105776	0.0154824	0.121259	0.0189174
nrpd1-47	CHH	hypo	Chr1	18791149	18793004	3753833	3754042	704	210	1856	8.8381	-1994.35	-4.44711	-0.105783	0.0150203	0.120803	0.0118623
nrpd1-3	CHH	hypo	Chr4	8564279	8565105	16017936	16018069	3091	134	827	6.17164	-1040.23	-4.39642	-0.105788	0.0316734	0.137461	0.0135409
nrpd1-51	CHH	hypo	Chr5	15779147	15779820	22314133	22314241	3680	109	674	6.18349	-672.011	-4.71607	-0.10579	0.0184011	0.124191	0.0180296
nrpe1-11	CHH	hypo	Chr2	6737889	6740169	7221934	7222265	1464	332	2281	6.87048	-2494.41	-4.43236	-0.105799	0.0295625	0.135361	0.0160929
nrpd1-3	CHH	hypo	Chr1	9746153	9746853	1981049	1981137	219	89	701	7.8764	-918.804	-4.25887	-0.1058	0.00908391	0.114884	0.00961698
nrpd1-51	CHH	hypo	Chr2	424526	425066	6315620	6315701	916	82	541	6.59756	-649.908	-4.81655	-0.105814	0.0093876	0.115202	0.0133063
nrpd1-47	CHH	hypo	Chr1	19993439	19994269	4000615	4000750	725	136	831	6.11029	-1123.05	-4.42172	-0.105817	0.0161467	0.121963	0.0153941
nrpd1-51	CHH	hypo	Chr5	9567169	9567955	21146886	21146982	3166	97	787	8.1134	-1081.47	-4.74647	-0.105817	0.0908283	0.196646	0.00963136
nrpd1-51	CHH	hypo	Chr4	630543	631390	15359690	15359906	2308	217	848	3.90783	-3172.34	-4.87464	-0.105828	0.0822349	0.188063	0.00783616
nrpd1-47	CHH	hypo	Chr1	9707315	9707938	2076683	2076781	188	99	624	6.30303	-776.603	-4.44318	-0.105828	0.0896292	0.195457	0.0137291
nrpd1-3	CHH	hypo	Chr4	2346130	2346621	14823350	14823398	2708	49	492	10.0408	-416.382	-6.58448	-0.105828	0.147704	0.253533	0.012493
nrpd1-50	CHH	hypo	Chr1	8205009	8205650	1780105	1780188	120	84	642	7.64286	-539.004	-3.93612	-0.105849	0.0612897	0.167139	0.0173469
nrpd1-3	CHH	hypo	Chr5	18808844	18809340	21655832	21655904	4215	73	497	6.80822	-473.218	-4.25961	-0.105852	0.0603115	0.166163	0.0162429
WT_Col0	CHH	hypo	Chr3	8138560	8138789	12154068	12154094	1643	27	230	8.51852	-97.0228	-1.7318	-0.105854	0.0487909	0.154645	0.0295783
nrpd1-51	CHH	hypo	Chr3	12473398	12474085	12950837	12950974	1857	138	688	4.98551	-1362.64	-4.8692	-0.105854	0.0316359	0.13749	0.0107662
nrpd1-51	CHH	hypo	Chr3	20106842	20107033	14503380	14503400	2229	21	192	9.14286	-105.509	-4.70833	-0.105856	0.0173905	0.123247	0.0210639
nrpd1-51	CHH	hypo	Chr2	9946966	9947688	8217776	8217865	1442	90	723	8.03333	-793.423	-4.70502	-0.105868	0.0179808	0.123849	0.0128682
nrpd1-3	CHH	hypo	Chr3	1674686	1675680	10059756	10059980	1833	225	995	4.42222	-1118.2	-4.50969	-0.105872	0.00927456	0.115147	0.021262
nrpd1-49	CHH	hypo	Chr2	4348367	4348555	6972019	6972041	1291	23	189	8.21739	-123.537	-4.41719	-0.105889	0.0110839	0.116973	0.0196832
nrpd1-51	CHH	hypo	Chr5	3114194	3114929	19760276	19760379	3080	104	736	7.07692	-807.488	-4.77143	-0.10589	0.0257635	0.131653	0.0138575
nrpd1-3	CHH	hypo	Chr4	11751461	11752304	16619160	16619256	3282	97	844	8.70103	-1194.55	-4.33937	-0.10589	0.0148993	0.120789	0.00855771
nrpd1-50	CHH	hypo	Chr5	10644613	10645371	21218043	21218190	3374	148	759	5.12838	-837.907	-3.9301	-0.105892	0.0624119	0.168304	0.0196464
nrpd1-50	CHH	hypo	Chr1	11987843	11988444	2554932	2555046	233	115	602	5.23478	-778.884	-3.9758	-0.105896	0.0330272	0.138923	0.0157192
nrpd1-3	CHH	hypo	Chr2	12877119	12877605	8319583	8319661	1696	79	487	6.16456	-550.875	-5.11266	-0.105899	0.0087612	0.11466	0.0156926
nrpd1-49	CHH	hypo	Chr1	14298573	14298853	2971919	2971975	392	57	281	4.92982	-310.365	-4.31152	-0.105907	0.0192647	0.125172	0.0196574
nrpd1-49	CHH	hypo	Chr1	641054	641247	136020	136049	16	30	194	6.46667	-138.784	-4.31527	-0.10592	0.014818	0.120738	0.0228999
nrpd1-3	CHH	hypo	Chr4	347841	348915	14435676	14435753	2629	78	1075	13.7821	-973.335	-4.28921	-0.105923	0.0115803	0.117503	0.00805493
nrpd1-51	CHH	hypo	Chr4	7360004	7360266	16714320	16714356	2738	37	263	7.10811	-179.146	-4.72537	-0.105942	0.0380508	0.143993	0.0218851
nrpd1-47	CHH	hypo	Chr1	21744310	21744470	4356040	4356050	784	11	161	14.6364	-70.185	-4.80219	-0.105957	0.0535778	0.159535	0.0165496
nrpd1-3	CHH	hypo	Chr3	9768727	9769781	11704672	11704859	2006	188	1055	5.6117	-3132.76	-4.29788	-0.105958	0.0123786	0.118336	0.0060592
nrpe1-11	CHH	hypo	Chr5	19640295	19640559	22121404	22121451	3969	48	265	5.52083	-241.069	-4.44886	-0.105961	0.0156822	0.121643	0.0212935
nrpd1-51	CHH	hypo	Chr2	15880362	15880838	9486100	9486211	1528	112	477	4.25893	-640.438	-4.70445	-0.105968	0.044488	0.150456	0.0185505
nrpd1-3	CHH	hypo	Chr5	19640279	19640553	21821660	21821713	4227	54	275	5.09259	-260.585	-4.25079	-0.105976	0.020245	0.126221	0.0221196
nrpd1-47	CHH	hypo	Chr4	1141981	1143292	15338496	15338585	2351	90	1312	14.5778	-1168.17	-4.80872	-0.105977	0.0367105	0.142688	0.00814455
nrpd1-49	CHH	hypo	Chr4	1861669	1862343	15379850	15379997	2501	148	675	4.56081	-1369.53	-4.31815	-0.105995	0.0175975	0.123592	0.0119613
nrpd1-47	CHH	hypo	Chr3	5835071	5835912	11493229	11493431	1681	203	842	4.14778	-3772.77	-4.41718	-0.105996	0.0186078	0.124604	0.00633854
nrpe1-11	CHH	hypo	Chr5	13703142	13703848	20998765	20998899	3771	135	707	5.23704	-840.875	-4.43773	-0.106003	0.0108974	0.1169	0.0164518
nrpd1-51	CHH	hypo	Chr1	20819967	20820534	4207361	4207450	719	90	568	6.31111	-725.616	-4.85504	-0.106016	0.010326	0.116342	0.0130215
nrpd1-3	CHH	hypo	Chr3	10758085	10758562	11889928	11889965	2029	38	478	12.5789	-236.081	-4.32768	-0.106016	0.015664	0.12168	0.0170415
nrpd1-51	CHH	hypo	Chr1	21615408	21616483	4367246	4367446	759	201	1076	5.35323	-2178.9	-4.7268	-0.106019	0.0140037	0.120023	0.0101569
nrpd1-51	CHH	hypo	Chr4	4339683	4339901	16114826	16114865	2573	40	219	5.475	-198.403	-4.70741	-0.106022	0.0236479	0.129669	0.0213834
nrpd1-49	CHH	hypo	Chr5	8160367	8161202	20554240	20554402	3316	163	836	5.12883	-2035.52	-4.35876	-0.106026	0.00968315	0.115709	0.0089361
nrpd1-3	CHH	hypo	Chr4	16783102	16783549	17657527	17657573	3382	47	448	9.53191	-275.275	-4.30186	-0.106027	0.0101523	0.116179	0.018098
nrpd1-47	CHH	hypo	Chr1	13704030	13704695	2875395	2875515	314	121	666	5.50413	-629.674	-4.3971	-0.106027	0.024728	0.130755	0.0203945
nrpe1-11	CHH	hypo	Chr2	18353582	18353835	9573615	9573655	1671	41	254	6.19512	-210.92	-4.5682	-0.10603	0.0129235	0.118953	0.0206089
nrpd1-3	CHH	hypo	Chr5	8802848	8803164	19813177	19813213	3580	37	317	8.56757	-588.178	-4.28301	-0.106033	0.0254648	0.131498	0.00657568
nrpd1-47	CHH	hypo	Chr3	10961044	10961194	12551835	12551857	1797	23	151	6.56522	-106.488	-4.39335	-0.106047	0.00738646	0.113433	0.022895
nrpd1-50	CHH	hypo	Chr2	16150223	16151247	9472731	9472960	1586	230	1025	4.45652	-3593.81	-4.09589	-0.106054	0.0616803	0.167735	0.0073248
nrpe1-11	CHH	hypo	Chr4	5844490	5845292	15715218	15715343	2789	126	803	6.37302	-1418.41	-4.51851	-0.106059	0.0162588	0.122317	0.0122819
nrpd1-50	CHH	hypo	Chr5	23763119	23763599	23832344	23832446	3963	103	481	4.6699	-517.961	-3.94286	-0.106065	0.0134937	0.119558	0.0209893
nrpd1-49	CHH	hypo	Chr3	17495475	17495825	13734347	13734423	2322	77	351	4.55844	-391.869	-4.50508	-0.106077	0.0173289	0.123406	0.0207216
nrpd1-51	CHH	hypo	Chr3	9607945	9608607	12391022	12391095	1737	74	663	8.95946	-590.635	-4.7213	-0.106093	0.02077	0.126864	0.0131247
nrpd1-50	CHH	hypo	Chr2	7813547	7814421	7716853	7716953	1452	101	875	8.66337	-723.35	-3.9745	-0.106098	0.0698019	0.1759	0.0151362
nrpd1-51	CHH	hypo	Chr4	7195594	7195925	16681054	16681093	2736	40	332	8.3	-264.045	-4.85056	-0.1061	0.0104945	0.116594	0.0160734
nrpd1-47	CHH	hypo	Chr3	12126401	12126903	12770519	12770638	1853	120	503	4.19167	-963.913	-4.39068	-0.10611	0.0104025	0.116512	0.0148511
nrpe1-11	CHH	hypo	Chr3	22747073	22747908	14416793	14416897	2424	105	836	7.9619	-1290.19	-4.5031	-0.106122	0.0222764	0.128398	0.00956317
nrpd1-49	CHH	hypo	Chr1	16791292	16792291	3324030	3324197	671	168	1000	5.95238	-886.232	-4.34049	-0.106123	0.0215391	0.127662	0.0208865
nrpd1-3	CHH	hypo	Chr1	5798481	5799739	1203538	1203741	113	204	1259	6.17157	-1613.69	-4.33185	-0.106128	0.0141755	0.120303	0.0126665
nrpd1-47	CHH	hypo	Chr1	20508821	20509849	4102871	4103011	733	141	1029	7.29787	-1213.54	-4.40636	-0.106129	0.0243753	0.130505	0.0111902
nrpd1-3	CHH	hypo	Chr3	17116982	17117700	13080663	13080791	2474	129	719	5.57364	-1160.05	-4.25916	-0.106133	0.0196237	0.125757	0.0121806
nrpd1-50	CHH	hypo	Chr4	10792421	10793307	17302243	17302359	2988	117	887	7.5812	-667.849	-3.96806	-0.106144	0.0247761	0.13092	0.0182964
nrpe1-11	CHH	hypo	Chr4	16929028	16929877	17926418	17926580	3181	163	850	5.21472	-1889.43	-4.44481	-0.106158	0.00981765	0.115975	0.0085944
nrpe1-11	CHH	hypo	Chr5	23050275	23051081	22798160	22798234	4032	75	807	10.76	-682.36	-4.43433	-0.106185	0.00828714	0.114473	0.012059
nrpd1-47	CHH	hypo	Chr5	24530415	24531478	23946103	23946276	3874	174	1064	6.11494	-3705.96	-4.39276	-0.106186	0.0198907	0.126077	0.00557074
nrpd1-3	CHH	hypo	Chr3	21616498	21617358	13987025	13987133	2573	109	861	7.89908	-1247.56	-4.28802	-0.106188	0.0124185	0.118606	0.00832223
nrpd1-49	CHH	hypo	Chr5	9567464	9567833	20835166	20835244	3354	79	370	4.68354	-609.208	-4.33103	-0.106191	0.114266	0.220457	0.0140557
nrpd1-47	CHH	hypo	Chr5	10209926	10210732	21097910	21098038	3259	129	807	6.25581	-1321.59	-4.45093	-0.106192	0.0133936	0.119585	0.0110624
nrpd1-51	CHH	hypo	Chr1	291593	292042	63080	63133	5	54	450	8.33333	-493.223	-4.88957	-0.106192	0.0189602	0.125152	0.0109011
nrpd1-51	CHH	hypo	Chr5	7777533	7777635	20776743	20776749	3136	7	103	14.7143	-59.0104	-8.12941	-0.106198	0.0106253	0.116823	0.0125958
nrpd1-51	CHH	hypo	Chr5	9802253	9803045	21194262	21194326	3168	65	793	12.2	-496.408	-4.78653	-0.106199	0.0248544	0.131053	0.0136551
nrpd1-51	CHH	hypo	Chr3	19959462	19959773	14470758	14470798	2228	41	312	7.60976	-209.076	-4.70567	-0.106199	0.0472456	0.153445	0.0208298
nrpd1-51	CHH	hypo	Chr1	16710102	16710597	3353059	3353158	616	100	496	4.96	-579.897	-4.71361	-0.106206	0.0155465	0.121752	0.0188086
nrpd1-51	CHH	hypo	Chr1	11407771	11408346	2449956	2450025	194	70	576	8.22857	-632.093	-4.79027	-0.10621	0.0149862	0.121196	0.0119016
nrpe1-11	CHH	hypo	Chr4	5882662	5882814	15718363	15718376	2806	14	153	10.9286	-91.5162	-4.46088	-0.106213	0.0089693	0.115182	0.0161023
nrpd1-49	CHH	hypo	Chr1	24704898	24705086	4927520	4927563	879	44	189	4.29545	-226.975	-4.30306	-0.106228	0.0197338	0.125962	0.0206581
nrpd1-3	CHH	hypo	Chr3	16039074	16039520	12877006	12877028	2438	23	447	19.4348	-119.104	-4.31364	-0.106235	0.0631805	0.169416	0.020546
nrpd1-3	CHH	hypo	Chr2	7889486	7890195	7343187	7343269	1590	83	710	8.55422	-957.393	-4.31393	-0.106251	0.0104415	0.116692	0.00954647
nrpd1-47	CHH	hypo	Chr4	8947369	8948925	16896966	16897273	2810	308	1557	5.05519	-5596.83	-4.47609	-0.106257	0.0129561	0.119213	0.00756456
nrpe1-11	CHH	hypo	Chr3	17100954	17101968	13262161	13262341	2303	181	1015	5.60773	-1774.42	-4.46882	-0.106278	0.018307	0.124585	0.0118908
nrpd1-50	CHH	hypo	Chr5	4736951	4737649	19995931	19995992	3213	62	699	11.2742	-429.52	-3.95628	-0.106283	0.0213236	0.127607	0.015445
nrpd1-51	CHH	hypo	Chr3	19436641	19437414	14358181	14358311	2224	131	774	5.9084	-802.927	-4.70358	-0.106292	0.0150903	0.121383	0.0169614
nrpd1-3	CHH	hypo	Chr4	7154629	7155243	15746811	15746883	3048	73	615	8.42466	-606.594	-4.26107	-0.106293	0.0275159	0.133809	0.0127312
nrpd1-51	CHH	hypo	Chr4	7687816	7688405	16779893	16780048	2749	156	590	3.78205	-1393.75	-4.71413	-0.106314	0.0907949	0.197109	0.0121571
nrpd1-47	CHH	hypo	Chr5	23024260	23025297	23626225	23626342	3858	118	1038	8.79661	-1534.55	-4.59469	-0.106316	0.0384796	0.144795	0.00806828
nrpd1-50	CHH	hypo	Chr1	7023492	7024173	1532527	1532627	102	101	682	6.75248	-513.259	-3.93618	-0.106318	0.0331864	0.139504	0.0206421
nrpd1-3	CHH	hypo	Chr5	19014272	19015265	21695215	21695332	4220	118	994	8.42373	-1437.72	-4.30452	-0.106321	0.0187752	0.125097	0.0081469
nrpd1-47	CHH	hypo	Chr3	17100992	17101980	13746034	13746176	2219	143	989	6.91608	-1689.94	-4.42506	-0.106332	0.0149918	0.121324	0.0111896
nrpd1-49	CHH	hypo	Chr4	2323405	2323716	15470587	15470651	2524	65	312	4.8	-329.074	-4.3074	-0.106347	0.0422094	0.148556	0.0211185
nrpd1-3	CHH	hypo	Chr1	24593324	24593773	4693356	4693448	916	93	450	4.83871	-824.09	-4.49137	-0.106359	0.0105018	0.116861	0.0122825
nrpd1-49	CHH	hypo	Chr1	5198266	5199254	1123515	1123654	82	140	989	7.06429	-2334.92	-4.39282	-0.106365	0.0094424	0.115807	0.00595663
nrpd1-47	CHH	hypo	Chr3	10758166	10758562	12513874	12513904	1787	31	397	12.8065	-175.468	-4.49421	-0.106368	0.012656	0.119024	0.0187032
nrpd1-50	CHH	hypo	Chr1	28398336	28398538	5759255	5759290	877	36	203	5.63889	-151.209	-3.93702	-0.106374	0.0840345	0.190409	0.0253914
nrpd1-47	CHH	hypo	Chr3	11374169	11375237	12630310	12630467	1811	158	1069	6.76582	-2024.4	-4.45873	-0.106377	0.024175	0.130552	0.00894666
nrpd1-51	CHH	hypo	Chr3	13046518	13047211	13063691	13063833	1895	143	694	4.85315	-1151.45	-4.75518	-0.106381	0.020722	0.127103	0.0124328
nrpd1-47	CHH	hypo	Chr1	18088203	18089184	3605962	3606105	692	144	982	6.81944	-1282.09	-4.39221	-0.106408	0.0315294	0.137937	0.0123242
nrpd1-51	CHH	hypo	Chr4	963780	965920	15429681	15429982	2316	302	2141	7.0894	-2388.51	-4.7678	-0.106432	0.014578	0.12101	0.0139085
nrpd1-3	CHH	hypo	Chr4	6016207	6016845	15526831	15526948	3018	118	639	5.41525	-910.439	-4.31134	-0.106434	0.0105862	0.11702	0.0130205
nrpd1-47	CHH	hypo	Chr4	11756820	11757743	17459277	17459459	2965	183	924	5.04918	-1167.83	-4.49071	-0.106435	0.016161	0.122596	0.0165007
nrpd1-50	CHH	hypo	Chr1	587267	588314	126282	126448	7	167	1048	6.27545	-4140.16	-3.98128	-0.106441	0.034358	0.140799	0.00411667
nrpd1-47	CHH	hypo	Chr1	22450186	22450713	4489951	4490015	802	65	528	8.12308	-338.977	-4.39695	-0.106461	0.0206362	0.127098	0.0207305
nrpd1-3	CHH	hypo	Chr5	14081195	14082773	20790053	20790155	4024	103	1579	15.3301	-634.593	-4.26324	-0.106465	0.0344639	0.140929	0.0169407
nrpd1-50	CHH	hypo	Chr4	964036	965018	15332981	15333115	2404	135	983	7.28148	-932.111	-3.96273	-0.106471	0.0321466	0.138617	0.0165946
nrpd1-51	CHH	hypo	Chr1	12875017	12876819	2735052	2735317	257	266	1803	6.7782	-3678.14	-4.70637	-0.10648	0.0151234	0.121603	0.00832838
nrpd1-50	CHH	hypo	Chr1	6593060	6593596	1439893	1439949	98	57	537	9.42105	-288.462	-3.95724	-0.106481	0.0972851	0.203766	0.0213272
nrpd1-47	CHH	hypo	Chr1	8935782	8936439	1913913	1914022	157	110	658	5.98182	-1062.91	-4.47021	-0.106484	0.0104444	0.116928	0.0112979
nrpd1-50	CHH	hypo	Chr4	10959477	10959976	17336169	17336231	2994	63	500	7.93651	-323.588	-4.16524	-0.106485	0.0362198	0.142705	0.0207521
nrpd1-47	CHH	hypo	Chr1	24384763	24385094	4894432	4894480	832	49	332	6.77551	-262.752	-4.39676	-0.106502	0.0356024	0.142104	0.0203371
nrpd1-3	CHH	hypo	Chr5	15006418	15006928	20933559	20933647	4095	89	511	5.74157	-603.996	-4.44288	-0.106519	0.00741002	0.113929	0.0148861
nrpe1-11	CHH	hypo	Chr4	630543	631463	14693049	14693264	2454	216	921	4.26389	-2912.9	-4.44327	-0.106537	0.0770708	0.183608	0.00820732
nrpd1-51	CHH	hypo	Chr1	12853832	12854030	2730911	2730949	257	39	199	5.10256	-196.283	-4.73059	-0.106544	0.027275	0.133819	0.0211996
nrpe1-11	CHH	hypo	Chr1	7717928	7718188	1609217	1609271	142	55	261	4.74545	-262.277	-4.44431	-0.106545	0.0673177	0.173863	0.0224327
nrpd1-50	CHH	hypo	Chr4	5743822	5744071	16286991	16287027	2744	37	250	6.75676	-181.72	-3.96257	-0.106552	0.057012	0.163564	0.0217758
nrpe1-11	CHH	hypo	Chr2	1885520	1887077	6306927	6307350	1041	424	1558	3.67453	-6687.27	-4.458	-0.106571	0.0144756	0.121046	0.0082988
nrpd1-47	CHH	hypo	Chr2	13421808	13421974	8865727	8865745	1510	19	167	8.78947	-193.221	-4.99556	-0.106573	0.0930481	0.199621	0.0102947
nrpd1-47	CHH	hypo	Chr1	20206781	20206918	4039466	4039482	728	17	138	8.11765	-87.4916	-4.5329	-0.106575	0.0300941	0.136669	0.0207041
nrpd1-47	CHH	hypo	Chr1	5100966	5102173	1110431	1110724	85	294	1208	4.10884	-1994.37	-4.40394	-0.106582	0.0688845	0.175466	0.0160044
nrpd1-47	CHH	hypo	Chr1	15984057	15984624	3188907	3188939	595	33	568	17.2121	-240.889	-4.38857	-0.10659	0.0217652	0.128355	0.0146068
nrpe1-11	CHH	hypo	Chr2	15881143	15881800	9061711	9061871	1633	161	658	4.08696	-994.83	-4.46724	-0.106595	0.0508337	0.157428	0.0178455
nrpd1-49	CHH	hypo	Chr5	19913429	19913665	22827455	22827496	3976	42	237	5.64286	-188.604	-4.31012	-0.106603	0.0116587	0.118262	0.0237724
nrpd1-3	CHH	hypo	Chr5	20249588	20250219	21943684	21943819	4238	136	632	4.64706	-1080.75	-4.24733	-0.10661	0.0126613	0.119271	0.0150929
nrpd1-49	CHH	hypo	Chr2	1393476	1393998	6406360	6406438	1026	79	523	6.62025	-597.55	-4.32972	-0.106612	0.0519286	0.158541	0.0147657
nrpd1-3	CHH	hypo	Chr4	14288159	14288517	17142452	17142523	3329	72	359	4.98611	-1205.5	-4.49283	-0.106622	0.00911872	0.115741	0.0059356
nrpe1-11	CHH	hypo	Chr5	24695585	24696021	23134869	23134927	4057	59	437	7.40678	-309.372	-4.51857	-0.106623	0.0100325	0.116655	0.02031
nrpe1-11	CHH	hypo	Chr2	9225417	9226174	7719362	7719453	1516	92	758	8.23913	-700.802	-4.5446	-0.106623	0.0109339	0.117557	0.0132044
WT_Col0	CHH	hypo	Chr3	2138480	2138635	10835327	10835362	1554	36	156	4.33333	-77.7484	-1.69553	-0.106627	0.279865	0.386492	0.0495424
nrpd1-3	CHH	hypo	Chr1	7711508	7712563	1588302	1588519	151	218	1056	4.84404	-2277.38	-4.25668	-0.106642	0.0368108	0.143453	0.0101405
nrpe1-11	CHH	hypo	Chr4	6373761	6374345	15809114	15809196	2838	83	585	7.04819	-568.253	-4.62628	-0.106644	0.0177203	0.124365	0.0154295
nrpd1-49	CHH	hypo	Chr3	12661153	12661965	12791866	12791914	1992	49	813	16.5918	-266.687	-4.31694	-0.106658	0.0126517	0.11931	0.0195799
nrpd1-49	CHH	hypo	Chr3	8944911	8945154	12074248	12074293	1837	46	244	5.30435	-232.433	-4.3084	-0.10666	0.015336	0.121996	0.0211522
nrpd1-51	CHH	hypo	Chr4	297596	298571	15289384	15289595	2305	212	976	4.60377	-2922.76	-4.7236	-0.106672	0.0435562	0.150229	0.0116189
nrpe1-11	CHH	hypo	Chr3	18112083	18112368	13466896	13466932	2328	37	286	7.72973	-181.06	-4.47304	-0.106674	0.0228923	0.129566	0.0217995
nrpd1-49	CHH	hypo	Chr5	16160532	16161161	22057835	22057948	3904	114	630	5.52632	-766.712	-4.36725	-0.106676	0.0135026	0.120179	0.0157204
nrpd1-49	CHH	hypo	Chr5	9396577	9397270	20799710	20799778	3350	69	694	10.058	-490.923	-5.27736	-0.106677	0.0216126	0.12829	0.0149533
nrpd1-3	CHH	hypo	Chr4	595138	595603	14483829	14483889	2633	61	466	7.63934	-330.427	-4.46933	-0.106693	0.00687403	0.113567	0.0196858
nrpd1-47	CHH	hypo	Chr2	13374217	13375007	8855358	8855502	1509	145	791	5.45517	-772.117	-4.44548	-0.106696	0.0334166	0.140113	0.0200445
nrpd1-49	CHH	hypo	Chr3	7634327	7635178	11810721	11810882	1799	162	852	5.25926	-1375.81	-4.50364	-0.106703	0.0110933	0.117796	0.0118008
nrpd1-3	CHH	hypo	Chr5	14298755	14299315	20831765	20831876	4033	112	561	5.00893	-559.925	-4.35486	-0.106715	0.0486425	0.155357	0.0213531
nrpe1-11	CHH	hypo	Chr1	16997389	16999203	3266947	3267224	650	278	1815	6.52878	-3655.82	-4.49309	-0.106715	0.0126892	0.119405	0.00899553
nrpd1-51	CHH	hypo	Chr5	6324759	6325281	20459945	20460015	3118	71	523	7.3662	-538.586	-4.91004	-0.106734	0.0431856	0.14992	0.0141141
nrpd1-51	CHH	hypo	Chr1	20624545	20625360	4164972	4165085	714	114	816	7.15789	-1510.36	-4.93069	-0.106736	0.0138564	0.120593	0.00797451
nrpd1-51	CHH	hypo	Chr3	7937287	7938544	12045887	12046129	1697	243	1258	5.17695	-1845.14	-4.71341	-0.10674	0.0105621	0.117302	0.0156046
nrpd1-49	CHH	hypo	Chr3	20788241	20788531	14423746	14423765	2385	20	291	14.55	-157.254	-4.55745	-0.106753	0.0163518	0.123105	0.0135648
nrpd1-3	CHH	hypo	Chr3	15219200	15221802	12719062	12719623	2403	562	2603	4.63167	-8162	-4.29225	-0.106756	0.0354667	0.142222	0.0111533
nrpd1-50	CHH	hypo	Chr2	11284953	11285765	8439259	8439384	1513	126	813	6.45238	-734.393	-3.94721	-0.106766	0.0309218	0.137688	0.0193315
nrpe1-11	CHH	hypo	Chr5	11614590	11615155	20610111	20610219	3553	109	566	5.19266	-612.665	-4.50264	-0.106777	0.00864795	0.115425	0.0187248
nrpd1-49	CHH	hypo	Chr3	9135125	9135561	12112181	12112285	1846	105	437	4.1619	-628.965	-4.3121	-0.106781	0.0283109	0.135092	0.0183421
nrpd1-50	CHH	hypo	Chr3	7714098	7714496	11931059	11931161	1746	103	399	3.87379	-487.894	-3.9428	-0.106782	0.0411182	0.1479	0.023237
nrpe1-11	CHH	hypo	Chr3	8425759	8425921	11608169	11608194	1839	26	163	6.26923	-165.296	-4.44181	-0.106788	0.0106672	0.117456	0.0167226
nrpd1-50	CHH	hypo	Chr2	7418529	7419624	7632061	7632211	1448	151	1096	7.25828	-2062.98	-4.04689	-0.10679	0.0714657	0.178256	0.00751054
nrpd1-47	CHH	hypo	Chr3	22076380	22076704	14807457	14807518	2300	62	325	5.24194	-309.819	-4.39865	-0.106791	0.0144188	0.12121	0.0214051
nrpd1-50	CHH	hypo	Chr4	11695944	11696731	17479505	17479605	3022	101	788	7.80198	-949.532	-3.93585	-0.106803	0.0422554	0.149058	0.010934
nrpd1-50	CHH	hypo	Chr5	4529712	4530284	19950418	19950479	3210	62	573	9.24194	-354.848	-4.09079	-0.106819	0.0319222	0.138741	0.0186386
nrpd1-49	CHH	hypo	Chr5	17578206	17578350	22347904	22347914	3934	11	145	13.1818	-49.2725	-4.30838	-0.10682	0.0157143	0.122534	0.0238452
nrpd1-3	CHH	hypo	Chr4	7425767	7426737	15796341	15796410	3059	70	971	13.8714	-891.81	-4.36125	-0.106824	0.0155611	0.122386	0.00824706
nrpd1-51	CHH	hypo	Chr4	12261412	12262198	17716204	17716300	2947	97	787	8.1134	-1116.41	-4.71249	-0.106829	0.0153877	0.122217	0.00920631
nrpd1-47	CHH	hypo	Chr3	10945949	10947463	12549213	12549528	1796	316	1515	4.7943	-4340.21	-4.46979	-0.106832	0.0178174	0.124649	0.00830937
nrpd1-50	CHH	hypo	Chr2	9225384	9226106	8013345	8013438	1478	94	723	7.69149	-700.877	-4.02497	-0.106834	0.0258181	0.132652	0.0137577
nrpd1-3	CHH	hypo	Chr3	16451647	16451829	12951936	12951957	2452	22	183	8.31818	-104.76	-4.26479	-0.106839	0.0111299	0.117969	0.0224589
nrpd1-47	CHH	hypo	Chr1	16259417	16259643	3243381	3243413	607	33	227	6.87879	-154.568	-4.4053	-0.106843	0.0106725	0.117516	0.022867
nrpd1-51	CHH	hypo	Chr4	8537161	8537484	16958937	16958989	2761	53	324	6.11321	-266.257	-4.74367	-0.106845	0.0144391	0.121284	0.021235
nrpe1-11	CHH	hypo	Chr2	18803496	18803847	9664876	9664935	1678	60	352	5.86667	-318.09	-4.44473	-0.106846	0.00801884	0.114865	0.0200803
nrpd1-50	CHH	hypo	Chr1	18387279	18387492	3677994	3678008	692	15	214	14.2667	-98.698	-4.3489	-0.106851	0.034335	0.141186	0.0162656
nrpd1-51	CHH	hypo	Chr2	19414081	19414978	10250330	10250469	1573	140	898	6.41429	-994.531	-4.78864	-0.106866	0.0164619	0.123327	0.0155141
nrpd1-51	CHH	hypo	Chr1	1876024	1876870	407371	407444	34	74	847	11.4459	-658.407	-4.78424	-0.10687	0.0121154	0.118985	0.012008
nrpd1-47	CHH	hypo	Chr3	22119064	22119265	14816990	14817014	2300	25	202	8.08	-114.748	-4.40509	-0.106874	0.0150523	0.121927	0.0233171
nrpd1-51	CHH	hypo	Chr2	10070003	10071184	8242835	8243029	1445	195	1182	6.06154	-1235.54	-4.70826	-0.106882	0.00860894	0.115491	0.017954
nrpd1-49	CHH	hypo	Chr3	21026234	21026414	14476275	14476306	2388	32	181	5.65625	-157.844	-4.32684	-0.106883	0.00811759	0.115001	0.0216594
nrpd1-49	CHH	hypo	Chr2	19414152	19414978	10090607	10090737	1698	131	827	6.31298	-852.778	-4.31669	-0.10689	0.0137975	0.120687	0.017263
nrpd1-51	CHH	hypo	Chr1	11409417	11410208	2450152	2450253	194	102	792	7.76471	-666.189	-4.74305	-0.106896	0.0239234	0.13082	0.0164656
nrpd1-47	CHH	hypo	Chr2	14553532	14555278	9110767	9111001	1529	235	1747	7.43404	-1479.97	-4.55758	-0.106909	0.0189414	0.12585	0.0176121
nrpd1-3	CHH	hypo	Chr5	9395855	9396181	19923722	19923762	3605	41	327	7.97561	-190.557	-4.25084	-0.106911	0.0186757	0.125587	0.0230134
nrpd1-50	CHH	hypo	Chr1	23521489	23522113	4723326	4723380	813	55	625	11.3636	-542.851	-3.93181	-0.106919	0.0131419	0.120061	0.0107893
nrpd1-49	CHH	hypo	Chr1	13704014	13704616	2857496	2857607	339	112	603	5.38393	-551.919	-4.31255	-0.106924	0.0289602	0.135884	0.0218415
nrpe1-11	CHH	hypo	Chr3	17116990	17117676	13265037	13265153	2304	117	687	5.87179	-991.549	-4.46786	-0.106928	0.0212173	0.128145	0.0132102
nrpd1-3	CHH	hypo	Chr4	16520460	16520876	17604610	17604641	3375	32	417	13.0312	-380.094	-4.72625	-0.10693	0.0257039	0.132634	0.00900047
nrpd1-50	CHH	hypo	Chr3	10950590	10950777	12578423	12578458	1844	36	188	5.22222	-157.588	-3.95326	-0.10693	0.0164983	0.123428	0.0244659
nrpd1-3	CHH	hypo	Chr5	24186366	24187852	22718409	22718576	4309	168	1487	8.85119	-1646.37	-4.25214	-0.106931	0.0203549	0.127286	0.0138941
nrpe1-11	CHH	hypo	Chr5	24530415	24531469	23099610	23099784	4055	175	1055	6.02857	-3495.64	-4.50264	-0.106932	0.0220921	0.129024	0.00587327
nrpe1-11	CHH	hypo	Chr2	6691529	6692415	7213743	7213901	1453	159	887	5.57862	-1248.73	-4.49994	-0.106942	0.0140756	0.121018	0.013419
nrpe1-11	CHH	hypo	Chr1	6403081	6403984	1343800	1343924	112	125	904	7.232	-1371.24	-4.54821	-0.106947	0.00991885	0.116866	0.0107062
WT_Col0	CHH	hypo	Chr2	11177145	11177366	8514484	8514540	1431	57	222	3.89474	-103.305	-1.60391	-0.106954	0.251032	0.357987	0.0590594
nrpd1-3	CHH	hypo	Chr3	16066075	16066423	12881963	12882007	2439	45	349	7.75556	-210.371	-4.24518	-0.106957	0.021843	0.1288	0.0228961
nrpe1-11	CHH	hypo	Chr4	16783006	16783610	17896375	17896457	3179	83	605	7.28916	-670.669	-4.51977	-0.10696	0.0114163	0.118376	0.0127966
nrpd1-49	CHH	hypo	Chr1	5436563	5437770	1176203	1176373	82	171	1208	7.06433	-1955.18	-4.33442	-0.106962	0.0142769	0.121239	0.00912773
nrpd1-3	CHH	hypo	Chr5	10205670	10206451	20074708	20074846	3646	139	782	5.6259	-1708.97	-4.28051	-0.106962	0.0408554	0.147818	0.00895113
nrpd1-50	CHH	hypo	Chr3	17546317	17546499	13864351	13864397	2271	47	183	3.89362	-196.093	-3.94996	-0.106963	0.0168458	0.123809	0.0256268
nrpd1-50	CHH	hypo	Chr1	55465	56559	11602	11753	2	152	1095	7.20395	-1997.68	-3.94535	-0.106975	0.064352	0.171327	0.00787245
nrpe1-11	CHH	hypo	Chr2	16030155	16030307	9091327	9091362	1637	36	153	4.25	-185.044	-4.56101	-0.106977	0.0116338	0.118611	0.0207866
nrpd1-47	CHH	hypo	Chr5	17043460	17043908	22393425	22393493	3763	69	449	6.50725	-454.122	-4.39098	-0.106984	0.018015	0.124999	0.0168272
nrpd1-3	CHH	hypo	Chr4	16325064	16325940	17563266	17563420	3373	155	877	5.65806	-1746.08	-4.26864	-0.106985	0.0174542	0.124439	0.012572
nrpd1-49	CHH	hypo	Chr5	16909860	16910655	22213753	22213875	3917	123	796	6.47154	-885.035	-4.37532	-0.106987	0.015259	0.122246	0.0156619
nrpd1-51	CHH	hypo	Chr1	25640746	25642005	5204892	5205131	817	240	1260	5.25	-1972.78	-4.70757	-0.106987	0.0820094	0.188997	0.0143674
nrpd1-3	CHH	hypo	Chr1	670636	671131	135748	135811	17	64	496	7.75	-369.58	-4.28032	-0.106991	0.0135533	0.120544	0.0186595
nrpd1-50	CHH	hypo	Chr5	25823538	25824439	24275643	24275829	3985	187	902	4.82353	-2065.06	-4.05293	-0.106995	0.0228996	0.129895	0.00942662
nrpd1-49	CHH	hypo	Chr3	2251528	2251792	10639997	10640034	1730	38	265	6.97368	-184.059	-4.32216	-0.106997	0.0186303	0.125628	0.022123
nrpd1-49	CHH	hypo	Chr3	8219672	8220031	11926076	11926180	1819	105	360	3.42857	-538.949	-4.33642	-0.107002	0.0363079	0.14331	0.0208539
nrpd1-49	CHH	hypo	Chr3	16235093	16235387	13481234	13481272	2288	39	295	7.5641	-176.252	-4.30232	-0.107003	0.0224434	0.129446	0.0236867
nrpd1-47	CHH	hypo	Chr4	417518	418374	15188354	15188493	2339	140	857	6.12143	-1392.2	-4.55709	-0.107003	0.0121203	0.119123	0.0106115
nrpd1-3	CHH	hypo	Chr5	25823509	25824439	23051956	23052128	4320	173	931	5.3815	-2238.24	-4.3285	-0.107005	0.0274341	0.134439	0.00803315
nrpd1-49	CHH	hypo	Chr1	24732762	24733500	4933434	4933528	879	95	739	7.77895	-820.576	-4.74447	-0.107021	0.0170979	0.124119	0.0120661
nrpe1-11	CHH	hypo	Chr2	877598	878413	6115705	6115857	1009	153	816	5.33333	-1247.47	-4.43605	-0.107023	0.0258397	0.132862	0.012866
nrpd1-50	CHH	hypo	Chr2	6891900	6893448	7525511	7525822	1434	312	1549	4.96474	-4632.78	-3.94444	-0.10703	0.0926776	0.199707	0.00727135
nrpd1-49	CHH	hypo	Chr3	12670068	12670230	12793659	12793671	1992	13	163	12.5385	-82.7047	-4.37932	-0.107034	0.0254993	0.132533	0.0169244
nrpd1-50	CHH	hypo	Chr5	24435929	24436884	23977594	23977722	3970	129	956	7.41085	-2584.83	-4.89297	-0.107035	0.0627479	0.169782	0.0054067
nrpd1-49	CHH	hypo	Chr3	14304561	14305111	13092411	13092506	2188	96	551	5.73958	-1229.91	-4.61799	-0.107038	0.0670885	0.174127	0.00824212
nrpd1-51	CHH	hypo	Chr5	14967624	14967755	22156144	22156165	3643	22	132	6	-143.159	-4.80489	-0.107041	0.0554397	0.162481	0.0164657
nrpe1-11	CHH	hypo	Chr4	5333458	5333683	15624558	15624589	2765	32	226	7.0625	-148.02	-4.44853	-0.107043	0.00673424	0.113777	0.0231536
nrpd1-50	CHH	hypo	Chr4	9909039	9909514	17122558	17122607	2958	50	476	9.52	-276.636	-3.93732	-0.107055	0.134015	0.24107	0.0199077
nrpd1-49	CHH	hypo	Chr5	14022392	14022700	21674023	21674076	3770	54	309	5.72222	-460.805	-4.79621	-0.107067	0.0213846	0.128452	0.0119816
nrpd1-49	CHH	hypo	Chr3	11036309	11036848	12485218	12485357	1890	140	540	3.85714	-688.405	-4.33097	-0.107074	0.0249725	0.132046	0.0219688
nrpd1-50	CHH	hypo	Chr5	9013466	9013803	20904771	20904845	3282	75	338	4.50667	-333.819	-3.93517	-0.107075	0.0457596	0.152835	0.0240634
nrpd1-51	CHH	hypo	Chr1	6236419	6237057	1365348	1365419	78	72	639	8.875	-422.477	-4.72053	-0.107076	0.0184297	0.125506	0.0185321
nrpd1-47	CHH	hypo	Chr5	19726055	19726669	22944692	22944805	3808	114	615	5.39474	-1135.32	-4.44465	-0.107078	0.0103543	0.117432	0.0103933
nrpd1-49	CHH	hypo	Chr3	20539976	20540166	14374412	14374467	2373	56	191	3.41071	-278.145	-4.32868	-0.107081	0.0702761	0.177357	0.0217118
nrpe1-11	CHH	hypo	Chr3	11509211	11509335	12193215	12193243	1936	29	125	4.31034	-133.159	-4.43191	-0.107095	0.0336734	0.140768	0.023344
nrpd1-3	CHH	hypo	Chr4	16555230	16555741	17611307	17611455	3375	149	512	3.43624	-852.885	-4.27803	-0.107104	0.0183117	0.125416	0.0189601
nrpd1-49	CHH	hypo	Chr1	21374352	21374868	4251758	4251847	814	90	517	5.74444	-637.169	-4.36412	-0.107111	0.00912566	0.116237	0.0148971
nrpd1-50	CHH	hypo	Chr4	6700180	6700964	16471966	16472083	2809	118	785	6.65254	-977.905	-3.96482	-0.107114	0.0209637	0.128078	0.0152846
nrpe1-11	CHH	hypo	Chr1	26582765	26583223	5157170	5157219	904	50	459	9.18	-418.311	-4.6881	-0.107119	0.0133408	0.12046	0.0128001
nrpd1-49	CHH	hypo	Chr5	20277816	20277962	22905300	22905311	3982	12	147	12.25	-71.523	-4.49141	-0.107131	0.0590954	0.166226	0.0179778
nrpd1-47	CHH	hypo	Chr3	19739470	19740632	14300145	14300363	2260	219	1163	5.3105	-4108.97	-4.42133	-0.107136	0.0298845	0.13702	0.00529502
nrpd1-49	CHH	hypo	Chr1	20508766	20509861	4076997	4077158	774	162	1096	6.76543	-1743.34	-4.43562	-0.107136	0.0167443	0.12388	0.00904708
nrpd1-50	CHH	hypo	Chr5	17759880	17760204	22582820	22582870	3860	51	325	6.37255	-255.525	-3.93412	-0.107139	0.0182736	0.125413	0.0212429
nrpe1-11	CHH	hypo	Chr2	13335943	13336765	8532759	8532868	1592	110	823	7.48182	-815.787	-4.49636	-0.10714	0.0173863	0.124527	0.0152988
nrpd1-51	CHH	hypo	Chr1	16259332	16259691	3268093	3268150	585	58	360	6.2069	-356.412	-4.71457	-0.107167	0.0166732	0.12384	0.0181466
nrpd1-51	CHH	hypo	Chr4	14886677	14887921	18288904	18289124	2973	221	1245	5.63348	-5184.38	-4.71522	-0.10717	0.00999382	0.117164	0.00460733
nrpd1-3	CHH	hypo	Chr5	13620831	13621842	20704612	20704773	4007	162	1012	6.24691	-1533.28	-4.2592	-0.107183	0.0118642	0.119047	0.0116829
nrpd1-50	CHH	hypo	Chr1	11427587	11428661	2445361	2445545	211	185	1075	5.81081	-2772.02	-4.02241	-0.1072	0.0311071	0.138307	0.00791949
nrpd1-51	CHH	hypo	Chr2	18803471	18803832	10119642	10119701	1559	60	362	6.03333	-337.677	-4.76494	-0.107209	0.013448	0.120657	0.0189458
nrpd1-47	CHH	hypo	Chr2	13335772	13336704	8847055	8847178	1509	124	933	7.52419	-1129.91	-4.42486	-0.107218	0.0193253	0.126543	0.0135871
nrpd1-47	CHH	hypo	Chr1	21526695	21526847	4309989	4309996	781	8	153	19.125	-38.1908	-4.48404	-0.107224	0.0596497	0.166874	0.0224726
nrpe1-11	CHH	hypo	Chr3	9607993	9608557	11838553	11838612	1875	60	565	9.41667	-414.735	-4.69866	-0.107231	0.0224744	0.129705	0.0154774
nrpd1-3	CHH	hypo	Chr5	11614590	11615155	20333684	20333780	3787	97	566	5.83505	-709.468	-4.34855	-0.10727	0.0180936	0.125363	0.0144996
nrpe1-11	CHH	hypo	Chr1	17655035	17655218	3392004	3392041	687	38	184	4.84211	-189.034	-4.44775	-0.107271	0.0177853	0.125057	0.0216999
nrpd1-51	CHH	hypo	Chr5	19014201	19015299	22984878	22985053	3745	176	1099	6.24432	-1776.48	-4.88723	-0.107277	0.0204376	0.127714	0.0102028
nrpd1-50	CHH	hypo	Chr1	11407707	11408067	2441088	2441128	210	41	361	8.80488	-375.821	-4.00111	-0.107277	0.0149908	0.122268	0.0119103
nrpd1-47	CHH	hypo	Chr1	26780604	26781072	5393715	5393790	864	76	469	6.17105	-392.108	-4.4044	-0.107282	0.015991	0.123273	0.0208352
nrpe1-11	CHH	hypo	Chr2	5557850	5558105	7003804	7003840	1386	37	256	6.91892	-176.31	-4.43536	-0.107284	0.0355386	0.142823	0.0225288
nrpd1-3	CHH	hypo	Chr2	402598	403439	5943613	5943764	1062	152	842	5.53947	-2882.16	-4.29288	-0.107284	0.0484152	0.155699	0.00570464
nrpd1-3	CHH	hypo	Chr5	5976883	5978756	19243072	19243388	3539	317	1874	5.91167	-3513.15	-4.44967	-0.107298	0.0105882	0.117887	0.0113905
nrpd1-50	CHH	hypo	Chr3	3716746	3717004	11053696	11053739	1692	44	259	5.88636	-183.024	-3.94561	-0.107307	0.0224845	0.129792	0.0258213
nrpd1-47	CHH	hypo	Chr3	6054136	6054982	11540893	11541008	1686	116	847	7.30172	-789.471	-4.41009	-0.107308	0.0141732	0.121481	0.0164786
nrpe1-11	CHH	hypo	Chr3	10531531	10532236	12017809	12017934	1889	126	706	5.60317	-1037.09	-4.45276	-0.107318	0.0322476	0.139565	0.0130563
nrpd1-49	CHH	hypo	Chr1	14297109	14298052	2971736	2971863	392	128	944	7.375	-944.615	-4.32755	-0.107334	0.0127397	0.120073	0.0144728
nrpd1-51	CHH	hypo	Chr5	11614613	11615108	21541256	21541356	3338	101	496	4.91089	-618.387	-4.72019	-0.107343	0.0120602	0.119404	0.017338
nrpd1-47	CHH	hypo	Chr4	6243303	6243909	16344912	16344980	2732	69	607	8.7971	-405.829	-4.4113	-0.107346	0.0215467	0.128892	0.0183301
nrpd1-51	CHH	hypo	Chr5	9175806	9176926	21067807	21067984	3158	178	1121	6.29775	-2152.49	-4.75473	-0.107352	0.00991338	0.117266	0.00998926
nrpd1-47	CHH	hypo	Chr5	18444365	18444512	22678422	22678433	3789	12	148	12.3333	-55.9588	-4.44708	-0.107355	0.00774275	0.115097	0.0230232
nrpd1-47	CHH	hypo	Chr5	17365027	17365719	22457622	22457698	3773	77	693	9	-398.999	-4.39729	-0.10737	0.0168384	0.124209	0.0209974
nrpd1-49	CHH	hypo	Chr2	9455982	9456273	7991171	7991198	1543	28	292	10.4286	-130.628	-4.30252	-0.107374	0.0271238	0.134498	0.023009
nrpd1-47	CHH	hypo	Chr5	19391207	19391592	22874019	22874058	3806	40	386	9.65	-232.485	-4.7307	-0.107375	0.0277771	0.135153	0.0184123
nrpd1-49	CHH	hypo	Chr1	22042614	22043509	4373593	4373696	835	104	896	8.61538	-893.451	-4.31704	-0.10738	0.0199091	0.12729	0.0119918
nrpd1-47	CHH	hypo	Chr2	19353586	19354615	10141348	10141551	1595	204	1030	5.04902	-3760.16	-4.41527	-0.107385	0.0132834	0.120669	0.00567952
WT_Col0	CHH	hypo	Chr5	24703477	24703921	24303952	24304038	3729	87	445	5.11494	-209.446	-1.68716	-0.10739	0.142935	0.250325	0.0442272
nrpd1-51	CHH	hypo	Chr2	8090397	8090759	7825489	7825533	1417	45	363	8.06667	-266.743	-4.71867	-0.107393	0.0194289	0.126822	0.0181823
nrpd1-3	CHH	hypo	Chr3	15977495	15979015	12865119	12865354	2437	236	1521	6.44492	-3136.31	-4.26801	-0.107396	0.0150454	0.122442	0.00790212
nrpd1-47	CHH	hypo	Chr1	11736773	11737841	2496733	2496853	221	121	1069	8.83471	-1019.31	-4.39425	-0.107398	0.0115387	0.118937	0.0129715
nrpd1-49	CHH	hypo	Chr4	7905525	7906815	16567587	16567770	2903	184	1291	7.0163	-1348.26	-4.30471	-0.1074	0.0174927	0.124893	0.0150548
nrpd1-49	CHH	hypo	Chr1	5101001	5102153	1101693	1101976	82	284	1153	4.05986	-1796.67	-4.31708	-0.107405	0.0687814	0.176186	0.0172138
nrpe1-11	CHH	hypo	Chr1	13070233	13070971	2647570	2647691	316	122	739	6.05738	-872.901	-4.44062	-0.107408	0.0156609	0.123069	0.0142136
nrpd1-47	CHH	hypo	Chr3	15733495	15733714	13472078	13472122	2175	45	220	4.88889	-246.358	-4.67057	-0.10742	0.049909	0.157329	0.0194147
nrpd1-51	CHH	hypo	Chr2	6089345	6089591	7421839	7421861	1354	23	247	10.7391	-112.954	-4.7223	-0.10742	0.0148962	0.122316	0.0218783
nrpd1-47	CHH	hypo	Chr5	9616474	9617497	20982824	20982970	3228	147	1024	6.96599	-1981.24	-4.41405	-0.107428	0.0172785	0.124706	0.0112469
nrpe1-11	CHH	hypo	Chr1	7283289	7283505	1522704	1522730	133	27	217	8.03704	-185.928	-5.73916	-0.107433	0.0112742	0.118708	0.0156284
nrpd1-47	CHH	hypo	Chr5	6981765	6982711	20438905	20439026	3176	122	947	7.7623	-2181.51	-4.42034	-0.107468	0.034405	0.141873	0.00674825
nrpd1-51	CHH	hypo	Chr4	6184233	6184616	16470281	16470314	2719	34	384	11.2941	-198.945	-4.79053	-0.107476	0.019824	0.1273	0.0183878
nrpd1-49	CHH	hypo	Chr4	13887196	13888408	17800020	17800189	3118	170	1213	7.13529	-1764.16	-4.30596	-0.107485	0.0244963	0.131982	0.00990519
nrpd1-47	CHH	hypo	Chr5	9738544	9739387	21007177	21007346	3231	170	844	4.96471	-1202.6	-4.42941	-0.107486	0.0231891	0.130675	0.0150532
nrpd1-49	CHH	hypo	Chr1	12662410	12662637	2666744	2666776	258	33	228	6.90909	-248.083	-4.42015	-0.107488	0.00962246	0.117111	0.0143315
nrpd1-51	CHH	hypo	Chr5	13096095	13097480	21814636	21814840	3533	205	1386	6.76098	-2083.61	-4.71955	-0.107512	0.0332787	0.140791	0.0113619
nrpe1-11	CHH	hypo	Chr1	23884677	23885143	4618245	4618356	851	112	467	4.16964	-734.212	-4.5245	-0.107521	0.0683423	0.175863	0.0170594
nrpe1-11	CHH	hypo	Chr4	5794120	5794692	15705534	15705635	2787	102	573	5.61765	-621.103	-4.48841	-0.107525	0.0123629	0.119888	0.0178804
nrpd1-47	CHH	hypo	Chr3	17364104	17366210	13801280	13801718	2220	439	2107	4.79954	-4249.94	-4.41138	-0.107528	0.0467357	0.154263	0.0120515
nrpd1-50	CHH	hypo	Chr3	16876918	16878017	13726819	13727060	2255	242	1100	4.54545	-1656.58	-3.98943	-0.107529	0.0604268	0.167955	0.0171975
nrpd1-3	CHH	hypo	Chr1	6403241	6404113	1328615	1328770	124	156	873	5.59615	-946.79	-4.26316	-0.10754	0.0101261	0.117666	0.0177638
nrpe1-11	CHH	hypo	Chr2	6035912	6036901	7093278	7093461	1419	184	990	5.38043	-1749.63	-4.4746	-0.107544	0.0116759	0.119219	0.0115886
nrpd1-3	CHH	hypo	Chr4	11123586	11124288	16493054	16493193	3270	140	703	5.02143	-1033.05	-4.24601	-0.10755	0.0232938	0.130844	0.0149304
nrpd1-50	CHH	hypo	Chr1	20622266	20622976	4138483	4138622	734	140	711	5.07857	-928.089	-3.98511	-0.107555	0.033027	0.140582	0.0158061
nrpd1-49	CHH	hypo	Chr3	22372043	22373237	14769040	14769231	2408	192	1195	6.22396	-2165.06	-4.39871	-0.10756	0.0241939	0.131754	0.00958337
nrpe1-11	CHH	hypo	Chr2	13232844	13232985	8512826	8512847	1590	22	142	6.45455	-144.046	-4.55674	-0.107568	0.0162694	0.123837	0.0164424
nrpd1-3	CHH	hypo	Chr5	10209963	10210636	20075497	20075597	3646	101	674	6.67327	-790.98	-4.27497	-0.10757	0.0236034	0.131173	0.014123
nrpd1-50	CHH	hypo	Chr5	8353005	8354344	20772382	20772570	3256	189	1340	7.08995	-1554.64	-3.94292	-0.107574	0.0589995	0.166574	0.0122099
nrpd1-51	CHH	hypo	Chr5	16909860	16910704	22551507	22551646	3699	140	845	6.03571	-1291.78	-4.73191	-0.107579	0.0106683	0.118247	0.0128478
nrpd1-50	CHH	hypo	Chr3	7634335	7635161	11914895	11915039	1746	145	827	5.70345	-1695.2	-4.42243	-0.107589	0.0144061	0.121996	0.00871608
nrpd1-49	CHH	hypo	Chr5	9178081	9178975	20758030	20758111	3340	82	895	10.9146	-1036.98	-4.35105	-0.107592	0.022224	0.129816	0.00874435
nrpd1-49	CHH	hypo	Chr5	16015023	16015286	22028082	22028113	3901	32	264	8.25	-198.152	-4.37946	-0.107594	0.0515495	0.159143	0.0173524
nrpd1-3	CHH	hypo	Chr2	5583687	5584683	6907052	6907170	1483	119	997	8.37815	-1223.24	-4.2564	-0.107596	0.0125416	0.120137	0.0138418
nrpd1-50	CHH	hypo	Chr3	9179531	9180314	12227552	12227692	1796	141	784	5.56028	-2713.96	-4.31837	-0.10761	0.0120541	0.119664	0.00603202
nrpd1-49	CHH	hypo	Chr5	22674016	22674855	23392502	23392667	4020	166	840	5.06024	-2056.09	-4.31619	-0.107613	0.0359988	0.143611	0.0109623
nrpd1-50	CHH	hypo	Chr4	5193474	5194325	16185808	16185970	2723	163	852	5.22699	-794.87	-3.93323	-0.107623	0.0281519	0.135775	0.0224037
nrpd1-51	CHH	hypo	Chr5	21268904	21269322	23455418	23455513	3772	96	419	4.36458	-519.52	-4.70999	-0.10763	0.017798	0.125428	0.0196392
nrpd1-47	CHH	hypo	Chr3	1369897	1371204	10516402	10516557	1612	156	1308	8.38462	-1953.49	-4.77738	-0.107632	0.00863999	0.116272	0.00920883
nrpe1-11	CHH	hypo	Chr5	10789884	10790683	20450258	20450340	3479	83	800	9.63855	-553.194	-4.43904	-0.107634	0.0436457	0.15128	0.0164966
nrpd1-50	CHH	hypo	Chr1	9384154	9384647	2015129	2015161	168	33	494	14.9697	-154.902	-3.93509	-0.107635	0.131952	0.239586	0.0228537
nrpd1-50	CHH	hypo	Chr1	16808	18492	3454	3714	1	261	1685	6.45594	-1575.8	-3.94804	-0.107636	0.0336184	0.141255	0.0172497
nrpd1-3	CHH	hypo	Chr3	16212707	16213088	12908766	12908824	2443	59	382	6.47458	-279.04	-4.2642	-0.107639	0.00977861	0.117417	0.0229561
[truncated: 26,852 more rows]
