# Supplementary material for: The NRPD1 N-terminus contains a Pol IV-specific motif that is critical for genome surveillance in Arabidopsis
Source: Nucleic Acids Res. 2019 Aug 2;47(17):9037–52. doi: 10.1093/nar/gkz618 (PMC6753494; doi:10.1093/nar/gkz618)
Supplement: gkz618_Supplemental_Files [file gkz618_supplemental_files.zip › Table_S09.xlsx]

## Sheet: 24nt_levels_in_DMRs
Table S09. Level of 24 nt reads measured in pol IV DMRs
Total small RNA (sRNA) and 24 nt sRNA reads measured in all the DMRs called by BSseq with the number of 24 nt reads normalized per million (RPM) or per kilo million (RPKM) base pairs in each sample: WT Col-0, WT SucSul and WT outcross controls; the point mutants nrpd1-47, nrpd1-49, nrpd1-50, and nrpd1-51; and the T-DNA mutants nrpd1-3 and nrpe1-11.
DMRs (compared to SucSul)	Locus	Chr	Start	End	Length	Sample	Total sRNA reads in DMR	Total 24nt reads in DMR	RPM.24nt	RPKM.24nt
nrpd1_3|CHH_DMR	Chr1:125-302	Chr1	125	302	178	WT_Col0	74	55	0.819	4.601
nrpd1_3|CHH_DMR	Chr1:125-302	Chr1	125	302	178	WT_SucSul	81	58	0.734	4.124
nrpd1_3|CHH_DMR	Chr1:125-302	Chr1	125	302	178	nrpd1-47	4	2	0.028	0.157
nrpd1_3|CHH_DMR	Chr1:125-302	Chr1	125	302	178	nrpd1-49	1	0	0	0
nrpd1_3|CHH_DMR	Chr1:125-302	Chr1	125	302	178	nrpd1-50	2	2	0.034	0.191
nrpd1_3|CHH_DMR	Chr1:125-302	Chr1	125	302	178	nrpd1-51	1	0	0	0
nrpd1_3|CHH_DMR	Chr1:125-302	Chr1	125	302	178	WT_SucSul	132	109	1.505	8.455
nrpd1_3|CHH_DMR	Chr1:125-302	Chr1	125	302	178	nrpd1-3	0	0	0	0
nrpd1_3|CHH_DMR	Chr1:125-302	Chr1	125	302	178	nrpe1-11	27	20	0.307	1.725
nrpd1_47|CHH_DMR	Chr1:138-314	Chr1	138	314	177	WT_Col0	74	56	0.834	4.712
nrpd1_47|CHH_DMR	Chr1:138-314	Chr1	138	314	177	WT_SucSul	82	60	0.759	4.288
nrpd1_47|CHH_DMR	Chr1:138-314	Chr1	138	314	177	nrpd1-47	5	3	0.042	0.237
nrpd1_47|CHH_DMR	Chr1:138-314	Chr1	138	314	177	nrpd1-49	1	0	0	0
nrpd1_47|CHH_DMR	Chr1:138-314	Chr1	138	314	177	nrpd1-50	2	2	0.034	0.192
nrpd1_47|CHH_DMR	Chr1:138-314	Chr1	138	314	177	nrpd1-51	1	0	0	0
nrpd1_47|CHH_DMR	Chr1:138-314	Chr1	138	314	177	WT_SucSul	142	118	1.629	9.203
nrpd1_47|CHH_DMR	Chr1:138-314	Chr1	138	314	177	nrpd1-3	0	0	0	0
nrpd1_47|CHH_DMR	Chr1:138-314	Chr1	138	314	177	nrpe1-11	29	19	0.291	1.644
nrpd1_3|CHG_DMR	Chr5:187-295	Chr5	187	295	109	WT_Col0	279	208	3.098	28.422
nrpd1_3|CHG_DMR	Chr5:187-295	Chr5	187	295	109	WT_SucSul	333	250	3.164	29.028
nrpd1_3|CHG_DMR	Chr5:187-295	Chr5	187	295	109	nrpd1-47	3	1	0.014	0.128
nrpd1_3|CHG_DMR	Chr5:187-295	Chr5	187	295	109	nrpd1-49	1	0	0	0
nrpd1_3|CHG_DMR	Chr5:187-295	Chr5	187	295	109	nrpd1-50	6	2	0.034	0.312
nrpd1_3|CHG_DMR	Chr5:187-295	Chr5	187	295	109	nrpd1-51	2	0	0	0
nrpd1_3|CHG_DMR	Chr5:187-295	Chr5	187	295	109	WT_SucSul	296	229	3.161	29
nrpd1_3|CHG_DMR	Chr5:187-295	Chr5	187	295	109	nrpd1-3	2	0	0	0
nrpd1_3|CHG_DMR	Chr5:187-295	Chr5	187	295	109	nrpe1-11	35	26	0.399	3.661
nrpe1_11|CHG_DMR	Chr5:187-295	Chr5	187	295	109	WT_Col0	279	208	3.098	28.422
nrpe1_11|CHG_DMR	Chr5:187-295	Chr5	187	295	109	WT_SucSul	333	250	3.164	29.028
nrpe1_11|CHG_DMR	Chr5:187-295	Chr5	187	295	109	nrpd1-47	3	1	0.014	0.128
nrpe1_11|CHG_DMR	Chr5:187-295	Chr5	187	295	109	nrpd1-49	1	0	0	0
nrpe1_11|CHG_DMR	Chr5:187-295	Chr5	187	295	109	nrpd1-50	6	2	0.034	0.312
nrpe1_11|CHG_DMR	Chr5:187-295	Chr5	187	295	109	nrpd1-51	2	0	0	0
nrpe1_11|CHG_DMR	Chr5:187-295	Chr5	187	295	109	WT_SucSul	296	229	3.161	29
nrpe1_11|CHG_DMR	Chr5:187-295	Chr5	187	295	109	nrpd1-3	2	0	0	0
nrpe1_11|CHG_DMR	Chr5:187-295	Chr5	187	295	109	nrpe1-11	35	26	0.399	3.661
nrpd1_47|CHG_DMR	Chr5:187-295	Chr5	187	295	109	WT_Col0	279	208	3.098	28.422
nrpd1_47|CHG_DMR	Chr5:187-295	Chr5	187	295	109	WT_SucSul	333	250	3.164	29.028
nrpd1_47|CHG_DMR	Chr5:187-295	Chr5	187	295	109	nrpd1-47	3	1	0.014	0.128
nrpd1_47|CHG_DMR	Chr5:187-295	Chr5	187	295	109	nrpd1-49	1	0	0	0
nrpd1_47|CHG_DMR	Chr5:187-295	Chr5	187	295	109	nrpd1-50	6	2	0.034	0.312
nrpd1_47|CHG_DMR	Chr5:187-295	Chr5	187	295	109	nrpd1-51	2	0	0	0
nrpd1_47|CHG_DMR	Chr5:187-295	Chr5	187	295	109	WT_SucSul	296	229	3.161	29
nrpd1_47|CHG_DMR	Chr5:187-295	Chr5	187	295	109	nrpd1-3	2	0	0	0
nrpd1_47|CHG_DMR	Chr5:187-295	Chr5	187	295	109	nrpe1-11	35	26	0.399	3.661
nrpe1_11|CHH_DMR	Chr5:198-338	Chr5	198	338	141	WT_Col0	361	272	4.051	28.73
nrpe1_11|CHH_DMR	Chr5:198-338	Chr5	198	338	141	WT_SucSul	458	342	4.328	30.695
nrpe1_11|CHH_DMR	Chr5:198-338	Chr5	198	338	141	nrpd1-47	2	0	0	0
nrpe1_11|CHH_DMR	Chr5:198-338	Chr5	198	338	141	nrpd1-49	1	0	0	0
nrpe1_11|CHH_DMR	Chr5:198-338	Chr5	198	338	141	nrpd1-50	7	3	0.051	0.362
nrpe1_11|CHH_DMR	Chr5:198-338	Chr5	198	338	141	nrpd1-51	0	0	0	0
nrpe1_11|CHH_DMR	Chr5:198-338	Chr5	198	338	141	WT_SucSul	361	279	3.851	27.312
nrpe1_11|CHH_DMR	Chr5:198-338	Chr5	198	338	141	nrpd1-3	1	0	0	0
nrpe1_11|CHH_DMR	Chr5:198-338	Chr5	198	338	141	nrpe1-11	52	35	0.536	3.801
nrpd1_3|CHG_DMR	Chr3:381-1555	Chr3	381	1555	1175	WT_Col0	3097	2443	36.383	30.964
nrpd1_3|CHG_DMR	Chr3:381-1555	Chr3	381	1555	1175	WT_SucSul	5882	4620	58.468	49.76
nrpd1_3|CHG_DMR	Chr3:381-1555	Chr3	381	1555	1175	nrpd1-47	18	4	0.056	0.048
nrpd1_3|CHG_DMR	Chr3:381-1555	Chr3	381	1555	1175	nrpd1-49	6	4	0.066	0.056
nrpd1_3|CHG_DMR	Chr3:381-1555	Chr3	381	1555	1175	nrpd1-50	48	29	0.497	0.423
nrpd1_3|CHG_DMR	Chr3:381-1555	Chr3	381	1555	1175	nrpd1-51	17	6	0.095	0.081
nrpd1_3|CHG_DMR	Chr3:381-1555	Chr3	381	1555	1175	WT_SucSul	3707	2939	40.568	34.526
nrpd1_3|CHG_DMR	Chr3:381-1555	Chr3	381	1555	1175	nrpd1-3	11	3	0.047	0.04
nrpd1_3|CHG_DMR	Chr3:381-1555	Chr3	381	1555	1175	nrpe1-11	691	483	7.404	6.301
nrpe1_11|CHG_DMR	Chr2:8219-8861	Chr2	8219	8861	643	WT_Col0	1122760	39176	583.438	907.369
nrpe1_11|CHG_DMR	Chr2:8219-8861	Chr2	8219	8861	643	WT_SucSul	561937	20127	254.715	396.135
nrpe1_11|CHG_DMR	Chr2:8219-8861	Chr2	8219	8861	643	nrpd1-47	1002818	28249	394.414	613.397
nrpe1_11|CHG_DMR	Chr2:8219-8861	Chr2	8219	8861	643	nrpd1-49	866311	24124	396.49	616.625
nrpe1_11|CHG_DMR	Chr2:8219-8861	Chr2	8219	8861	643	nrpd1-50	809480	23287	399.02	620.56
nrpe1_11|CHG_DMR	Chr2:8219-8861	Chr2	8219	8861	643	nrpd1-51	733943	22061	350.67	545.365
nrpe1_11|CHG_DMR	Chr2:8219-8861	Chr2	8219	8861	643	WT_SucSul	559738	20211	278.977	433.868
nrpe1_11|CHG_DMR	Chr2:8219-8861	Chr2	8219	8861	643	nrpd1-3	761563	20881	328.67	511.151
nrpe1_11|CHG_DMR	Chr2:8219-8861	Chr2	8219	8861	643	nrpe1-11	704430	22247	341.009	530.341
nrpe1_11|CHG_DMR	Chr4:16466-17547	Chr4	16466	17547	1082	WT_Col0	789	537	7.997	7.391
nrpe1_11|CHG_DMR	Chr4:16466-17547	Chr4	16466	17547	1082	WT_SucSul	980	684	8.656	8
nrpe1_11|CHG_DMR	Chr4:16466-17547	Chr4	16466	17547	1082	nrpd1-47	3	3	0.042	0.039
nrpe1_11|CHG_DMR	Chr4:16466-17547	Chr4	16466	17547	1082	nrpd1-49	5	3	0.049	0.045
nrpe1_11|CHG_DMR	Chr4:16466-17547	Chr4	16466	17547	1082	nrpd1-50	20	14	0.24	0.222
nrpe1_11|CHG_DMR	Chr4:16466-17547	Chr4	16466	17547	1082	nrpd1-51	0	0	0	0
nrpe1_11|CHG_DMR	Chr4:16466-17547	Chr4	16466	17547	1082	WT_SucSul	826	585	8.075	7.463
nrpe1_11|CHG_DMR	Chr4:16466-17547	Chr4	16466	17547	1082	nrpd1-3	2	0	0	0
nrpe1_11|CHG_DMR	Chr4:16466-17547	Chr4	16466	17547	1082	nrpe1-11	207	144	2.207	2.04
nrpd1_51|CHG_DMR	Chr4:16466-17258	Chr4	16466	17258	793	WT_Col0	770	528	7.863	9.916
nrpd1_51|CHG_DMR	Chr4:16466-17258	Chr4	16466	17258	793	WT_SucSul	951	666	8.428	10.628
nrpd1_51|CHG_DMR	Chr4:16466-17258	Chr4	16466	17258	793	nrpd1-47	3	3	0.042	0.053
nrpd1_51|CHG_DMR	Chr4:16466-17258	Chr4	16466	17258	793	nrpd1-49	4	3	0.049	0.062
nrpd1_51|CHG_DMR	Chr4:16466-17258	Chr4	16466	17258	793	nrpd1-50	20	14	0.24	0.303
nrpd1_51|CHG_DMR	Chr4:16466-17258	Chr4	16466	17258	793	nrpd1-51	0	0	0	0
nrpd1_51|CHG_DMR	Chr4:16466-17258	Chr4	16466	17258	793	WT_SucSul	806	575	7.937	10.009
nrpd1_51|CHG_DMR	Chr4:16466-17258	Chr4	16466	17258	793	nrpd1-3	2	0	0	0
nrpd1_51|CHG_DMR	Chr4:16466-17258	Chr4	16466	17258	793	nrpe1-11	199	138	2.115	2.667
nrpd1_50|CHH_DMR	Chr1:16808-18492	Chr1	16808	18492	1685	WT_Col0	5061	3514	52.333	31.058
nrpd1_50|CHH_DMR	Chr1:16808-18492	Chr1	16808	18492	1685	WT_SucSul	6151	4394	55.608	33.002
nrpd1_50|CHH_DMR	Chr1:16808-18492	Chr1	16808	18492	1685	nrpd1-47	17	5	0.07	0.042
nrpd1_50|CHH_DMR	Chr1:16808-18492	Chr1	16808	18492	1685	nrpd1-49	11	6	0.099	0.059
nrpd1_50|CHH_DMR	Chr1:16808-18492	Chr1	16808	18492	1685	nrpd1-50	77	55	0.942	0.559
nrpd1_50|CHH_DMR	Chr1:16808-18492	Chr1	16808	18492	1685	nrpd1-51	15	5	0.079	0.047
nrpd1_50|CHH_DMR	Chr1:16808-18492	Chr1	16808	18492	1685	WT_SucSul	5098	3616	49.913	29.622
nrpd1_50|CHH_DMR	Chr1:16808-18492	Chr1	16808	18492	1685	nrpd1-3	15	5	0.079	0.047
nrpd1_50|CHH_DMR	Chr1:16808-18492	Chr1	16808	18492	1685	nrpe1-11	891	650	9.963	5.913
nrpd1_47|CHH_DMR	Chr1:16860-18413	Chr1	16860	18413	1554	WT_Col0	4624	3221	47.97	30.869
nrpd1_47|CHH_DMR	Chr1:16860-18413	Chr1	16860	18413	1554	WT_SucSul	5637	4048	51.229	32.966
nrpd1_47|CHH_DMR	Chr1:16860-18413	Chr1	16860	18413	1554	nrpd1-47	16	4	0.056	0.036
nrpd1_47|CHH_DMR	Chr1:16860-18413	Chr1	16860	18413	1554	nrpd1-49	8	5	0.082	0.053
nrpd1_47|CHH_DMR	Chr1:16860-18413	Chr1	16860	18413	1554	nrpd1-50	73	52	0.891	0.573
nrpd1_47|CHH_DMR	Chr1:16860-18413	Chr1	16860	18413	1554	nrpd1-51	12	4	0.064	0.041
nrpd1_47|CHH_DMR	Chr1:16860-18413	Chr1	16860	18413	1554	WT_SucSul	4571	3261	45.012	28.965
nrpd1_47|CHH_DMR	Chr1:16860-18413	Chr1	16860	18413	1554	nrpd1-3	12	5	0.079	0.051
nrpd1_47|CHH_DMR	Chr1:16860-18413	Chr1	16860	18413	1554	nrpe1-11	786	580	8.89	5.721
nrpd1_3|CHH_DMR	Chr1:16875-18451	Chr1	16875	18451	1577	WT_Col0	4928	3439	51.216	32.477
nrpd1_3|CHH_DMR	Chr1:16875-18451	Chr1	16875	18451	1577	WT_SucSul	6005	4299	54.406	34.5
nrpd1_3|CHH_DMR	Chr1:16875-18451	Chr1	16875	18451	1577	nrpd1-47	16	4	0.056	0.036
nrpd1_3|CHH_DMR	Chr1:16875-18451	Chr1	16875	18451	1577	nrpd1-49	9	5	0.082	0.052
nrpd1_3|CHH_DMR	Chr1:16875-18451	Chr1	16875	18451	1577	nrpd1-50	77	55	0.942	0.597
nrpd1_3|CHH_DMR	Chr1:16875-18451	Chr1	16875	18451	1577	nrpd1-51	15	5	0.079	0.05
nrpd1_3|CHH_DMR	Chr1:16875-18451	Chr1	16875	18451	1577	WT_SucSul	4950	3518	48.56	30.793
nrpd1_3|CHH_DMR	Chr1:16875-18451	Chr1	16875	18451	1577	nrpd1-3	14	5	0.079	0.05
nrpd1_3|CHH_DMR	Chr1:16875-18451	Chr1	16875	18451	1577	nrpe1-11	840	622	9.534	6.046
nrpd1_51|CHH_DMR	Chr1:16879-18373	Chr1	16879	18373	1495	WT_Col0	4537	3160	47.061	31.479
nrpd1_51|CHH_DMR	Chr1:16879-18373	Chr1	16879	18373	1495	WT_SucSul	5549	3991	50.508	33.785
nrpd1_51|CHH_DMR	Chr1:16879-18373	Chr1	16879	18373	1495	nrpd1-47	16	4	0.056	0.037
nrpd1_51|CHH_DMR	Chr1:16879-18373	Chr1	16879	18373	1495	nrpd1-49	8	5	0.082	0.055
nrpd1_51|CHH_DMR	Chr1:16879-18373	Chr1	16879	18373	1495	nrpd1-50	72	52	0.891	0.596
nrpd1_51|CHH_DMR	Chr1:16879-18373	Chr1	16879	18373	1495	nrpd1-51	12	4	0.064	0.043
nrpd1_51|CHH_DMR	Chr1:16879-18373	Chr1	16879	18373	1495	WT_SucSul	4500	3213	44.35	29.666
nrpd1_51|CHH_DMR	Chr1:16879-18373	Chr1	16879	18373	1495	nrpd1-3	12	5	0.079	0.053
nrpd1_51|CHH_DMR	Chr1:16879-18373	Chr1	16879	18373	1495	nrpe1-11	763	562	8.615	5.763
nrpd1_49|CHH_DMR	Chr1:16886-18451	Chr1	16886	18451	1566	WT_Col0	4928	3439	51.216	32.705
nrpd1_49|CHH_DMR	Chr1:16886-18451	Chr1	16886	18451	1566	WT_SucSul	6005	4299	54.406	34.742
nrpd1_49|CHH_DMR	Chr1:16886-18451	Chr1	16886	18451	1566	nrpd1-47	16	4	0.056	0.036
nrpd1_49|CHH_DMR	Chr1:16886-18451	Chr1	16886	18451	1566	nrpd1-49	9	5	0.082	0.052
nrpd1_49|CHH_DMR	Chr1:16886-18451	Chr1	16886	18451	1566	nrpd1-50	77	55	0.942	0.602
nrpd1_49|CHH_DMR	Chr1:16886-18451	Chr1	16886	18451	1566	nrpd1-51	15	5	0.079	0.05
nrpd1_49|CHH_DMR	Chr1:16886-18451	Chr1	16886	18451	1566	WT_SucSul	4950	3518	48.56	31.009
nrpd1_49|CHH_DMR	Chr1:16886-18451	Chr1	16886	18451	1566	nrpd1-3	14	5	0.079	0.05
nrpd1_49|CHH_DMR	Chr1:16886-18451	Chr1	16886	18451	1566	nrpe1-11	840	622	9.534	6.088
nrpe1_11|CHH_DMR	Chr1:17578-18503	Chr1	17578	18503	926	WT_Col0	4844	3362	50.069	54.07
nrpe1_11|CHH_DMR	Chr1:17578-18503	Chr1	17578	18503	926	WT_SucSul	5880	4224	53.456	57.728
nrpe1_11|CHH_DMR	Chr1:17578-18503	Chr1	17578	18503	926	nrpd1-47	17	5	0.07	0.076
nrpe1_11|CHH_DMR	Chr1:17578-18503	Chr1	17578	18503	926	nrpd1-49	11	6	0.099	0.107
nrpe1_11|CHH_DMR	Chr1:17578-18503	Chr1	17578	18503	926	nrpd1-50	75	54	0.925	0.999
nrpe1_11|CHH_DMR	Chr1:17578-18503	Chr1	17578	18503	926	nrpd1-51	15	5	0.079	0.085
nrpe1_11|CHH_DMR	Chr1:17578-18503	Chr1	17578	18503	926	WT_SucSul	4922	3497	48.27	52.127
nrpe1_11|CHH_DMR	Chr1:17578-18503	Chr1	17578	18503	926	nrpd1-3	14	5	0.079	0.085
nrpe1_11|CHH_DMR	Chr1:17578-18503	Chr1	17578	18503	926	nrpe1-11	866	634	9.718	10.495
nrpd1_3|CHG_DMR	Chr1:17641-19007	Chr1	17641	19007	1367	WT_Col0	5228	3542	52.75	38.588
nrpd1_3|CHG_DMR	Chr1:17641-19007	Chr1	17641	19007	1367	WT_SucSul	6317	4413	55.848	40.854
nrpd1_3|CHG_DMR	Chr1:17641-19007	Chr1	17641	19007	1367	nrpd1-47	20	5	0.07	0.051
nrpd1_3|CHG_DMR	Chr1:17641-19007	Chr1	17641	19007	1367	nrpd1-49	11	6	0.099	0.072
nrpd1_3|CHG_DMR	Chr1:17641-19007	Chr1	17641	19007	1367	nrpd1-50	81	55	0.942	0.689
nrpd1_3|CHG_DMR	Chr1:17641-19007	Chr1	17641	19007	1367	nrpd1-51	17	6	0.095	0.069
nrpd1_3|CHG_DMR	Chr1:17641-19007	Chr1	17641	19007	1367	WT_SucSul	5294	3692	50.962	37.28
nrpd1_3|CHG_DMR	Chr1:17641-19007	Chr1	17641	19007	1367	nrpd1-3	16	5	0.079	0.058
nrpd1_3|CHG_DMR	Chr1:17641-19007	Chr1	17641	19007	1367	nrpe1-11	932	658	10.086	7.378
nrpe1_11|CHG_DMR	Chr1:17641-19007	Chr1	17641	19007	1367	WT_Col0	5228	3542	52.75	38.588
nrpe1_11|CHG_DMR	Chr1:17641-19007	Chr1	17641	19007	1367	WT_SucSul	6317	4413	55.848	40.854
nrpe1_11|CHG_DMR	Chr1:17641-19007	Chr1	17641	19007	1367	nrpd1-47	20	5	0.07	0.051
nrpe1_11|CHG_DMR	Chr1:17641-19007	Chr1	17641	19007	1367	nrpd1-49	11	6	0.099	0.072
nrpe1_11|CHG_DMR	Chr1:17641-19007	Chr1	17641	19007	1367	nrpd1-50	81	55	0.942	0.689
nrpe1_11|CHG_DMR	Chr1:17641-19007	Chr1	17641	19007	1367	nrpd1-51	17	6	0.095	0.069
nrpe1_11|CHG_DMR	Chr1:17641-19007	Chr1	17641	19007	1367	WT_SucSul	5294	3692	50.962	37.28
nrpe1_11|CHG_DMR	Chr1:17641-19007	Chr1	17641	19007	1367	nrpd1-3	16	5	0.079	0.058
nrpe1_11|CHG_DMR	Chr1:17641-19007	Chr1	17641	19007	1367	nrpe1-11	932	658	10.086	7.378
nrpd1_47|CHG_DMR	Chr1:17641-18791	Chr1	17641	18791	1151	WT_Col0	5226	3542	52.75	45.83
nrpd1_47|CHG_DMR	Chr1:17641-18791	Chr1	17641	18791	1151	WT_SucSul	6315	4413	55.848	48.521
nrpd1_47|CHG_DMR	Chr1:17641-18791	Chr1	17641	18791	1151	nrpd1-47	19	5	0.07	0.061
nrpd1_47|CHG_DMR	Chr1:17641-18791	Chr1	17641	18791	1151	nrpd1-49	11	6	0.099	0.086
nrpd1_47|CHG_DMR	Chr1:17641-18791	Chr1	17641	18791	1151	nrpd1-50	81	55	0.942	0.818
nrpd1_47|CHG_DMR	Chr1:17641-18791	Chr1	17641	18791	1151	nrpd1-51	17	6	0.095	0.083
nrpd1_47|CHG_DMR	Chr1:17641-18791	Chr1	17641	18791	1151	WT_SucSul	5294	3692	50.962	44.276
nrpd1_47|CHG_DMR	Chr1:17641-18791	Chr1	17641	18791	1151	nrpd1-3	15	5	0.079	0.069
nrpd1_47|CHG_DMR	Chr1:17641-18791	Chr1	17641	18791	1151	nrpe1-11	932	658	10.086	8.763
nrpd1_49|CHG_DMR	Chr1:17641-18940	Chr1	17641	18940	1300	WT_Col0	5227	3542	52.75	40.577
nrpd1_49|CHG_DMR	Chr1:17641-18940	Chr1	17641	18940	1300	WT_SucSul	6315	4413	55.848	42.96
nrpd1_49|CHG_DMR	Chr1:17641-18940	Chr1	17641	18940	1300	nrpd1-47	19	5	0.07	0.054
nrpd1_49|CHG_DMR	Chr1:17641-18940	Chr1	17641	18940	1300	nrpd1-49	11	6	0.099	0.076
nrpd1_49|CHG_DMR	Chr1:17641-18940	Chr1	17641	18940	1300	nrpd1-50	81	55	0.942	0.725
nrpd1_49|CHG_DMR	Chr1:17641-18940	Chr1	17641	18940	1300	nrpd1-51	17	6	0.095	0.073
nrpd1_49|CHG_DMR	Chr1:17641-18940	Chr1	17641	18940	1300	WT_SucSul	5294	3692	50.962	39.202
nrpd1_49|CHG_DMR	Chr1:17641-18940	Chr1	17641	18940	1300	nrpd1-3	15	5	0.079	0.061
nrpd1_49|CHG_DMR	Chr1:17641-18940	Chr1	17641	18940	1300	nrpe1-11	932	658	10.086	7.758
nrpd1_50|CHG_DMR	Chr1:17641-18791	Chr1	17641	18791	1151	WT_Col0	5226	3542	52.75	45.83
nrpd1_50|CHG_DMR	Chr1:17641-18791	Chr1	17641	18791	1151	WT_SucSul	6315	4413	55.848	48.521
nrpd1_50|CHG_DMR	Chr1:17641-18791	Chr1	17641	18791	1151	nrpd1-47	19	5	0.07	0.061
nrpd1_50|CHG_DMR	Chr1:17641-18791	Chr1	17641	18791	1151	nrpd1-49	11	6	0.099	0.086
nrpd1_50|CHG_DMR	Chr1:17641-18791	Chr1	17641	18791	1151	nrpd1-50	81	55	0.942	0.818
nrpd1_50|CHG_DMR	Chr1:17641-18791	Chr1	17641	18791	1151	nrpd1-51	17	6	0.095	0.083
nrpd1_50|CHG_DMR	Chr1:17641-18791	Chr1	17641	18791	1151	WT_SucSul	5294	3692	50.962	44.276
nrpd1_50|CHG_DMR	Chr1:17641-18791	Chr1	17641	18791	1151	nrpd1-3	15	5	0.079	0.069
nrpd1_50|CHG_DMR	Chr1:17641-18791	Chr1	17641	18791	1151	nrpe1-11	932	658	10.086	8.763
nrpd1_51|CHG_DMR	Chr1:17641-18791	Chr1	17641	18791	1151	WT_Col0	5226	3542	52.75	45.83
nrpd1_51|CHG_DMR	Chr1:17641-18791	Chr1	17641	18791	1151	WT_SucSul	6315	4413	55.848	48.521
nrpd1_51|CHG_DMR	Chr1:17641-18791	Chr1	17641	18791	1151	nrpd1-47	19	5	0.07	0.061
nrpd1_51|CHG_DMR	Chr1:17641-18791	Chr1	17641	18791	1151	nrpd1-49	11	6	0.099	0.086
nrpd1_51|CHG_DMR	Chr1:17641-18791	Chr1	17641	18791	1151	nrpd1-50	81	55	0.942	0.818
nrpd1_51|CHG_DMR	Chr1:17641-18791	Chr1	17641	18791	1151	nrpd1-51	17	6	0.095	0.083
nrpd1_51|CHG_DMR	Chr1:17641-18791	Chr1	17641	18791	1151	WT_SucSul	5294	3692	50.962	44.276
nrpd1_51|CHG_DMR	Chr1:17641-18791	Chr1	17641	18791	1151	nrpd1-3	15	5	0.079	0.069
nrpd1_51|CHG_DMR	Chr1:17641-18791	Chr1	17641	18791	1151	nrpe1-11	932	658	10.086	8.763
nrpd1_51|CHH_DMR	Chr3:42627-43236	Chr3	42627	43236	610	WT_Col0	3837	2871	42.757	70.093
nrpd1_51|CHH_DMR	Chr3:42627-43236	Chr3	42627	43236	610	WT_SucSul	4984	3814	48.268	79.128
nrpd1_51|CHH_DMR	Chr3:42627-43236	Chr3	42627	43236	610	nrpd1-47	6	3	0.042	0.069
nrpd1_51|CHH_DMR	Chr3:42627-43236	Chr3	42627	43236	610	nrpd1-49	5	4	0.066	0.108
nrpd1_51|CHH_DMR	Chr3:42627-43236	Chr3	42627	43236	610	nrpd1-50	21	16	0.274	0.449
nrpd1_51|CHH_DMR	Chr3:42627-43236	Chr3	42627	43236	610	nrpd1-51	3	3	0.048	0.079
nrpd1_51|CHH_DMR	Chr3:42627-43236	Chr3	42627	43236	610	WT_SucSul	4019	3113	42.97	70.443
nrpd1_51|CHH_DMR	Chr3:42627-43236	Chr3	42627	43236	610	nrpd1-3	4	3	0.047	0.077
nrpd1_51|CHH_DMR	Chr3:42627-43236	Chr3	42627	43236	610	nrpe1-11	33	24	0.368	0.603
nrpd1_3|CHH_DMR	Chr3:42703-43176	Chr3	42703	43176	474	WT_Col0	3835	2870	42.742	90.173
nrpd1_3|CHH_DMR	Chr3:42703-43176	Chr3	42703	43176	474	WT_SucSul	4981	3814	48.268	101.831
nrpd1_3|CHH_DMR	Chr3:42703-43176	Chr3	42703	43176	474	nrpd1-47	6	3	0.042	0.089
nrpd1_3|CHH_DMR	Chr3:42703-43176	Chr3	42703	43176	474	nrpd1-49	5	4	0.066	0.139
nrpd1_3|CHH_DMR	Chr3:42703-43176	Chr3	42703	43176	474	nrpd1-50	20	16	0.274	0.578
nrpd1_3|CHH_DMR	Chr3:42703-43176	Chr3	42703	43176	474	nrpd1-51	3	3	0.048	0.101
nrpd1_3|CHH_DMR	Chr3:42703-43176	Chr3	42703	43176	474	WT_SucSul	4019	3113	42.97	90.654
nrpd1_3|CHH_DMR	Chr3:42703-43176	Chr3	42703	43176	474	nrpd1-3	4	3	0.047	0.099
nrpd1_3|CHH_DMR	Chr3:42703-43176	Chr3	42703	43176	474	nrpe1-11	33	24	0.368	0.776
nrpd1_47|CHH_DMR	Chr3:42703-43176	Chr3	42703	43176	474	WT_Col0	3835	2870	42.742	90.173
nrpd1_47|CHH_DMR	Chr3:42703-43176	Chr3	42703	43176	474	WT_SucSul	4981	3814	48.268	101.831
nrpd1_47|CHH_DMR	Chr3:42703-43176	Chr3	42703	43176	474	nrpd1-47	6	3	0.042	0.089
nrpd1_47|CHH_DMR	Chr3:42703-43176	Chr3	42703	43176	474	nrpd1-49	5	4	0.066	0.139
nrpd1_47|CHH_DMR	Chr3:42703-43176	Chr3	42703	43176	474	nrpd1-50	20	16	0.274	0.578
nrpd1_47|CHH_DMR	Chr3:42703-43176	Chr3	42703	43176	474	nrpd1-51	3	3	0.048	0.101
nrpd1_47|CHH_DMR	Chr3:42703-43176	Chr3	42703	43176	474	WT_SucSul	4019	3113	42.97	90.654
nrpd1_47|CHH_DMR	Chr3:42703-43176	Chr3	42703	43176	474	nrpd1-3	4	3	0.047	0.099
nrpd1_47|CHH_DMR	Chr3:42703-43176	Chr3	42703	43176	474	nrpe1-11	33	24	0.368	0.776
nrpd1_49|CHH_DMR	Chr3:42703-43167	Chr3	42703	43167	465	WT_Col0	3835	2870	42.742	91.918
nrpd1_49|CHH_DMR	Chr3:42703-43167	Chr3	42703	43167	465	WT_SucSul	4981	3814	48.268	103.802
nrpd1_49|CHH_DMR	Chr3:42703-43167	Chr3	42703	43167	465	nrpd1-47	6	3	0.042	0.09
nrpd1_49|CHH_DMR	Chr3:42703-43167	Chr3	42703	43167	465	nrpd1-49	5	4	0.066	0.142
nrpd1_49|CHH_DMR	Chr3:42703-43167	Chr3	42703	43167	465	nrpd1-50	20	16	0.274	0.589
nrpd1_49|CHH_DMR	Chr3:42703-43167	Chr3	42703	43167	465	nrpd1-51	3	3	0.048	0.103
nrpd1_49|CHH_DMR	Chr3:42703-43167	Chr3	42703	43167	465	WT_SucSul	4019	3113	42.97	92.409
nrpd1_49|CHH_DMR	Chr3:42703-43167	Chr3	42703	43167	465	nrpd1-3	4	3	0.047	0.101
nrpd1_49|CHH_DMR	Chr3:42703-43167	Chr3	42703	43167	465	nrpe1-11	33	24	0.368	0.791
nrpd1_50|CHH_DMR	Chr3:42703-43176	Chr3	42703	43176	474	WT_Col0	3835	2870	42.742	90.173
nrpd1_50|CHH_DMR	Chr3:42703-43176	Chr3	42703	43176	474	WT_SucSul	4981	3814	48.268	101.831
nrpd1_50|CHH_DMR	Chr3:42703-43176	Chr3	42703	43176	474	nrpd1-47	6	3	0.042	0.089
nrpd1_50|CHH_DMR	Chr3:42703-43176	Chr3	42703	43176	474	nrpd1-49	5	4	0.066	0.139
nrpd1_50|CHH_DMR	Chr3:42703-43176	Chr3	42703	43176	474	nrpd1-50	20	16	0.274	0.578
nrpd1_50|CHH_DMR	Chr3:42703-43176	Chr3	42703	43176	474	nrpd1-51	3	3	0.048	0.101
nrpd1_50|CHH_DMR	Chr3:42703-43176	Chr3	42703	43176	474	WT_SucSul	4019	3113	42.97	90.654
nrpd1_50|CHH_DMR	Chr3:42703-43176	Chr3	42703	43176	474	nrpd1-3	4	3	0.047	0.099
nrpd1_50|CHH_DMR	Chr3:42703-43176	Chr3	42703	43176	474	nrpe1-11	33	24	0.368	0.776
nrpe1_11|CHH_DMR	Chr3:42721-43149	Chr3	42721	43149	429	WT_Col0	3835	2870	42.742	99.632
nrpe1_11|CHH_DMR	Chr3:42721-43149	Chr3	42721	43149	429	WT_SucSul	4981	3814	48.268	112.513
nrpe1_11|CHH_DMR	Chr3:42721-43149	Chr3	42721	43149	429	nrpd1-47	6	3	0.042	0.098
nrpe1_11|CHH_DMR	Chr3:42721-43149	Chr3	42721	43149	429	nrpd1-49	5	4	0.066	0.154
nrpe1_11|CHH_DMR	Chr3:42721-43149	Chr3	42721	43149	429	nrpd1-50	20	16	0.274	0.639
nrpe1_11|CHH_DMR	Chr3:42721-43149	Chr3	42721	43149	429	nrpd1-51	3	3	0.048	0.112
nrpe1_11|CHH_DMR	Chr3:42721-43149	Chr3	42721	43149	429	WT_SucSul	4019	3113	42.97	100.163
nrpe1_11|CHH_DMR	Chr3:42721-43149	Chr3	42721	43149	429	nrpd1-3	4	3	0.047	0.11
nrpe1_11|CHH_DMR	Chr3:42721-43149	Chr3	42721	43149	429	nrpe1-11	33	24	0.368	0.858
nrpd1_47|CHG_DMR	Chr3:42748-43202	Chr3	42748	43202	455	WT_Col0	3836	2870	42.742	93.938
nrpd1_47|CHG_DMR	Chr3:42748-43202	Chr3	42748	43202	455	WT_SucSul	4982	3814	48.268	106.084
nrpd1_47|CHG_DMR	Chr3:42748-43202	Chr3	42748	43202	455	nrpd1-47	6	3	0.042	0.092
nrpd1_47|CHG_DMR	Chr3:42748-43202	Chr3	42748	43202	455	nrpd1-49	5	4	0.066	0.145
nrpd1_47|CHG_DMR	Chr3:42748-43202	Chr3	42748	43202	455	nrpd1-50	21	16	0.274	0.602
nrpd1_47|CHG_DMR	Chr3:42748-43202	Chr3	42748	43202	455	nrpd1-51	3	3	0.048	0.105
nrpd1_47|CHG_DMR	Chr3:42748-43202	Chr3	42748	43202	455	WT_SucSul	4019	3113	42.97	94.44
nrpd1_47|CHG_DMR	Chr3:42748-43202	Chr3	42748	43202	455	nrpd1-3	4	3	0.047	0.103
nrpd1_47|CHG_DMR	Chr3:42748-43202	Chr3	42748	43202	455	nrpe1-11	33	24	0.368	0.809
nrpd1_49|CHG_DMR	Chr3:42748-43202	Chr3	42748	43202	455	WT_Col0	3836	2870	42.742	93.938
nrpd1_49|CHG_DMR	Chr3:42748-43202	Chr3	42748	43202	455	WT_SucSul	4982	3814	48.268	106.084
nrpd1_49|CHG_DMR	Chr3:42748-43202	Chr3	42748	43202	455	nrpd1-47	6	3	0.042	0.092
nrpd1_49|CHG_DMR	Chr3:42748-43202	Chr3	42748	43202	455	nrpd1-49	5	4	0.066	0.145
nrpd1_49|CHG_DMR	Chr3:42748-43202	Chr3	42748	43202	455	nrpd1-50	21	16	0.274	0.602
nrpd1_49|CHG_DMR	Chr3:42748-43202	Chr3	42748	43202	455	nrpd1-51	3	3	0.048	0.105
nrpd1_49|CHG_DMR	Chr3:42748-43202	Chr3	42748	43202	455	WT_SucSul	4019	3113	42.97	94.44
nrpd1_49|CHG_DMR	Chr3:42748-43202	Chr3	42748	43202	455	nrpd1-3	4	3	0.047	0.103
nrpd1_49|CHG_DMR	Chr3:42748-43202	Chr3	42748	43202	455	nrpe1-11	33	24	0.368	0.809
nrpd1_50|CHG_DMR	Chr3:42748-43202	Chr3	42748	43202	455	WT_Col0	3836	2870	42.742	93.938
nrpd1_50|CHG_DMR	Chr3:42748-43202	Chr3	42748	43202	455	WT_SucSul	4982	3814	48.268	106.084
nrpd1_50|CHG_DMR	Chr3:42748-43202	Chr3	42748	43202	455	nrpd1-47	6	3	0.042	0.092
nrpd1_50|CHG_DMR	Chr3:42748-43202	Chr3	42748	43202	455	nrpd1-49	5	4	0.066	0.145
nrpd1_50|CHG_DMR	Chr3:42748-43202	Chr3	42748	43202	455	nrpd1-50	21	16	0.274	0.602
nrpd1_50|CHG_DMR	Chr3:42748-43202	Chr3	42748	43202	455	nrpd1-51	3	3	0.048	0.105
nrpd1_50|CHG_DMR	Chr3:42748-43202	Chr3	42748	43202	455	WT_SucSul	4019	3113	42.97	94.44
nrpd1_50|CHG_DMR	Chr3:42748-43202	Chr3	42748	43202	455	nrpd1-3	4	3	0.047	0.103
nrpd1_50|CHG_DMR	Chr3:42748-43202	Chr3	42748	43202	455	nrpe1-11	33	24	0.368	0.809
nrpd1_3|CHG_DMR	Chr3:42761-43143	Chr3	42761	43143	383	WT_Col0	3835	2870	42.742	111.598
nrpd1_3|CHG_DMR	Chr3:42761-43143	Chr3	42761	43143	383	WT_SucSul	4981	3814	48.268	126.026
nrpd1_3|CHG_DMR	Chr3:42761-43143	Chr3	42761	43143	383	nrpd1-47	6	3	0.042	0.11
nrpd1_3|CHG_DMR	Chr3:42761-43143	Chr3	42761	43143	383	nrpd1-49	5	4	0.066	0.172
nrpd1_3|CHG_DMR	Chr3:42761-43143	Chr3	42761	43143	383	nrpd1-50	20	16	0.274	0.715
nrpd1_3|CHG_DMR	Chr3:42761-43143	Chr3	42761	43143	383	nrpd1-51	3	3	0.048	0.125
nrpd1_3|CHG_DMR	Chr3:42761-43143	Chr3	42761	43143	383	WT_SucSul	4019	3113	42.97	112.193
nrpd1_3|CHG_DMR	Chr3:42761-43143	Chr3	42761	43143	383	nrpd1-3	4	3	0.047	0.123
nrpd1_3|CHG_DMR	Chr3:42761-43143	Chr3	42761	43143	383	nrpe1-11	33	24	0.368	0.961
nrpe1_11|CHG_DMR	Chr3:42761-43238	Chr3	42761	43238	478	WT_Col0	3836	2870	42.742	89.418
nrpe1_11|CHG_DMR	Chr3:42761-43238	Chr3	42761	43238	478	WT_SucSul	4982	3814	48.268	100.979
nrpe1_11|CHG_DMR	Chr3:42761-43238	Chr3	42761	43238	478	nrpd1-47	6	3	0.042	0.088
nrpe1_11|CHG_DMR	Chr3:42761-43238	Chr3	42761	43238	478	nrpd1-49	5	4	0.066	0.138
nrpe1_11|CHG_DMR	Chr3:42761-43238	Chr3	42761	43238	478	nrpd1-50	21	16	0.274	0.573
nrpe1_11|CHG_DMR	Chr3:42761-43238	Chr3	42761	43238	478	nrpd1-51	3	3	0.048	0.1
nrpe1_11|CHG_DMR	Chr3:42761-43238	Chr3	42761	43238	478	WT_SucSul	4019	3113	42.97	89.895
nrpe1_11|CHG_DMR	Chr3:42761-43238	Chr3	42761	43238	478	nrpd1-3	4	3	0.047	0.098
nrpe1_11|CHG_DMR	Chr3:42761-43238	Chr3	42761	43238	478	nrpe1-11	33	24	0.368	0.77
nrpd1_51|CHG_DMR	Chr3:42761-43202	Chr3	42761	43202	442	WT_Col0	3836	2870	42.742	96.701
nrpd1_51|CHG_DMR	Chr3:42761-43202	Chr3	42761	43202	442	WT_SucSul	4982	3814	48.268	109.204
nrpd1_51|CHG_DMR	Chr3:42761-43202	Chr3	42761	43202	442	nrpd1-47	6	3	0.042	0.095
nrpd1_51|CHG_DMR	Chr3:42761-43202	Chr3	42761	43202	442	nrpd1-49	5	4	0.066	0.149
nrpd1_51|CHG_DMR	Chr3:42761-43202	Chr3	42761	43202	442	nrpd1-50	21	16	0.274	0.62
nrpd1_51|CHG_DMR	Chr3:42761-43202	Chr3	42761	43202	442	nrpd1-51	3	3	0.048	0.109
nrpd1_51|CHG_DMR	Chr3:42761-43202	Chr3	42761	43202	442	WT_SucSul	4019	3113	42.97	97.217
nrpd1_51|CHG_DMR	Chr3:42761-43202	Chr3	42761	43202	442	nrpd1-3	4	3	0.047	0.106
nrpd1_51|CHG_DMR	Chr3:42761-43202	Chr3	42761	43202	442	nrpe1-11	33	24	0.368	0.833
nrpd1_3|CHH_DMR	Chr1:44338-44878	Chr1	44338	44878	541	WT_Col0	2917	1922	28.624	52.909
nrpd1_3|CHH_DMR	Chr1:44338-44878	Chr1	44338	44878	541	WT_SucSul	4214	2721	34.435	63.651
nrpd1_3|CHH_DMR	Chr1:44338-44878	Chr1	44338	44878	541	nrpd1-47	9	6	0.084	0.155
nrpd1_3|CHH_DMR	Chr1:44338-44878	Chr1	44338	44878	541	nrpd1-49	4	0	0	0
nrpd1_3|CHH_DMR	Chr1:44338-44878	Chr1	44338	44878	541	nrpd1-50	12	9	0.154	0.285
nrpd1_3|CHH_DMR	Chr1:44338-44878	Chr1	44338	44878	541	nrpd1-51	1	1	0.016	0.03
nrpd1_3|CHH_DMR	Chr1:44338-44878	Chr1	44338	44878	541	WT_SucSul	2978	2046	28.241	52.201
nrpd1_3|CHH_DMR	Chr1:44338-44878	Chr1	44338	44878	541	nrpd1-3	3	1	0.016	0.03
nrpd1_3|CHH_DMR	Chr1:44338-44878	Chr1	44338	44878	541	nrpe1-11	46	34	0.521	0.963
nrpd1_47|CHH_DMR	Chr1:44384-45033	Chr1	44384	45033	650	WT_Col0	2921	1926	28.683	44.128
nrpd1_47|CHH_DMR	Chr1:44384-45033	Chr1	44384	45033	650	WT_SucSul	4218	2725	34.486	53.055
nrpd1_47|CHH_DMR	Chr1:44384-45033	Chr1	44384	45033	650	nrpd1-47	9	6	0.084	0.129
nrpd1_47|CHH_DMR	Chr1:44384-45033	Chr1	44384	45033	650	nrpd1-49	5	0	0	0
nrpd1_47|CHH_DMR	Chr1:44384-45033	Chr1	44384	45033	650	nrpd1-50	12	9	0.154	0.237
nrpd1_47|CHH_DMR	Chr1:44384-45033	Chr1	44384	45033	650	nrpd1-51	1	1	0.016	0.025
nrpd1_47|CHH_DMR	Chr1:44384-45033	Chr1	44384	45033	650	WT_SucSul	2979	2046	28.241	43.448
nrpd1_47|CHH_DMR	Chr1:44384-45033	Chr1	44384	45033	650	nrpd1-3	4	1	0.016	0.025
nrpd1_47|CHH_DMR	Chr1:44384-45033	Chr1	44384	45033	650	nrpe1-11	47	34	0.521	0.802
nrpd1_50|CHH_DMR	Chr1:44419-45033	Chr1	44419	45033	615	WT_Col0	2921	1926	28.683	46.639
nrpd1_50|CHH_DMR	Chr1:44419-45033	Chr1	44419	45033	615	WT_SucSul	4217	2725	34.486	56.075
nrpd1_50|CHH_DMR	Chr1:44419-45033	Chr1	44419	45033	615	nrpd1-47	9	6	0.084	0.137
nrpd1_50|CHH_DMR	Chr1:44419-45033	Chr1	44419	45033	615	nrpd1-49	5	0	0	0
nrpd1_50|CHH_DMR	Chr1:44419-45033	Chr1	44419	45033	615	nrpd1-50	12	9	0.154	0.25
nrpd1_50|CHH_DMR	Chr1:44419-45033	Chr1	44419	45033	615	nrpd1-51	1	1	0.016	0.026
nrpd1_50|CHH_DMR	Chr1:44419-45033	Chr1	44419	45033	615	WT_SucSul	2979	2046	28.241	45.92
nrpd1_50|CHH_DMR	Chr1:44419-45033	Chr1	44419	45033	615	nrpd1-3	4	1	0.016	0.026
nrpd1_50|CHH_DMR	Chr1:44419-45033	Chr1	44419	45033	615	nrpe1-11	47	34	0.521	0.847
nrpd1_51|CHH_DMR	Chr1:44449-45069	Chr1	44449	45069	621	WT_Col0	2922	1926	28.683	46.188
nrpd1_51|CHH_DMR	Chr1:44449-45069	Chr1	44449	45069	621	WT_SucSul	4219	2725	34.486	55.533
nrpd1_51|CHH_DMR	Chr1:44449-45069	Chr1	44449	45069	621	nrpd1-47	10	6	0.084	0.135
nrpd1_51|CHH_DMR	Chr1:44449-45069	Chr1	44449	45069	621	nrpd1-49	5	0	0	0
nrpd1_51|CHH_DMR	Chr1:44449-45069	Chr1	44449	45069	621	nrpd1-50	14	9	0.154	0.248
nrpd1_51|CHH_DMR	Chr1:44449-45069	Chr1	44449	45069	621	nrpd1-51	3	1	0.016	0.026
nrpd1_51|CHH_DMR	Chr1:44449-45069	Chr1	44449	45069	621	WT_SucSul	2979	2046	28.241	45.477
nrpd1_51|CHH_DMR	Chr1:44449-45069	Chr1	44449	45069	621	nrpd1-3	6	1	0.016	0.026
nrpd1_51|CHH_DMR	Chr1:44449-45069	Chr1	44449	45069	621	nrpe1-11	47	34	0.521	0.839
nrpd1_49|CHH_DMR	Chr1:44465-45033	Chr1	44465	45033	569	WT_Col0	2921	1926	28.683	50.409
nrpd1_49|CHH_DMR	Chr1:44465-45033	Chr1	44465	45033	569	WT_SucSul	4217	2725	34.486	60.608
nrpd1_49|CHH_DMR	Chr1:44465-45033	Chr1	44465	45033	569	nrpd1-47	9	6	0.084	0.148
nrpd1_49|CHH_DMR	Chr1:44465-45033	Chr1	44465	45033	569	nrpd1-49	5	0	0	0
nrpd1_49|CHH_DMR	Chr1:44465-45033	Chr1	44465	45033	569	nrpd1-50	12	9	0.154	0.271
nrpd1_49|CHH_DMR	Chr1:44465-45033	Chr1	44465	45033	569	nrpd1-51	1	1	0.016	0.028
nrpd1_49|CHH_DMR	Chr1:44465-45033	Chr1	44465	45033	569	WT_SucSul	2979	2046	28.241	49.633
nrpd1_49|CHH_DMR	Chr1:44465-45033	Chr1	44465	45033	569	nrpd1-3	4	1	0.016	0.028
nrpd1_49|CHH_DMR	Chr1:44465-45033	Chr1	44465	45033	569	nrpe1-11	47	34	0.521	0.916
nrpe1_11|CHH_DMR	Chr1:44523-45050	Chr1	44523	45050	528	WT_Col0	2920	1926	28.683	54.324
nrpe1_11|CHH_DMR	Chr1:44523-45050	Chr1	44523	45050	528	WT_SucSul	4219	2725	34.486	65.314
nrpe1_11|CHH_DMR	Chr1:44523-45050	Chr1	44523	45050	528	nrpd1-47	10	6	0.084	0.159
nrpe1_11|CHH_DMR	Chr1:44523-45050	Chr1	44523	45050	528	nrpd1-49	5	0	0	0
nrpe1_11|CHH_DMR	Chr1:44523-45050	Chr1	44523	45050	528	nrpd1-50	14	9	0.154	0.292
nrpe1_11|CHH_DMR	Chr1:44523-45050	Chr1	44523	45050	528	nrpd1-51	1	1	0.016	0.03
nrpe1_11|CHH_DMR	Chr1:44523-45050	Chr1	44523	45050	528	WT_SucSul	2978	2045	28.228	53.462
nrpe1_11|CHH_DMR	Chr1:44523-45050	Chr1	44523	45050	528	nrpd1-3	5	1	0.016	0.03
nrpe1_11|CHH_DMR	Chr1:44523-45050	Chr1	44523	45050	528	nrpe1-11	47	34	0.521	0.987
nrpd1_3|CHG_DMR	Chr1:44533-45010	Chr1	44533	45010	478	WT_Col0	2919	1926	28.683	60.006
nrpd1_3|CHG_DMR	Chr1:44533-45010	Chr1	44533	45010	478	WT_SucSul	4217	2725	34.486	72.146
nrpd1_3|CHG_DMR	Chr1:44533-45010	Chr1	44533	45010	478	nrpd1-47	9	6	0.084	0.176
nrpd1_3|CHG_DMR	Chr1:44533-45010	Chr1	44533	45010	478	nrpd1-49	4	0	0	0
nrpd1_3|CHG_DMR	Chr1:44533-45010	Chr1	44533	45010	478	nrpd1-50	12	9	0.154	0.322
nrpd1_3|CHG_DMR	Chr1:44533-45010	Chr1	44533	45010	478	nrpd1-51	1	1	0.016	0.033
nrpd1_3|CHG_DMR	Chr1:44533-45010	Chr1	44533	45010	478	WT_SucSul	2978	2045	28.228	59.054
nrpd1_3|CHG_DMR	Chr1:44533-45010	Chr1	44533	45010	478	nrpd1-3	3	1	0.016	0.033
nrpd1_3|CHG_DMR	Chr1:44533-45010	Chr1	44533	45010	478	nrpe1-11	47	34	0.521	1.09
nrpe1_11|CHG_DMR	Chr1:44685-44952	Chr1	44685	44952	268	WT_Col0	2918	1925	28.669	106.974
nrpe1_11|CHG_DMR	Chr1:44685-44952	Chr1	44685	44952	268	WT_SucSul	4211	2721	34.435	128.489
nrpe1_11|CHG_DMR	Chr1:44685-44952	Chr1	44685	44952	268	nrpd1-47	9	6	0.084	0.313
nrpe1_11|CHG_DMR	Chr1:44685-44952	Chr1	44685	44952	268	nrpd1-49	4	0	0	0
nrpe1_11|CHG_DMR	Chr1:44685-44952	Chr1	44685	44952	268	nrpd1-50	12	9	0.154	0.575
nrpe1_11|CHG_DMR	Chr1:44685-44952	Chr1	44685	44952	268	nrpd1-51	1	1	0.016	0.06
nrpe1_11|CHG_DMR	Chr1:44685-44952	Chr1	44685	44952	268	WT_SucSul	2976	2044	28.214	105.276
nrpe1_11|CHG_DMR	Chr1:44685-44952	Chr1	44685	44952	268	nrpd1-3	3	1	0.016	0.06
nrpe1_11|CHG_DMR	Chr1:44685-44952	Chr1	44685	44952	268	nrpe1-11	47	34	0.521	1.944
nrpd1_47|CHG_DMR	Chr1:44685-44951	Chr1	44685	44951	267	WT_Col0	2918	1925	28.669	107.375
nrpd1_47|CHG_DMR	Chr1:44685-44951	Chr1	44685	44951	267	WT_SucSul	4211	2721	34.435	128.97
nrpd1_47|CHG_DMR	Chr1:44685-44951	Chr1	44685	44951	267	nrpd1-47	9	6	0.084	0.315
nrpd1_47|CHG_DMR	Chr1:44685-44951	Chr1	44685	44951	267	nrpd1-49	4	0	0	0
nrpd1_47|CHG_DMR	Chr1:44685-44951	Chr1	44685	44951	267	nrpd1-50	12	9	0.154	0.577
nrpd1_47|CHG_DMR	Chr1:44685-44951	Chr1	44685	44951	267	nrpd1-51	1	1	0.016	0.06
nrpd1_47|CHG_DMR	Chr1:44685-44951	Chr1	44685	44951	267	WT_SucSul	2976	2044	28.214	105.67
nrpd1_47|CHG_DMR	Chr1:44685-44951	Chr1	44685	44951	267	nrpd1-3	3	1	0.016	0.06
nrpd1_47|CHG_DMR	Chr1:44685-44951	Chr1	44685	44951	267	nrpe1-11	47	34	0.521	1.951
nrpd1_49|CHG_DMR	Chr1:44685-44924	Chr1	44685	44924	240	WT_Col0	2915	1922	28.624	119.267
nrpd1_49|CHG_DMR	Chr1:44685-44924	Chr1	44685	44924	240	WT_SucSul	4210	2720	34.423	143.429
nrpd1_49|CHG_DMR	Chr1:44685-44924	Chr1	44685	44924	240	nrpd1-47	9	6	0.084	0.35
nrpd1_49|CHG_DMR	Chr1:44685-44924	Chr1	44685	44924	240	nrpd1-49	4	0	0	0
nrpd1_49|CHG_DMR	Chr1:44685-44924	Chr1	44685	44924	240	nrpd1-50	12	9	0.154	0.642
nrpd1_49|CHG_DMR	Chr1:44685-44924	Chr1	44685	44924	240	nrpd1-51	1	1	0.016	0.067
nrpd1_49|CHG_DMR	Chr1:44685-44924	Chr1	44685	44924	240	WT_SucSul	2976	2044	28.214	117.558
nrpd1_49|CHG_DMR	Chr1:44685-44924	Chr1	44685	44924	240	nrpd1-3	3	1	0.016	0.067
nrpd1_49|CHG_DMR	Chr1:44685-44924	Chr1	44685	44924	240	nrpe1-11	47	34	0.521	2.171
nrpd1_50|CHG_DMR	Chr1:44685-44739	Chr1	44685	44739	55	WT_Col0	2874	1900	28.296	514.473
nrpd1_50|CHG_DMR	Chr1:44685-44739	Chr1	44685	44739	55	WT_SucSul	4140	2674	33.841	615.291
nrpd1_50|CHG_DMR	Chr1:44685-44739	Chr1	44685	44739	55	nrpd1-47	9	6	0.084	1.527
nrpd1_50|CHG_DMR	Chr1:44685-44739	Chr1	44685	44739	55	nrpd1-49	4	0	0	0
nrpd1_50|CHG_DMR	Chr1:44685-44739	Chr1	44685	44739	55	nrpd1-50	12	9	0.154	2.8
nrpd1_50|CHG_DMR	Chr1:44685-44739	Chr1	44685	44739	55	nrpd1-51	1	1	0.016	0.291
nrpd1_50|CHG_DMR	Chr1:44685-44739	Chr1	44685	44739	55	WT_SucSul	2932	2012	27.772	504.945
nrpd1_50|CHG_DMR	Chr1:44685-44739	Chr1	44685	44739	55	nrpd1-3	3	1	0.016	0.291
nrpd1_50|CHG_DMR	Chr1:44685-44739	Chr1	44685	44739	55	nrpe1-11	45	33	0.506	9.2
nrpd1_51|CHG_DMR	Chr1:44685-44951	Chr1	44685	44951	267	WT_Col0	2918	1925	28.669	107.375
nrpd1_51|CHG_DMR	Chr1:44685-44951	Chr1	44685	44951	267	WT_SucSul	4211	2721	34.435	128.97
nrpd1_51|CHG_DMR	Chr1:44685-44951	Chr1	44685	44951	267	nrpd1-47	9	6	0.084	0.315
nrpd1_51|CHG_DMR	Chr1:44685-44951	Chr1	44685	44951	267	nrpd1-49	4	0	0	0
nrpd1_51|CHG_DMR	Chr1:44685-44951	Chr1	44685	44951	267	nrpd1-50	12	9	0.154	0.577
nrpd1_51|CHG_DMR	Chr1:44685-44951	Chr1	44685	44951	267	nrpd1-51	1	1	0.016	0.06
nrpd1_51|CHG_DMR	Chr1:44685-44951	Chr1	44685	44951	267	WT_SucSul	2976	2044	28.214	105.67
nrpd1_51|CHG_DMR	Chr1:44685-44951	Chr1	44685	44951	267	nrpd1-3	3	1	0.016	0.06
nrpd1_51|CHG_DMR	Chr1:44685-44951	Chr1	44685	44951	267	nrpe1-11	47	34	0.521	1.951
nrpd1_3|CHG_DMR	Chr3:50805-51428	Chr3	50805	51428	624	WT_Col0	85	63	0.938	1.503
nrpd1_3|CHG_DMR	Chr3:50805-51428	Chr3	50805	51428	624	WT_SucSul	102	74	0.936	1.5
nrpd1_3|CHG_DMR	Chr3:50805-51428	Chr3	50805	51428	624	nrpd1-47	4	3	0.042	0.067
nrpd1_3|CHG_DMR	Chr3:50805-51428	Chr3	50805	51428	624	nrpd1-49	0	0	0	0
nrpd1_3|CHG_DMR	Chr3:50805-51428	Chr3	50805	51428	624	nrpd1-50	2	2	0.034	0.054
nrpd1_3|CHG_DMR	Chr3:50805-51428	Chr3	50805	51428	624	nrpd1-51	0	0	0	0
nrpd1_3|CHG_DMR	Chr3:50805-51428	Chr3	50805	51428	624	WT_SucSul	107	75	1.035	1.659
nrpd1_3|CHG_DMR	Chr3:50805-51428	Chr3	50805	51428	624	nrpd1-3	0	0	0	0
nrpd1_3|CHG_DMR	Chr3:50805-51428	Chr3	50805	51428	624	nrpe1-11	4	4	0.061	0.098
nrpd1_50|CHH_DMR	Chr1:55465-56559	Chr1	55465	56559	1095	WT_Col0	1982	1323	19.703	17.994
nrpd1_50|CHH_DMR	Chr1:55465-56559	Chr1	55465	56559	1095	WT_SucSul	2450	1662	21.033	19.208
nrpd1_50|CHH_DMR	Chr1:55465-56559	Chr1	55465	56559	1095	nrpd1-47	19	9	0.126	0.115
nrpd1_50|CHH_DMR	Chr1:55465-56559	Chr1	55465	56559	1095	nrpd1-49	12	2	0.033	0.03
nrpd1_50|CHH_DMR	Chr1:55465-56559	Chr1	55465	56559	1095	nrpd1-50	43	23	0.394	0.36
nrpd1_50|CHH_DMR	Chr1:55465-56559	Chr1	55465	56559	1095	nrpd1-51	7	0	0	0
nrpd1_50|CHH_DMR	Chr1:55465-56559	Chr1	55465	56559	1095	WT_SucSul	1988	1380	19.048	17.395
nrpd1_50|CHH_DMR	Chr1:55465-56559	Chr1	55465	56559	1095	nrpd1-3	10	3	0.047	0.043
nrpd1_50|CHH_DMR	Chr1:55465-56559	Chr1	55465	56559	1095	nrpe1-11	285	167	2.56	2.338
nrpd1_49|CHH_DMR	Chr1:55467-56574	Chr1	55467	56574	1108	WT_Col0	1984	1324	19.718	17.796
nrpd1_49|CHH_DMR	Chr1:55467-56574	Chr1	55467	56574	1108	WT_SucSul	2452	1664	21.059	19.006
nrpd1_49|CHH_DMR	Chr1:55467-56574	Chr1	55467	56574	1108	nrpd1-47	19	9	0.126	0.114
nrpd1_49|CHH_DMR	Chr1:55467-56574	Chr1	55467	56574	1108	nrpd1-49	12	2	0.033	0.03
nrpd1_49|CHH_DMR	Chr1:55467-56574	Chr1	55467	56574	1108	nrpd1-50	44	24	0.411	0.371
nrpd1_49|CHH_DMR	Chr1:55467-56574	Chr1	55467	56574	1108	nrpd1-51	7	0	0	0
nrpd1_49|CHH_DMR	Chr1:55467-56574	Chr1	55467	56574	1108	WT_SucSul	1989	1381	19.062	17.204
nrpd1_49|CHH_DMR	Chr1:55467-56574	Chr1	55467	56574	1108	nrpd1-3	10	3	0.047	0.042
nrpd1_49|CHH_DMR	Chr1:55467-56574	Chr1	55467	56574	1108	nrpe1-11	286	167	2.56	2.31
nrpe1_11|CHH_DMR	Chr1:55483-56581	Chr1	55483	56581	1099	WT_Col0	1984	1324	19.718	17.942
nrpe1_11|CHH_DMR	Chr1:55483-56581	Chr1	55483	56581	1099	WT_SucSul	2453	1665	21.071	19.173
nrpe1_11|CHH_DMR	Chr1:55483-56581	Chr1	55483	56581	1099	nrpd1-47	19	9	0.126	0.115
nrpe1_11|CHH_DMR	Chr1:55483-56581	Chr1	55483	56581	1099	nrpd1-49	14	2	0.033	0.03
nrpe1_11|CHH_DMR	Chr1:55483-56581	Chr1	55483	56581	1099	nrpd1-50	44	24	0.411	0.374
nrpe1_11|CHH_DMR	Chr1:55483-56581	Chr1	55483	56581	1099	nrpd1-51	7	0	0	0
nrpe1_11|CHH_DMR	Chr1:55483-56581	Chr1	55483	56581	1099	WT_SucSul	1990	1381	19.062	17.345
nrpe1_11|CHH_DMR	Chr1:55483-56581	Chr1	55483	56581	1099	nrpd1-3	10	3	0.047	0.043
nrpe1_11|CHH_DMR	Chr1:55483-56581	Chr1	55483	56581	1099	nrpe1-11	286	167	2.56	2.329
nrpd1_47|CHH_DMR	Chr1:55488-56608	Chr1	55488	56608	1121	WT_Col0	1993	1329	19.792	17.656
nrpd1_47|CHH_DMR	Chr1:55488-56608	Chr1	55488	56608	1121	WT_SucSul	2462	1671	21.147	18.864
nrpd1_47|CHH_DMR	Chr1:55488-56608	Chr1	55488	56608	1121	nrpd1-47	19	9	0.126	0.112
nrpd1_47|CHH_DMR	Chr1:55488-56608	Chr1	55488	56608	1121	nrpd1-49	14	2	0.033	0.029
nrpd1_47|CHH_DMR	Chr1:55488-56608	Chr1	55488	56608	1121	nrpd1-50	44	24	0.411	0.367
nrpd1_47|CHH_DMR	Chr1:55488-56608	Chr1	55488	56608	1121	nrpd1-51	8	0	0	0
nrpd1_47|CHH_DMR	Chr1:55488-56608	Chr1	55488	56608	1121	WT_SucSul	1997	1386	19.131	17.066
nrpd1_47|CHH_DMR	Chr1:55488-56608	Chr1	55488	56608	1121	nrpd1-3	11	3	0.047	0.042
nrpd1_47|CHH_DMR	Chr1:55488-56608	Chr1	55488	56608	1121	nrpe1-11	288	169	2.59	2.31
nrpd1_3|CHH_DMR	Chr1:55495-55973	Chr1	55495	55973	479	WT_Col0	1254	915	13.627	28.449
nrpd1_3|CHH_DMR	Chr1:55495-55973	Chr1	55495	55973	479	WT_SucSul	1567	1180	14.933	31.175
nrpd1_3|CHH_DMR	Chr1:55495-55973	Chr1	55495	55973	479	nrpd1-47	9	5	0.07	0.146
nrpd1_3|CHH_DMR	Chr1:55495-55973	Chr1	55495	55973	479	nrpd1-49	6	1	0.016	0.033
nrpd1_3|CHH_DMR	Chr1:55495-55973	Chr1	55495	55973	479	nrpd1-50	22	13	0.223	0.466
nrpd1_3|CHH_DMR	Chr1:55495-55973	Chr1	55495	55973	479	nrpd1-51	2	0	0	0
nrpd1_3|CHH_DMR	Chr1:55495-55973	Chr1	55495	55973	479	WT_SucSul	1244	967	13.348	27.866
nrpd1_3|CHH_DMR	Chr1:55495-55973	Chr1	55495	55973	479	nrpd1-3	1	1	0.016	0.033
nrpd1_3|CHH_DMR	Chr1:55495-55973	Chr1	55495	55973	479	nrpe1-11	45	28	0.429	0.896
nrpd1_51|CHH_DMR	Chr1:55551-56608	Chr1	55551	56608	1058	WT_Col0	1993	1329	19.792	18.707
nrpd1_51|CHH_DMR	Chr1:55551-56608	Chr1	55551	56608	1058	WT_SucSul	2462	1671	21.147	19.988
nrpd1_51|CHH_DMR	Chr1:55551-56608	Chr1	55551	56608	1058	nrpd1-47	19	9	0.126	0.119
nrpd1_51|CHH_DMR	Chr1:55551-56608	Chr1	55551	56608	1058	nrpd1-49	14	2	0.033	0.031
nrpd1_51|CHH_DMR	Chr1:55551-56608	Chr1	55551	56608	1058	nrpd1-50	44	24	0.411	0.388
nrpd1_51|CHH_DMR	Chr1:55551-56608	Chr1	55551	56608	1058	nrpd1-51	8	0	0	0
nrpd1_51|CHH_DMR	Chr1:55551-56608	Chr1	55551	56608	1058	WT_SucSul	1997	1386	19.131	18.082
nrpd1_51|CHH_DMR	Chr1:55551-56608	Chr1	55551	56608	1058	nrpd1-3	11	3	0.047	0.044
nrpd1_51|CHH_DMR	Chr1:55551-56608	Chr1	55551	56608	1058	nrpe1-11	288	169	2.59	2.448
nrpd1_3|CHG_DMR	Chr1:55563-55989	Chr1	55563	55989	427	WT_Col0	1255	916	13.642	31.948
nrpd1_3|CHG_DMR	Chr1:55563-55989	Chr1	55563	55989	427	WT_SucSul	1568	1181	14.946	35.002
nrpd1_3|CHG_DMR	Chr1:55563-55989	Chr1	55563	55989	427	nrpd1-47	9	5	0.07	0.164
nrpd1_3|CHG_DMR	Chr1:55563-55989	Chr1	55563	55989	427	nrpd1-49	6	1	0.016	0.037
nrpd1_3|CHG_DMR	Chr1:55563-55989	Chr1	55563	55989	427	nrpd1-50	22	13	0.223	0.522
nrpd1_3|CHG_DMR	Chr1:55563-55989	Chr1	55563	55989	427	nrpd1-51	2	0	0	0
nrpd1_3|CHG_DMR	Chr1:55563-55989	Chr1	55563	55989	427	WT_SucSul	1250	974	13.444	31.485
nrpd1_3|CHG_DMR	Chr1:55563-55989	Chr1	55563	55989	427	nrpd1-3	1	1	0.016	0.037
nrpd1_3|CHG_DMR	Chr1:55563-55989	Chr1	55563	55989	427	nrpe1-11	45	28	0.429	1.005
nrpd1_49|CHG_DMR	Chr1:55563-56441	Chr1	55563	56441	879	WT_Col0	1589	1125	16.754	19.06
nrpd1_49|CHG_DMR	Chr1:55563-56441	Chr1	55563	56441	879	WT_SucSul	1992	1449	18.338	20.862
nrpd1_49|CHG_DMR	Chr1:55563-56441	Chr1	55563	56441	879	nrpd1-47	16	8	0.112	0.127
nrpd1_49|CHG_DMR	Chr1:55563-56441	Chr1	55563	56441	879	nrpd1-49	8	2	0.033	0.038
nrpd1_49|CHG_DMR	Chr1:55563-56441	Chr1	55563	56441	879	nrpd1-50	41	21	0.36	0.41
nrpd1_49|CHG_DMR	Chr1:55563-56441	Chr1	55563	56441	879	nrpd1-51	4	0	0	0
nrpd1_49|CHG_DMR	Chr1:55563-56441	Chr1	55563	56441	879	WT_SucSul	1549	1164	16.067	18.279
nrpd1_49|CHG_DMR	Chr1:55563-56441	Chr1	55563	56441	879	nrpd1-3	7	2	0.031	0.035
nrpd1_49|CHG_DMR	Chr1:55563-56441	Chr1	55563	56441	879	nrpe1-11	226	139	2.131	2.424
nrpe1_11|CHG_DMR	Chr1:55604-55989	Chr1	55604	55989	386	WT_Col0	1253	914	13.612	35.264
nrpe1_11|CHG_DMR	Chr1:55604-55989	Chr1	55604	55989	386	WT_SucSul	1568	1181	14.946	38.72
nrpe1_11|CHG_DMR	Chr1:55604-55989	Chr1	55604	55989	386	nrpd1-47	9	5	0.07	0.181
nrpe1_11|CHG_DMR	Chr1:55604-55989	Chr1	55604	55989	386	nrpd1-49	5	0	0	0
nrpe1_11|CHG_DMR	Chr1:55604-55989	Chr1	55604	55989	386	nrpd1-50	21	12	0.206	0.534
nrpe1_11|CHG_DMR	Chr1:55604-55989	Chr1	55604	55989	386	nrpd1-51	2	0	0	0
nrpe1_11|CHG_DMR	Chr1:55604-55989	Chr1	55604	55989	386	WT_SucSul	1250	974	13.444	34.829
nrpe1_11|CHG_DMR	Chr1:55604-55989	Chr1	55604	55989	386	nrpd1-3	1	1	0.016	0.041
nrpe1_11|CHG_DMR	Chr1:55604-55989	Chr1	55604	55989	386	nrpe1-11	45	28	0.429	1.111
nrpd1_51|CHG_DMR	Chr1:55604-55989	Chr1	55604	55989	386	WT_Col0	1253	914	13.612	35.264
nrpd1_51|CHG_DMR	Chr1:55604-55989	Chr1	55604	55989	386	WT_SucSul	1568	1181	14.946	38.72
nrpd1_51|CHG_DMR	Chr1:55604-55989	Chr1	55604	55989	386	nrpd1-47	9	5	0.07	0.181
nrpd1_51|CHG_DMR	Chr1:55604-55989	Chr1	55604	55989	386	nrpd1-49	5	0	0	0
nrpd1_51|CHG_DMR	Chr1:55604-55989	Chr1	55604	55989	386	nrpd1-50	21	12	0.206	0.534
nrpd1_51|CHG_DMR	Chr1:55604-55989	Chr1	55604	55989	386	nrpd1-51	2	0	0	0
nrpd1_51|CHG_DMR	Chr1:55604-55989	Chr1	55604	55989	386	WT_SucSul	1250	974	13.444	34.829
nrpd1_51|CHG_DMR	Chr1:55604-55989	Chr1	55604	55989	386	nrpd1-3	1	1	0.016	0.041
nrpd1_51|CHG_DMR	Chr1:55604-55989	Chr1	55604	55989	386	nrpe1-11	45	28	0.429	1.111
nrpd1_47|CHG_DMR	Chr1:55645-55989	Chr1	55645	55989	345	WT_Col0	1251	914	13.612	39.455
nrpd1_47|CHG_DMR	Chr1:55645-55989	Chr1	55645	55989	345	WT_SucSul	1567	1181	14.946	43.322
nrpd1_47|CHG_DMR	Chr1:55645-55989	Chr1	55645	55989	345	nrpd1-47	9	5	0.07	0.203
nrpd1_47|CHG_DMR	Chr1:55645-55989	Chr1	55645	55989	345	nrpd1-49	5	0	0	0
nrpd1_47|CHG_DMR	Chr1:55645-55989	Chr1	55645	55989	345	nrpd1-50	21	12	0.206	0.597
nrpd1_47|CHG_DMR	Chr1:55645-55989	Chr1	55645	55989	345	nrpd1-51	2	0	0	0
nrpd1_47|CHG_DMR	Chr1:55645-55989	Chr1	55645	55989	345	WT_SucSul	1248	972	13.417	38.89
nrpd1_47|CHG_DMR	Chr1:55645-55989	Chr1	55645	55989	345	nrpd1-3	1	1	0.016	0.046
nrpd1_47|CHG_DMR	Chr1:55645-55989	Chr1	55645	55989	345	nrpe1-11	45	28	0.429	1.243
nrpe1_11|CHG_DMR	Chr1:56380-56692	Chr1	56380	56692	313	WT_Col0	501	264	3.932	12.562
nrpe1_11|CHG_DMR	Chr1:56380-56692	Chr1	56380	56692	313	WT_SucSul	599	303	3.835	12.252
nrpe1_11|CHG_DMR	Chr1:56380-56692	Chr1	56380	56692	313	nrpd1-47	4	2	0.028	0.089
nrpe1_11|CHG_DMR	Chr1:56380-56692	Chr1	56380	56692	313	nrpd1-49	7	0	0	0
nrpe1_11|CHG_DMR	Chr1:56380-56692	Chr1	56380	56692	313	nrpd1-50	4	3	0.051	0.163
nrpe1_11|CHG_DMR	Chr1:56380-56692	Chr1	56380	56692	313	nrpd1-51	6	0	0	0
nrpe1_11|CHG_DMR	Chr1:56380-56692	Chr1	56380	56692	313	WT_SucSul	524	270	3.727	11.907
nrpe1_11|CHG_DMR	Chr1:56380-56692	Chr1	56380	56692	313	nrpd1-3	6	2	0.031	0.099
nrpe1_11|CHG_DMR	Chr1:56380-56692	Chr1	56380	56692	313	nrpe1-11	68	32	0.491	1.569
nrpd1_47|CHG_DMR	Chr1:56380-56600	Chr1	56380	56600	221	WT_Col0	501	264	3.932	17.792
nrpd1_47|CHG_DMR	Chr1:56380-56600	Chr1	56380	56600	221	WT_SucSul	596	300	3.797	17.181
nrpd1_47|CHG_DMR	Chr1:56380-56600	Chr1	56380	56600	221	nrpd1-47	4	2	0.028	0.127
nrpd1_47|CHG_DMR	Chr1:56380-56600	Chr1	56380	56600	221	nrpd1-49	6	0	0	0
nrpd1_47|CHG_DMR	Chr1:56380-56600	Chr1	56380	56600	221	nrpd1-50	3	3	0.051	0.231
nrpd1_47|CHG_DMR	Chr1:56380-56600	Chr1	56380	56600	221	nrpd1-51	6	0	0	0
nrpd1_47|CHG_DMR	Chr1:56380-56600	Chr1	56380	56600	221	WT_SucSul	524	270	3.727	16.864
nrpd1_47|CHG_DMR	Chr1:56380-56600	Chr1	56380	56600	221	nrpd1-3	6	2	0.031	0.14
nrpd1_47|CHG_DMR	Chr1:56380-56600	Chr1	56380	56600	221	nrpe1-11	66	32	0.491	2.222
nrpd1_51|CHG_DMR	Chr1:56380-56691	Chr1	56380	56691	312	WT_Col0	501	264	3.932	12.603
nrpd1_51|CHG_DMR	Chr1:56380-56691	Chr1	56380	56691	312	WT_SucSul	599	303	3.835	12.292
nrpd1_51|CHG_DMR	Chr1:56380-56691	Chr1	56380	56691	312	nrpd1-47	4	2	0.028	0.09
nrpd1_51|CHG_DMR	Chr1:56380-56691	Chr1	56380	56691	312	nrpd1-49	7	0	0	0
nrpd1_51|CHG_DMR	Chr1:56380-56691	Chr1	56380	56691	312	nrpd1-50	4	3	0.051	0.163
nrpd1_51|CHG_DMR	Chr1:56380-56691	Chr1	56380	56691	312	nrpd1-51	6	0	0	0
nrpd1_51|CHG_DMR	Chr1:56380-56691	Chr1	56380	56691	312	WT_SucSul	524	270	3.727	11.946
nrpd1_51|CHG_DMR	Chr1:56380-56691	Chr1	56380	56691	312	nrpd1-3	6	2	0.031	0.099
nrpd1_51|CHG_DMR	Chr1:56380-56691	Chr1	56380	56691	312	nrpe1-11	68	32	0.491	1.574
nrpe1_11|CHG_DMR	Chr5:56455-56877	Chr5	56455	56877	423	WT_Col0	2298	1653	24.618	58.199
nrpe1_11|CHG_DMR	Chr5:56455-56877	Chr5	56455	56877	423	WT_SucSul	2817	1993	25.222	59.626
nrpe1_11|CHG_DMR	Chr5:56455-56877	Chr5	56455	56877	423	nrpd1-47	16	6	0.084	0.199
nrpe1_11|CHG_DMR	Chr5:56455-56877	Chr5	56455	56877	423	nrpd1-49	9	4	0.066	0.156
nrpe1_11|CHG_DMR	Chr5:56455-56877	Chr5	56455	56877	423	nrpd1-50	27	11	0.188	0.444
nrpe1_11|CHG_DMR	Chr5:56455-56877	Chr5	56455	56877	423	nrpd1-51	10	2	0.032	0.076
nrpe1_11|CHG_DMR	Chr5:56455-56877	Chr5	56455	56877	423	WT_SucSul	2279	1730	23.88	56.454
nrpe1_11|CHG_DMR	Chr5:56455-56877	Chr5	56455	56877	423	nrpd1-3	6	4	0.063	0.149
nrpe1_11|CHG_DMR	Chr5:56455-56877	Chr5	56455	56877	423	nrpe1-11	20	13	0.199	0.47
nrpd1_47|CHG_DMR	Chr5:56455-57023	Chr5	56455	57023	569	WT_Col0	2342	1683	25.064	44.049
nrpd1_47|CHG_DMR	Chr5:56455-57023	Chr5	56455	57023	569	WT_SucSul	2861	2016	25.513	44.838
nrpd1_47|CHG_DMR	Chr5:56455-57023	Chr5	56455	57023	569	nrpd1-47	17	7	0.098	0.172
nrpd1_47|CHG_DMR	Chr5:56455-57023	Chr5	56455	57023	569	nrpd1-49	10	4	0.066	0.116
nrpd1_47|CHG_DMR	Chr5:56455-57023	Chr5	56455	57023	569	nrpd1-50	27	11	0.188	0.33
nrpd1_47|CHG_DMR	Chr5:56455-57023	Chr5	56455	57023	569	nrpd1-51	10	2	0.032	0.056
nrpd1_47|CHG_DMR	Chr5:56455-57023	Chr5	56455	57023	569	WT_SucSul	2312	1755	24.225	42.575
nrpd1_47|CHG_DMR	Chr5:56455-57023	Chr5	56455	57023	569	nrpd1-3	6	4	0.063	0.111
nrpd1_47|CHG_DMR	Chr5:56455-57023	Chr5	56455	57023	569	nrpe1-11	21	14	0.215	0.378
nrpd1_49|CHG_DMR	Chr5:56455-57190	Chr5	56455	57190	736	WT_Col0	2342	1683	25.064	34.054
nrpd1_49|CHG_DMR	Chr5:56455-57190	Chr5	56455	57190	736	WT_SucSul	2861	2016	25.513	34.664
nrpd1_49|CHG_DMR	Chr5:56455-57190	Chr5	56455	57190	736	nrpd1-47	21	7	0.098	0.133
nrpd1_49|CHG_DMR	Chr5:56455-57190	Chr5	56455	57190	736	nrpd1-49	10	4	0.066	0.09
nrpd1_49|CHG_DMR	Chr5:56455-57190	Chr5	56455	57190	736	nrpd1-50	27	11	0.188	0.255
nrpd1_49|CHG_DMR	Chr5:56455-57190	Chr5	56455	57190	736	nrpd1-51	10	2	0.032	0.043
nrpd1_49|CHG_DMR	Chr5:56455-57190	Chr5	56455	57190	736	WT_SucSul	2312	1755	24.225	32.914
nrpd1_49|CHG_DMR	Chr5:56455-57190	Chr5	56455	57190	736	nrpd1-3	6	4	0.063	0.086
nrpd1_49|CHG_DMR	Chr5:56455-57190	Chr5	56455	57190	736	nrpe1-11	21	14	0.215	0.292
nrpd1_50|CHG_DMR	Chr5:56455-57023	Chr5	56455	57023	569	WT_Col0	2342	1683	25.064	44.049
nrpd1_50|CHG_DMR	Chr5:56455-57023	Chr5	56455	57023	569	WT_SucSul	2861	2016	25.513	44.838
nrpd1_50|CHG_DMR	Chr5:56455-57023	Chr5	56455	57023	569	nrpd1-47	17	7	0.098	0.172
nrpd1_50|CHG_DMR	Chr5:56455-57023	Chr5	56455	57023	569	nrpd1-49	10	4	0.066	0.116
nrpd1_50|CHG_DMR	Chr5:56455-57023	Chr5	56455	57023	569	nrpd1-50	27	11	0.188	0.33
nrpd1_50|CHG_DMR	Chr5:56455-57023	Chr5	56455	57023	569	nrpd1-51	10	2	0.032	0.056
nrpd1_50|CHG_DMR	Chr5:56455-57023	Chr5	56455	57023	569	WT_SucSul	2312	1755	24.225	42.575
nrpd1_50|CHG_DMR	Chr5:56455-57023	Chr5	56455	57023	569	nrpd1-3	6	4	0.063	0.111
nrpd1_50|CHG_DMR	Chr5:56455-57023	Chr5	56455	57023	569	nrpe1-11	21	14	0.215	0.378
nrpd1_3|CHG_DMR	Chr5:56456-57023	Chr5	56456	57023	568	WT_Col0	2342	1683	25.064	44.127
nrpd1_3|CHG_DMR	Chr5:56456-57023	Chr5	56456	57023	568	WT_SucSul	2861	2016	25.513	44.917
nrpd1_3|CHG_DMR	Chr5:56456-57023	Chr5	56456	57023	568	nrpd1-47	17	7	0.098	0.173
nrpd1_3|CHG_DMR	Chr5:56456-57023	Chr5	56456	57023	568	nrpd1-49	10	4	0.066	0.116
nrpd1_3|CHG_DMR	Chr5:56456-57023	Chr5	56456	57023	568	nrpd1-50	27	11	0.188	0.331
nrpd1_3|CHG_DMR	Chr5:56456-57023	Chr5	56456	57023	568	nrpd1-51	10	2	0.032	0.056
nrpd1_3|CHG_DMR	Chr5:56456-57023	Chr5	56456	57023	568	WT_SucSul	2312	1755	24.225	42.65
nrpd1_3|CHG_DMR	Chr5:56456-57023	Chr5	56456	57023	568	nrpd1-3	6	4	0.063	0.111
nrpd1_3|CHG_DMR	Chr5:56456-57023	Chr5	56456	57023	568	nrpe1-11	21	14	0.215	0.379
nrpd1_51|CHG_DMR	Chr5:56769-57023	Chr5	56769	57023	255	WT_Col0	963	695	10.35	40.588
nrpd1_51|CHG_DMR	Chr5:56769-57023	Chr5	56769	57023	255	WT_SucSul	1149	827	10.466	41.043
nrpd1_51|CHG_DMR	Chr5:56769-57023	Chr5	56769	57023	255	nrpd1-47	13	5	0.07	0.275
nrpd1_51|CHG_DMR	Chr5:56769-57023	Chr5	56769	57023	255	nrpd1-49	6	2	0.033	0.129
nrpd1_51|CHG_DMR	Chr5:56769-57023	Chr5	56769	57023	255	nrpd1-50	13	6	0.103	0.404
nrpd1_51|CHG_DMR	Chr5:56769-57023	Chr5	56769	57023	255	nrpd1-51	5	0	0	0
nrpd1_51|CHG_DMR	Chr5:56769-57023	Chr5	56769	57023	255	WT_SucSul	1010	774	10.684	41.898
nrpd1_51|CHG_DMR	Chr5:56769-57023	Chr5	56769	57023	255	nrpd1-3	1	1	0.016	0.063
nrpd1_51|CHG_DMR	Chr5:56769-57023	Chr5	56769	57023	255	nrpe1-11	8	4	0.061	0.239
nrpd1_3|CHH_DMR	Chr4:68586-69055	Chr4	68586	69055	470	WT_Col0	1004	647	9.636	20.502
nrpd1_3|CHH_DMR	Chr4:68586-69055	Chr4	68586	69055	470	WT_SucSul	1472	984	12.453	26.496
nrpd1_3|CHH_DMR	Chr4:68586-69055	Chr4	68586	69055	470	nrpd1-47	3	0	0	0
nrpd1_3|CHH_DMR	Chr4:68586-69055	Chr4	68586	69055	470	nrpd1-49	5	2	0.033	0.07
nrpd1_3|CHH_DMR	Chr4:68586-69055	Chr4	68586	69055	470	nrpd1-50	6	2	0.034	0.072
nrpd1_3|CHH_DMR	Chr4:68586-69055	Chr4	68586	69055	470	nrpd1-51	5	3	0.048	0.102
nrpd1_3|CHH_DMR	Chr4:68586-69055	Chr4	68586	69055	470	WT_SucSul	1095	759	10.477	22.291
nrpd1_3|CHH_DMR	Chr4:68586-69055	Chr4	68586	69055	470	nrpd1-3	5	0	0	0
nrpd1_3|CHH_DMR	Chr4:68586-69055	Chr4	68586	69055	470	nrpe1-11	17	8	0.123	0.262
nrpd1_3|CHG_DMR	Chr4:68610-69115	Chr4	68610	69115	506	WT_Col0	1005	647	9.636	19.043
nrpd1_3|CHG_DMR	Chr4:68610-69115	Chr4	68610	69115	506	WT_SucSul	1473	984	12.453	24.611
nrpd1_3|CHG_DMR	Chr4:68610-69115	Chr4	68610	69115	506	nrpd1-47	5	0	0	0
nrpd1_3|CHG_DMR	Chr4:68610-69115	Chr4	68610	69115	506	nrpd1-49	6	2	0.033	0.065
nrpd1_3|CHG_DMR	Chr4:68610-69115	Chr4	68610	69115	506	nrpd1-50	6	2	0.034	0.067
nrpd1_3|CHG_DMR	Chr4:68610-69115	Chr4	68610	69115	506	nrpd1-51	6	3	0.048	0.095
nrpd1_3|CHG_DMR	Chr4:68610-69115	Chr4	68610	69115	506	WT_SucSul	1096	760	10.49	20.731
nrpd1_3|CHG_DMR	Chr4:68610-69115	Chr4	68610	69115	506	nrpd1-3	5	0	0	0
nrpd1_3|CHG_DMR	Chr4:68610-69115	Chr4	68610	69115	506	nrpe1-11	18	9	0.138	0.273
nrpd1_49|CHG_DMR	Chr4:68610-69115	Chr4	68610	69115	506	WT_Col0	1005	647	9.636	19.043
nrpd1_49|CHG_DMR	Chr4:68610-69115	Chr4	68610	69115	506	WT_SucSul	1473	984	12.453	24.611
nrpd1_49|CHG_DMR	Chr4:68610-69115	Chr4	68610	69115	506	nrpd1-47	5	0	0	0
nrpd1_49|CHG_DMR	Chr4:68610-69115	Chr4	68610	69115	506	nrpd1-49	6	2	0.033	0.065
nrpd1_49|CHG_DMR	Chr4:68610-69115	Chr4	68610	69115	506	nrpd1-50	6	2	0.034	0.067
nrpd1_49|CHG_DMR	Chr4:68610-69115	Chr4	68610	69115	506	nrpd1-51	6	3	0.048	0.095
nrpd1_49|CHG_DMR	Chr4:68610-69115	Chr4	68610	69115	506	WT_SucSul	1096	760	10.49	20.731
nrpd1_49|CHG_DMR	Chr4:68610-69115	Chr4	68610	69115	506	nrpd1-3	5	0	0	0
nrpd1_49|CHG_DMR	Chr4:68610-69115	Chr4	68610	69115	506	nrpe1-11	18	9	0.138	0.273
nrpe1_11|CHH_DMR	Chr4:68643-68993	Chr4	68643	68993	351	WT_Col0	998	641	9.546	27.197
nrpe1_11|CHH_DMR	Chr4:68643-68993	Chr4	68643	68993	351	WT_SucSul	1466	979	12.39	35.299
nrpe1_11|CHH_DMR	Chr4:68643-68993	Chr4	68643	68993	351	nrpd1-47	2	0	0	0
nrpe1_11|CHH_DMR	Chr4:68643-68993	Chr4	68643	68993	351	nrpd1-49	3	2	0.033	0.094
nrpe1_11|CHH_DMR	Chr4:68643-68993	Chr4	68643	68993	351	nrpd1-50	2	2	0.034	0.097
nrpe1_11|CHH_DMR	Chr4:68643-68993	Chr4	68643	68993	351	nrpd1-51	5	3	0.048	0.137
nrpe1_11|CHH_DMR	Chr4:68643-68993	Chr4	68643	68993	351	WT_SucSul	1093	758	10.463	29.809
nrpe1_11|CHH_DMR	Chr4:68643-68993	Chr4	68643	68993	351	nrpd1-3	5	0	0	0
nrpe1_11|CHH_DMR	Chr4:68643-68993	Chr4	68643	68993	351	nrpe1-11	13	5	0.077	0.219
nrpe1_11|CHG_DMR	Chr4:68770-69095	Chr4	68770	69095	326	WT_Col0	972	624	9.293	28.506
nrpe1_11|CHG_DMR	Chr4:68770-69095	Chr4	68770	69095	326	WT_SucSul	1422	947	11.985	36.764
nrpe1_11|CHG_DMR	Chr4:68770-69095	Chr4	68770	69095	326	nrpd1-47	4	0	0	0
nrpe1_11|CHG_DMR	Chr4:68770-69095	Chr4	68770	69095	326	nrpd1-49	6	2	0.033	0.101
nrpe1_11|CHG_DMR	Chr4:68770-69095	Chr4	68770	69095	326	nrpd1-50	3	2	0.034	0.104
nrpe1_11|CHG_DMR	Chr4:68770-69095	Chr4	68770	69095	326	nrpd1-51	6	3	0.048	0.147
nrpe1_11|CHG_DMR	Chr4:68770-69095	Chr4	68770	69095	326	WT_SucSul	1056	730	10.076	30.908
nrpe1_11|CHG_DMR	Chr4:68770-69095	Chr4	68770	69095	326	nrpd1-3	5	0	0	0
nrpe1_11|CHG_DMR	Chr4:68770-69095	Chr4	68770	69095	326	nrpe1-11	16	8	0.123	0.377
nrpd1_47|CHG_DMR	Chr4:68770-69083	Chr4	68770	69083	314	WT_Col0	972	624	9.293	29.596
nrpd1_47|CHG_DMR	Chr4:68770-69083	Chr4	68770	69083	314	WT_SucSul	1422	947	11.985	38.169
nrpd1_47|CHG_DMR	Chr4:68770-69083	Chr4	68770	69083	314	nrpd1-47	4	0	0	0
nrpd1_47|CHG_DMR	Chr4:68770-69083	Chr4	68770	69083	314	nrpd1-49	6	2	0.033	0.105
nrpd1_47|CHG_DMR	Chr4:68770-69083	Chr4	68770	69083	314	nrpd1-50	3	2	0.034	0.108
nrpd1_47|CHG_DMR	Chr4:68770-69083	Chr4	68770	69083	314	nrpd1-51	6	3	0.048	0.153
nrpd1_47|CHG_DMR	Chr4:68770-69083	Chr4	68770	69083	314	WT_SucSul	1056	730	10.076	32.089
nrpd1_47|CHG_DMR	Chr4:68770-69083	Chr4	68770	69083	314	nrpd1-3	5	0	0	0
nrpd1_47|CHG_DMR	Chr4:68770-69083	Chr4	68770	69083	314	nrpe1-11	16	8	0.123	0.392
nrpd1_50|CHG_DMR	Chr4:68770-69083	Chr4	68770	69083	314	WT_Col0	972	624	9.293	29.596
nrpd1_50|CHG_DMR	Chr4:68770-69083	Chr4	68770	69083	314	WT_SucSul	1422	947	11.985	38.169
nrpd1_50|CHG_DMR	Chr4:68770-69083	Chr4	68770	69083	314	nrpd1-47	4	0	0	0
nrpd1_50|CHG_DMR	Chr4:68770-69083	Chr4	68770	69083	314	nrpd1-49	6	2	0.033	0.105
nrpd1_50|CHG_DMR	Chr4:68770-69083	Chr4	68770	69083	314	nrpd1-50	3	2	0.034	0.108
nrpd1_50|CHG_DMR	Chr4:68770-69083	Chr4	68770	69083	314	nrpd1-51	6	3	0.048	0.153
nrpd1_50|CHG_DMR	Chr4:68770-69083	Chr4	68770	69083	314	WT_SucSul	1056	730	10.076	32.089
nrpd1_50|CHG_DMR	Chr4:68770-69083	Chr4	68770	69083	314	nrpd1-3	5	0	0	0
nrpd1_50|CHG_DMR	Chr4:68770-69083	Chr4	68770	69083	314	nrpe1-11	16	8	0.123	0.392
nrpd1_51|CHG_DMR	Chr4:68770-69095	Chr4	68770	69095	326	WT_Col0	972	624	9.293	28.506
nrpd1_51|CHG_DMR	Chr4:68770-69095	Chr4	68770	69095	326	WT_SucSul	1422	947	11.985	36.764
nrpd1_51|CHG_DMR	Chr4:68770-69095	Chr4	68770	69095	326	nrpd1-47	4	0	0	0
nrpd1_51|CHG_DMR	Chr4:68770-69095	Chr4	68770	69095	326	nrpd1-49	6	2	0.033	0.101
nrpd1_51|CHG_DMR	Chr4:68770-69095	Chr4	68770	69095	326	nrpd1-50	3	2	0.034	0.104
nrpd1_51|CHG_DMR	Chr4:68770-69095	Chr4	68770	69095	326	nrpd1-51	6	3	0.048	0.147
nrpd1_51|CHG_DMR	Chr4:68770-69095	Chr4	68770	69095	326	WT_SucSul	1056	730	10.076	30.908
nrpd1_51|CHG_DMR	Chr4:68770-69095	Chr4	68770	69095	326	nrpd1-3	5	0	0	0
nrpd1_51|CHG_DMR	Chr4:68770-69095	Chr4	68770	69095	326	nrpe1-11	16	8	0.123	0.377
nrpd1_3|CHG_DMR	Chr2:70226-71307	Chr2	70226	71307	1082	WT_Col0	1214	816	12.152	11.231
nrpd1_3|CHG_DMR	Chr2:70226-71307	Chr2	70226	71307	1082	WT_SucSul	1478	957	12.111	11.193
nrpd1_3|CHG_DMR	Chr2:70226-71307	Chr2	70226	71307	1082	nrpd1-47	16	10	0.14	0.129
nrpd1_3|CHG_DMR	Chr2:70226-71307	Chr2	70226	71307	1082	nrpd1-49	11	5	0.082	0.076
nrpd1_3|CHG_DMR	Chr2:70226-71307	Chr2	70226	71307	1082	nrpd1-50	67	47	0.805	0.744
nrpd1_3|CHG_DMR	Chr2:70226-71307	Chr2	70226	71307	1082	nrpd1-51	9	4	0.064	0.059
nrpd1_3|CHG_DMR	Chr2:70226-71307	Chr2	70226	71307	1082	WT_SucSul	1212	814	11.236	10.384
nrpd1_3|CHG_DMR	Chr2:70226-71307	Chr2	70226	71307	1082	nrpd1-3	13	5	0.079	0.073
nrpd1_3|CHG_DMR	Chr2:70226-71307	Chr2	70226	71307	1082	nrpe1-11	375	284	4.353	4.023
nrpe1_11|CHG_DMR	Chr2:70226-70400	Chr2	70226	70400	175	WT_Col0	242	185	2.755	15.743
nrpe1_11|CHG_DMR	Chr2:70226-70400	Chr2	70226	70400	175	WT_SucSul	280	193	2.442	13.954
nrpe1_11|CHG_DMR	Chr2:70226-70400	Chr2	70226	70400	175	nrpd1-47	7	4	0.056	0.32
nrpe1_11|CHG_DMR	Chr2:70226-70400	Chr2	70226	70400	175	nrpd1-49	4	2	0.033	0.189
nrpe1_11|CHG_DMR	Chr2:70226-70400	Chr2	70226	70400	175	nrpd1-50	18	12	0.206	1.177
nrpe1_11|CHG_DMR	Chr2:70226-70400	Chr2	70226	70400	175	nrpd1-51	4	3	0.048	0.274
nrpe1_11|CHG_DMR	Chr2:70226-70400	Chr2	70226	70400	175	WT_SucSul	273	207	2.857	16.326
nrpe1_11|CHG_DMR	Chr2:70226-70400	Chr2	70226	70400	175	nrpd1-3	0	0	0	0
nrpe1_11|CHG_DMR	Chr2:70226-70400	Chr2	70226	70400	175	nrpe1-11	255	192	2.943	16.817
nrpe1_11|CHG_DMR	Chr2:70768-71133	Chr2	70768	71133	366	WT_Col0	424	242	3.604	9.847
nrpe1_11|CHG_DMR	Chr2:70768-71133	Chr2	70768	71133	366	WT_SucSul	479	244	3.088	8.437
nrpe1_11|CHG_DMR	Chr2:70768-71133	Chr2	70768	71133	366	nrpd1-47	3	2	0.028	0.077
nrpe1_11|CHG_DMR	Chr2:70768-71133	Chr2	70768	71133	366	nrpd1-49	6	2	0.033	0.09
nrpe1_11|CHG_DMR	Chr2:70768-71133	Chr2	70768	71133	366	nrpd1-50	10	5	0.086	0.235
nrpe1_11|CHG_DMR	Chr2:70768-71133	Chr2	70768	71133	366	nrpd1-51	3	1	0.016	0.044
nrpe1_11|CHG_DMR	Chr2:70768-71133	Chr2	70768	71133	366	WT_SucSul	387	230	3.175	8.675
nrpe1_11|CHG_DMR	Chr2:70768-71133	Chr2	70768	71133	366	nrpd1-3	6	1	0.016	0.044
nrpe1_11|CHG_DMR	Chr2:70768-71133	Chr2	70768	71133	366	nrpe1-11	20	9	0.138	0.377
nrpd1_49|CHG_DMR	Chr2:72124-72831	Chr2	72124	72831	708	WT_Col0	451	265	3.947	5.575
nrpd1_49|CHG_DMR	Chr2:72124-72831	Chr2	72124	72831	708	WT_SucSul	567	354	4.48	6.328
nrpd1_49|CHG_DMR	Chr2:72124-72831	Chr2	72124	72831	708	nrpd1-47	8	1	0.014	0.02
nrpd1_49|CHG_DMR	Chr2:72124-72831	Chr2	72124	72831	708	nrpd1-49	6	2	0.033	0.047
nrpd1_49|CHG_DMR	Chr2:72124-72831	Chr2	72124	72831	708	nrpd1-50	31	27	0.463	0.654
nrpd1_49|CHG_DMR	Chr2:72124-72831	Chr2	72124	72831	708	nrpd1-51	5	2	0.032	0.045
nrpd1_49|CHG_DMR	Chr2:72124-72831	Chr2	72124	72831	708	WT_SucSul	462	293	4.044	5.712
nrpd1_49|CHG_DMR	Chr2:72124-72831	Chr2	72124	72831	708	nrpd1-3	8	3	0.047	0.066
nrpd1_49|CHG_DMR	Chr2:72124-72831	Chr2	72124	72831	708	nrpe1-11	455	327	5.012	7.079
nrpe1_11|CHH_DMR	Chr2:72189-73094	Chr2	72189	73094	906	WT_Col0	445	260	3.872	4.274
nrpe1_11|CHH_DMR	Chr2:72189-73094	Chr2	72189	73094	906	WT_SucSul	554	348	4.404	4.861
nrpe1_11|CHH_DMR	Chr2:72189-73094	Chr2	72189	73094	906	nrpd1-47	8	1	0.014	0.015
nrpe1_11|CHH_DMR	Chr2:72189-73094	Chr2	72189	73094	906	nrpd1-49	7	2	0.033	0.036
nrpe1_11|CHH_DMR	Chr2:72189-73094	Chr2	72189	73094	906	nrpd1-50	32	26	0.446	0.492
nrpe1_11|CHH_DMR	Chr2:72189-73094	Chr2	72189	73094	906	nrpd1-51	8	2	0.032	0.035
nrpe1_11|CHH_DMR	Chr2:72189-73094	Chr2	72189	73094	906	WT_SucSul	454	290	4.003	4.418
nrpe1_11|CHH_DMR	Chr2:72189-73094	Chr2	72189	73094	906	nrpd1-3	8	3	0.047	0.052
nrpe1_11|CHH_DMR	Chr2:72189-73094	Chr2	72189	73094	906	nrpe1-11	446	322	4.936	5.448
nrpd1_51|CHH_DMR	Chr2:72189-73126	Chr2	72189	73126	938	WT_Col0	445	260	3.872	4.128
nrpd1_51|CHH_DMR	Chr2:72189-73126	Chr2	72189	73126	938	WT_SucSul	556	348	4.404	4.695
nrpd1_51|CHH_DMR	Chr2:72189-73126	Chr2	72189	73126	938	nrpd1-47	9	1	0.014	0.015
nrpd1_51|CHH_DMR	Chr2:72189-73126	Chr2	72189	73126	938	nrpd1-49	7	2	0.033	0.035
nrpd1_51|CHH_DMR	Chr2:72189-73126	Chr2	72189	73126	938	nrpd1-50	32	26	0.446	0.475
nrpd1_51|CHH_DMR	Chr2:72189-73126	Chr2	72189	73126	938	nrpd1-51	9	2	0.032	0.034
nrpd1_51|CHH_DMR	Chr2:72189-73126	Chr2	72189	73126	938	WT_SucSul	454	290	4.003	4.268
nrpd1_51|CHH_DMR	Chr2:72189-73126	Chr2	72189	73126	938	nrpd1-3	8	3	0.047	0.05
nrpd1_51|CHH_DMR	Chr2:72189-73126	Chr2	72189	73126	938	nrpe1-11	446	322	4.936	5.262
nrpd1_51|CHG_DMR	Chr2:72225-72831	Chr2	72225	72831	607	WT_Col0	438	254	3.783	6.232
nrpd1_51|CHG_DMR	Chr2:72225-72831	Chr2	72225	72831	607	WT_SucSul	550	345	4.366	7.193
nrpd1_51|CHG_DMR	Chr2:72225-72831	Chr2	72225	72831	607	nrpd1-47	7	1	0.014	0.023
nrpd1_51|CHG_DMR	Chr2:72225-72831	Chr2	72225	72831	607	nrpd1-49	6	2	0.033	0.054
nrpd1_51|CHG_DMR	Chr2:72225-72831	Chr2	72225	72831	607	nrpd1-50	30	26	0.446	0.735
nrpd1_51|CHG_DMR	Chr2:72225-72831	Chr2	72225	72831	607	nrpd1-51	5	2	0.032	0.053
nrpd1_51|CHG_DMR	Chr2:72225-72831	Chr2	72225	72831	607	WT_SucSul	451	289	3.989	6.572
nrpd1_51|CHG_DMR	Chr2:72225-72831	Chr2	72225	72831	607	nrpd1-3	8	3	0.047	0.077
nrpd1_51|CHG_DMR	Chr2:72225-72831	Chr2	72225	72831	607	nrpe1-11	437	317	4.859	8.005
nrpe1_11|CHH_DMR	Chr4:76780-77729	Chr4	76780	77729	950	WT_Col0	5692	3619	53.897	56.734
nrpe1_11|CHH_DMR	Chr4:76780-77729	Chr4	76780	77729	950	WT_SucSul	7163	4565	57.772	60.813
nrpe1_11|CHH_DMR	Chr4:76780-77729	Chr4	76780	77729	950	nrpd1-47	54	16	0.223	0.235
nrpe1_11|CHH_DMR	Chr4:76780-77729	Chr4	76780	77729	950	nrpd1-49	46	10	0.164	0.173
nrpe1_11|CHH_DMR	Chr4:76780-77729	Chr4	76780	77729	950	nrpd1-50	138	78	1.337	1.407
nrpe1_11|CHH_DMR	Chr4:76780-77729	Chr4	76780	77729	950	nrpd1-51	54	10	0.159	0.167
nrpe1_11|CHH_DMR	Chr4:76780-77729	Chr4	76780	77729	950	WT_SucSul	5829	3894	53.75	56.579
nrpe1_11|CHH_DMR	Chr4:76780-77729	Chr4	76780	77729	950	nrpd1-3	61	11	0.173	0.182
nrpe1_11|CHH_DMR	Chr4:76780-77729	Chr4	76780	77729	950	nrpe1-11	720	448	6.867	7.228
nrpd1_51|CHH_DMR	Chr4:76780-77725	Chr4	76780	77725	946	WT_Col0	5692	3619	53.897	56.974
nrpd1_51|CHH_DMR	Chr4:76780-77725	Chr4	76780	77725	946	WT_SucSul	7163	4565	57.772	61.07
nrpd1_51|CHH_DMR	Chr4:76780-77725	Chr4	76780	77725	946	nrpd1-47	54	16	0.223	0.236
nrpd1_51|CHH_DMR	Chr4:76780-77725	Chr4	76780	77725	946	nrpd1-49	46	10	0.164	0.173
nrpd1_51|CHH_DMR	Chr4:76780-77725	Chr4	76780	77725	946	nrpd1-50	138	78	1.337	1.413
nrpd1_51|CHH_DMR	Chr4:76780-77725	Chr4	76780	77725	946	nrpd1-51	54	10	0.159	0.168
nrpd1_51|CHH_DMR	Chr4:76780-77725	Chr4	76780	77725	946	WT_SucSul	5829	3894	53.75	56.818
nrpd1_51|CHH_DMR	Chr4:76780-77725	Chr4	76780	77725	946	nrpd1-3	61	11	0.173	0.183
nrpd1_51|CHH_DMR	Chr4:76780-77725	Chr4	76780	77725	946	nrpe1-11	720	448	6.867	7.259
nrpd1_47|CHH_DMR	Chr4:76787-77118	Chr4	76787	77118	332	WT_Col0	548	336	5.004	15.072
nrpd1_47|CHH_DMR	Chr4:76787-77118	Chr4	76787	77118	332	WT_SucSul	716	421	5.328	16.048
nrpd1_47|CHH_DMR	Chr4:76787-77118	Chr4	76787	77118	332	nrpd1-47	1	0	0	0
nrpd1_47|CHH_DMR	Chr4:76787-77118	Chr4	76787	77118	332	nrpd1-49	2	1	0.016	0.048
nrpd1_47|CHH_DMR	Chr4:76787-77118	Chr4	76787	77118	332	nrpd1-50	5	3	0.051	0.154
nrpd1_47|CHH_DMR	Chr4:76787-77118	Chr4	76787	77118	332	nrpd1-51	3	0	0	0
nrpd1_47|CHH_DMR	Chr4:76787-77118	Chr4	76787	77118	332	WT_SucSul	544	349	4.817	14.509
nrpd1_47|CHH_DMR	Chr4:76787-77118	Chr4	76787	77118	332	nrpd1-3	0	0	0	0
nrpd1_47|CHH_DMR	Chr4:76787-77118	Chr4	76787	77118	332	nrpe1-11	28	18	0.276	0.831
nrpd1_3|CHH_DMR	Chr4:76882-77735	Chr4	76882	77735	854	WT_Col0	5691	3618	53.882	63.094
nrpd1_3|CHH_DMR	Chr4:76882-77735	Chr4	76882	77735	854	WT_SucSul	7163	4565	57.772	67.649
nrpd1_3|CHH_DMR	Chr4:76882-77735	Chr4	76882	77735	854	nrpd1-47	54	16	0.223	0.261
nrpd1_3|CHH_DMR	Chr4:76882-77735	Chr4	76882	77735	854	nrpd1-49	46	10	0.164	0.192
nrpd1_3|CHH_DMR	Chr4:76882-77735	Chr4	76882	77735	854	nrpd1-50	138	78	1.337	1.566
nrpd1_3|CHH_DMR	Chr4:76882-77735	Chr4	76882	77735	854	nrpd1-51	54	10	0.159	0.186
nrpd1_3|CHH_DMR	Chr4:76882-77735	Chr4	76882	77735	854	WT_SucSul	5829	3894	53.75	62.939
nrpd1_3|CHH_DMR	Chr4:76882-77735	Chr4	76882	77735	854	nrpd1-3	61	11	0.173	0.203
nrpd1_3|CHH_DMR	Chr4:76882-77735	Chr4	76882	77735	854	nrpe1-11	720	448	6.867	8.041
nrpd1_49|CHH_DMR	Chr4:76882-77752	Chr4	76882	77752	871	WT_Col0	5692	3619	53.897	61.879
nrpd1_49|CHH_DMR	Chr4:76882-77752	Chr4	76882	77752	871	WT_SucSul	7163	4565	57.772	66.328
nrpd1_49|CHH_DMR	Chr4:76882-77752	Chr4	76882	77752	871	nrpd1-47	54	16	0.223	0.256
nrpd1_49|CHH_DMR	Chr4:76882-77752	Chr4	76882	77752	871	nrpd1-49	46	10	0.164	0.188
nrpd1_49|CHH_DMR	Chr4:76882-77752	Chr4	76882	77752	871	nrpd1-50	138	78	1.337	1.535
nrpd1_49|CHH_DMR	Chr4:76882-77752	Chr4	76882	77752	871	nrpd1-51	54	10	0.159	0.183
nrpd1_49|CHH_DMR	Chr4:76882-77752	Chr4	76882	77752	871	WT_SucSul	5829	3894	53.75	61.711
nrpd1_49|CHH_DMR	Chr4:76882-77752	Chr4	76882	77752	871	nrpd1-3	61	11	0.173	0.199
nrpd1_49|CHH_DMR	Chr4:76882-77752	Chr4	76882	77752	871	nrpe1-11	720	448	6.867	7.884
nrpd1_50|CHH_DMR	Chr4:76953-77718	Chr4	76953	77718	766	WT_Col0	5690	3617	53.867	70.322
nrpd1_50|CHH_DMR	Chr4:76953-77718	Chr4	76953	77718	766	WT_SucSul	7163	4565	57.772	75.42
nrpd1_50|CHH_DMR	Chr4:76953-77718	Chr4	76953	77718	766	nrpd1-47	54	16	0.223	0.291
nrpd1_50|CHH_DMR	Chr4:76953-77718	Chr4	76953	77718	766	nrpd1-49	46	10	0.164	0.214
nrpd1_50|CHH_DMR	Chr4:76953-77718	Chr4	76953	77718	766	nrpd1-50	138	78	1.337	1.745
nrpd1_50|CHH_DMR	Chr4:76953-77718	Chr4	76953	77718	766	nrpd1-51	54	10	0.159	0.208
nrpd1_50|CHH_DMR	Chr4:76953-77718	Chr4	76953	77718	766	WT_SucSul	5828	3893	53.736	70.151
nrpd1_50|CHH_DMR	Chr4:76953-77718	Chr4	76953	77718	766	nrpd1-3	61	11	0.173	0.226
nrpd1_50|CHH_DMR	Chr4:76953-77718	Chr4	76953	77718	766	nrpe1-11	719	448	6.867	8.965
nrpd1_51|CHH_DMR	Chr1:77049-77535	Chr1	77049	77535	487	WT_Col0	7678	5737	85.44	175.441
nrpd1_51|CHH_DMR	Chr1:77049-77535	Chr1	77049	77535	487	WT_SucSul	9229	6934	87.752	180.189
nrpd1_51|CHH_DMR	Chr1:77049-77535	Chr1	77049	77535	487	nrpd1-47	14	3	0.042	0.086
nrpd1_51|CHH_DMR	Chr1:77049-77535	Chr1	77049	77535	487	nrpd1-49	16	12	0.197	0.405
nrpd1_51|CHH_DMR	Chr1:77049-77535	Chr1	77049	77535	487	nrpd1-50	31	20	0.343	0.704
nrpd1_51|CHH_DMR	Chr1:77049-77535	Chr1	77049	77535	487	nrpd1-51	16	9	0.143	0.294
nrpd1_51|CHH_DMR	Chr1:77049-77535	Chr1	77049	77535	487	WT_SucSul	8825	6654	91.847	188.598
nrpd1_51|CHH_DMR	Chr1:77049-77535	Chr1	77049	77535	487	nrpd1-3	33	19	0.299	0.614
nrpd1_51|CHH_DMR	Chr1:77049-77535	Chr1	77049	77535	487	nrpe1-11	1971	1422	21.797	44.758
nrpd1_47|CHH_DMR	Chr4:77549-77735	Chr4	77549	77735	187	WT_Col0	1734	1026	15.28	81.711
nrpd1_47|CHH_DMR	Chr4:77549-77735	Chr4	77549	77735	187	WT_SucSul	2161	1208	15.288	81.754
nrpd1_47|CHH_DMR	Chr4:77549-77735	Chr4	77549	77735	187	nrpd1-47	13	5	0.07	0.374
nrpd1_47|CHH_DMR	Chr4:77549-77735	Chr4	77549	77735	187	nrpd1-49	7	1	0.016	0.086
nrpd1_47|CHH_DMR	Chr4:77549-77735	Chr4	77549	77735	187	nrpd1-50	24	17	0.291	1.556
nrpd1_47|CHH_DMR	Chr4:77549-77735	Chr4	77549	77735	187	nrpd1-51	6	1	0.016	0.086
nrpd1_47|CHH_DMR	Chr4:77549-77735	Chr4	77549	77735	187	WT_SucSul	1730	1027	14.176	75.807
nrpd1_47|CHH_DMR	Chr4:77549-77735	Chr4	77549	77735	187	nrpd1-3	7	3	0.047	0.251
nrpd1_47|CHH_DMR	Chr4:77549-77735	Chr4	77549	77735	187	nrpe1-11	71	41	0.628	3.358
nrpe1_11|CHG_DMR	Chr4:79086-79751	Chr4	79086	79751	666	WT_Col0	988	634	9.442	14.177
nrpe1_11|CHG_DMR	Chr4:79086-79751	Chr4	79086	79751	666	WT_SucSul	1240	817	10.339	15.524
nrpe1_11|CHG_DMR	Chr4:79086-79751	Chr4	79086	79751	666	nrpd1-47	11	7	0.098	0.147
nrpe1_11|CHG_DMR	Chr4:79086-79751	Chr4	79086	79751	666	nrpd1-49	13	8	0.131	0.197
nrpe1_11|CHG_DMR	Chr4:79086-79751	Chr4	79086	79751	666	nrpd1-50	66	57	0.977	1.467
nrpe1_11|CHG_DMR	Chr4:79086-79751	Chr4	79086	79751	666	nrpd1-51	6	1	0.016	0.024
nrpe1_11|CHG_DMR	Chr4:79086-79751	Chr4	79086	79751	666	WT_SucSul	1063	674	9.303	13.968
nrpe1_11|CHG_DMR	Chr4:79086-79751	Chr4	79086	79751	666	nrpd1-3	9	3	0.047	0.071
nrpe1_11|CHG_DMR	Chr4:79086-79751	Chr4	79086	79751	666	nrpe1-11	983	678	10.393	15.605
nrpd1_51|CHG_DMR	Chr4:79086-79759	Chr4	79086	79759	674	WT_Col0	1010	650	9.68	14.362
nrpd1_51|CHG_DMR	Chr4:79086-79759	Chr4	79086	79759	674	WT_SucSul	1271	836	10.58	15.697
nrpd1_51|CHG_DMR	Chr4:79086-79759	Chr4	79086	79759	674	nrpd1-47	11	7	0.098	0.145
nrpd1_51|CHG_DMR	Chr4:79086-79759	Chr4	79086	79759	674	nrpd1-49	13	8	0.131	0.194
nrpd1_51|CHG_DMR	Chr4:79086-79759	Chr4	79086	79759	674	nrpd1-50	66	57	0.977	1.45
nrpd1_51|CHG_DMR	Chr4:79086-79759	Chr4	79086	79759	674	nrpd1-51	6	1	0.016	0.024
nrpd1_51|CHG_DMR	Chr4:79086-79759	Chr4	79086	79759	674	WT_SucSul	1088	695	9.593	14.233
nrpd1_51|CHG_DMR	Chr4:79086-79759	Chr4	79086	79759	674	nrpd1-3	9	3	0.047	0.07
nrpd1_51|CHG_DMR	Chr4:79086-79759	Chr4	79086	79759	674	nrpe1-11	1002	693	10.623	15.761
nrpe1_11|CHH_DMR	Chr4:79654-80472	Chr4	79654	80472	819	WT_Col0	745	466	6.94	8.474
nrpe1_11|CHH_DMR	Chr4:79654-80472	Chr4	79654	80472	819	WT_SucSul	861	556	7.036	8.591
nrpe1_11|CHH_DMR	Chr4:79654-80472	Chr4	79654	80472	819	nrpd1-47	4	3	0.042	0.051
nrpe1_11|CHH_DMR	Chr4:79654-80472	Chr4	79654	80472	819	nrpd1-49	7	5	0.082	0.1
nrpe1_11|CHH_DMR	Chr4:79654-80472	Chr4	79654	80472	819	nrpd1-50	29	23	0.394	0.481
nrpe1_11|CHH_DMR	Chr4:79654-80472	Chr4	79654	80472	819	nrpd1-51	4	2	0.032	0.039
nrpe1_11|CHH_DMR	Chr4:79654-80472	Chr4	79654	80472	819	WT_SucSul	698	435	6.004	7.331
nrpe1_11|CHH_DMR	Chr4:79654-80472	Chr4	79654	80472	819	nrpd1-3	6	2	0.031	0.038
nrpe1_11|CHH_DMR	Chr4:79654-80472	Chr4	79654	80472	819	nrpe1-11	508	345	5.288	6.457
nrpd1_3|CHG_DMR	Chr5:90953-91300	Chr5	90953	91300	348	WT_Col0	839	576	8.578	24.649
nrpd1_3|CHG_DMR	Chr5:90953-91300	Chr5	90953	91300	348	WT_SucSul	1186	795	10.061	28.911
nrpd1_3|CHG_DMR	Chr5:90953-91300	Chr5	90953	91300	348	nrpd1-47	12	2	0.028	0.08
nrpd1_3|CHG_DMR	Chr5:90953-91300	Chr5	90953	91300	348	nrpd1-49	3	2	0.033	0.095
nrpd1_3|CHG_DMR	Chr5:90953-91300	Chr5	90953	91300	348	nrpd1-50	8	4	0.069	0.198
nrpd1_3|CHG_DMR	Chr5:90953-91300	Chr5	90953	91300	348	nrpd1-51	4	1	0.016	0.046
nrpd1_3|CHG_DMR	Chr5:90953-91300	Chr5	90953	91300	348	WT_SucSul	918	647	8.931	25.664
nrpd1_3|CHG_DMR	Chr5:90953-91300	Chr5	90953	91300	348	nrpd1-3	3	2	0.031	0.089
nrpd1_3|CHG_DMR	Chr5:90953-91300	Chr5	90953	91300	348	nrpe1-11	33	21	0.322	0.925
nrpe1_11|CHG_DMR	Chr5:90953-91241	Chr5	90953	91241	289	WT_Col0	770	534	7.953	27.519
nrpe1_11|CHG_DMR	Chr5:90953-91241	Chr5	90953	91241	289	WT_SucSul	1096	752	9.517	32.931
nrpe1_11|CHG_DMR	Chr5:90953-91241	Chr5	90953	91241	289	nrpd1-47	10	2	0.028	0.097
nrpe1_11|CHG_DMR	Chr5:90953-91241	Chr5	90953	91241	289	nrpd1-49	3	2	0.033	0.114
nrpe1_11|CHG_DMR	Chr5:90953-91241	Chr5	90953	91241	289	nrpd1-50	5	3	0.051	0.176
nrpe1_11|CHG_DMR	Chr5:90953-91241	Chr5	90953	91241	289	nrpd1-51	4	1	0.016	0.055
nrpe1_11|CHG_DMR	Chr5:90953-91241	Chr5	90953	91241	289	WT_SucSul	851	614	8.475	29.325
nrpe1_11|CHG_DMR	Chr5:90953-91241	Chr5	90953	91241	289	nrpd1-3	3	2	0.031	0.107
nrpe1_11|CHG_DMR	Chr5:90953-91241	Chr5	90953	91241	289	nrpe1-11	22	16	0.245	0.848
nrpd1_47|CHG_DMR	Chr5:90953-91424	Chr5	90953	91424	472	WT_Col0	846	580	8.638	18.301
nrpd1_47|CHG_DMR	Chr5:90953-91424	Chr5	90953	91424	472	WT_SucSul	1193	800	10.124	21.449
nrpd1_47|CHG_DMR	Chr5:90953-91424	Chr5	90953	91424	472	nrpd1-47	12	2	0.028	0.059
nrpd1_47|CHG_DMR	Chr5:90953-91424	Chr5	90953	91424	472	nrpd1-49	3	2	0.033	0.07
nrpd1_47|CHG_DMR	Chr5:90953-91424	Chr5	90953	91424	472	nrpd1-50	10	5	0.086	0.182
nrpd1_47|CHG_DMR	Chr5:90953-91424	Chr5	90953	91424	472	nrpd1-51	5	1	0.016	0.034
nrpd1_47|CHG_DMR	Chr5:90953-91424	Chr5	90953	91424	472	WT_SucSul	926	653	9.014	19.097
nrpd1_47|CHG_DMR	Chr5:90953-91424	Chr5	90953	91424	472	nrpd1-3	3	2	0.031	0.066
nrpd1_47|CHG_DMR	Chr5:90953-91424	Chr5	90953	91424	472	nrpe1-11	41	25	0.383	0.811
nrpd1_49|CHG_DMR	Chr5:90953-91300	Chr5	90953	91300	348	WT_Col0	839	576	8.578	24.649
nrpd1_49|CHG_DMR	Chr5:90953-91300	Chr5	90953	91300	348	WT_SucSul	1186	795	10.061	28.911
nrpd1_49|CHG_DMR	Chr5:90953-91300	Chr5	90953	91300	348	nrpd1-47	12	2	0.028	0.08
nrpd1_49|CHG_DMR	Chr5:90953-91300	Chr5	90953	91300	348	nrpd1-49	3	2	0.033	0.095
nrpd1_49|CHG_DMR	Chr5:90953-91300	Chr5	90953	91300	348	nrpd1-50	8	4	0.069	0.198
nrpd1_49|CHG_DMR	Chr5:90953-91300	Chr5	90953	91300	348	nrpd1-51	4	1	0.016	0.046
nrpd1_49|CHG_DMR	Chr5:90953-91300	Chr5	90953	91300	348	WT_SucSul	918	647	8.931	25.664
nrpd1_49|CHG_DMR	Chr5:90953-91300	Chr5	90953	91300	348	nrpd1-3	3	2	0.031	0.089
nrpd1_49|CHG_DMR	Chr5:90953-91300	Chr5	90953	91300	348	nrpe1-11	33	21	0.322	0.925
nrpd1_50|CHG_DMR	Chr5:90953-91424	Chr5	90953	91424	472	WT_Col0	846	580	8.638	18.301
nrpd1_50|CHG_DMR	Chr5:90953-91424	Chr5	90953	91424	472	WT_SucSul	1193	800	10.124	21.449
nrpd1_50|CHG_DMR	Chr5:90953-91424	Chr5	90953	91424	472	nrpd1-47	12	2	0.028	0.059
nrpd1_50|CHG_DMR	Chr5:90953-91424	Chr5	90953	91424	472	nrpd1-49	3	2	0.033	0.07
nrpd1_50|CHG_DMR	Chr5:90953-91424	Chr5	90953	91424	472	nrpd1-50	10	5	0.086	0.182
nrpd1_50|CHG_DMR	Chr5:90953-91424	Chr5	90953	91424	472	nrpd1-51	5	1	0.016	0.034
nrpd1_50|CHG_DMR	Chr5:90953-91424	Chr5	90953	91424	472	WT_SucSul	926	653	9.014	19.097
nrpd1_50|CHG_DMR	Chr5:90953-91424	Chr5	90953	91424	472	nrpd1-3	3	2	0.031	0.066
nrpd1_50|CHG_DMR	Chr5:90953-91424	Chr5	90953	91424	472	nrpe1-11	41	25	0.383	0.811
nrpd1_51|CHG_DMR	Chr5:90953-91424	Chr5	90953	91424	472	WT_Col0	846	580	8.638	18.301
nrpd1_51|CHG_DMR	Chr5:90953-91424	Chr5	90953	91424	472	WT_SucSul	1193	800	10.124	21.449
nrpd1_51|CHG_DMR	Chr5:90953-91424	Chr5	90953	91424	472	nrpd1-47	12	2	0.028	0.059
nrpd1_51|CHG_DMR	Chr5:90953-91424	Chr5	90953	91424	472	nrpd1-49	3	2	0.033	0.07
nrpd1_51|CHG_DMR	Chr5:90953-91424	Chr5	90953	91424	472	nrpd1-50	10	5	0.086	0.182
nrpd1_51|CHG_DMR	Chr5:90953-91424	Chr5	90953	91424	472	nrpd1-51	5	1	0.016	0.034
nrpd1_51|CHG_DMR	Chr5:90953-91424	Chr5	90953	91424	472	WT_SucSul	926	653	9.014	19.097
nrpd1_51|CHG_DMR	Chr5:90953-91424	Chr5	90953	91424	472	nrpd1-3	3	2	0.031	0.066
nrpd1_51|CHG_DMR	Chr5:90953-91424	Chr5	90953	91424	472	nrpe1-11	41	25	0.383	0.811
nrpd1_3|CHG_DMR	Chr2:99537-100297	Chr2	99537	100297	761	WT_Col0	352	220	3.276	4.305
nrpd1_3|CHG_DMR	Chr2:99537-100297	Chr2	99537	100297	761	WT_SucSul	449	293	3.708	4.873
nrpd1_3|CHG_DMR	Chr2:99537-100297	Chr2	99537	100297	761	nrpd1-47	1	0	0	0
nrpd1_3|CHG_DMR	Chr2:99537-100297	Chr2	99537	100297	761	nrpd1-49	2	0	0	0
nrpd1_3|CHG_DMR	Chr2:99537-100297	Chr2	99537	100297	761	nrpd1-50	7	3	0.051	0.067
nrpd1_3|CHG_DMR	Chr2:99537-100297	Chr2	99537	100297	761	nrpd1-51	0	0	0	0
nrpd1_3|CHG_DMR	Chr2:99537-100297	Chr2	99537	100297	761	WT_SucSul	324	216	2.982	3.919
nrpd1_3|CHG_DMR	Chr2:99537-100297	Chr2	99537	100297	761	nrpd1-3	2	0	0	0
nrpd1_3|CHG_DMR	Chr2:99537-100297	Chr2	99537	100297	761	nrpe1-11	34	21	0.322	0.423
nrpd1_49|CHG_DMR	Chr2:99538-100251	Chr2	99538	100251	714	WT_Col0	351	219	3.262	4.569
nrpd1_49|CHG_DMR	Chr2:99538-100251	Chr2	99538	100251	714	WT_SucSul	449	293	3.708	5.193
nrpd1_49|CHG_DMR	Chr2:99538-100251	Chr2	99538	100251	714	nrpd1-47	0	0	0	0
nrpd1_49|CHG_DMR	Chr2:99538-100251	Chr2	99538	100251	714	nrpd1-49	2	0	0	0
nrpd1_49|CHG_DMR	Chr2:99538-100251	Chr2	99538	100251	714	nrpd1-50	6	2	0.034	0.048
nrpd1_49|CHG_DMR	Chr2:99538-100251	Chr2	99538	100251	714	nrpd1-51	0	0	0	0
nrpd1_49|CHG_DMR	Chr2:99538-100251	Chr2	99538	100251	714	WT_SucSul	324	216	2.982	4.176
nrpd1_49|CHG_DMR	Chr2:99538-100251	Chr2	99538	100251	714	nrpd1-3	2	0	0	0
nrpd1_49|CHG_DMR	Chr2:99538-100251	Chr2	99538	100251	714	nrpe1-11	33	20	0.307	0.43
nrpd1_47|CHG_DMR	Chr2:99692-100251	Chr2	99692	100251	560	WT_Col0	350	218	3.247	5.798
nrpd1_47|CHG_DMR	Chr2:99692-100251	Chr2	99692	100251	560	WT_SucSul	449	293	3.708	6.621
nrpd1_47|CHG_DMR	Chr2:99692-100251	Chr2	99692	100251	560	nrpd1-47	0	0	0	0
nrpd1_47|CHG_DMR	Chr2:99692-100251	Chr2	99692	100251	560	nrpd1-49	2	0	0	0
nrpd1_47|CHG_DMR	Chr2:99692-100251	Chr2	99692	100251	560	nrpd1-50	6	2	0.034	0.061
nrpd1_47|CHG_DMR	Chr2:99692-100251	Chr2	99692	100251	560	nrpd1-51	0	0	0	0
nrpd1_47|CHG_DMR	Chr2:99692-100251	Chr2	99692	100251	560	WT_SucSul	324	216	2.982	5.325
nrpd1_47|CHG_DMR	Chr2:99692-100251	Chr2	99692	100251	560	nrpd1-3	2	0	0	0
nrpd1_47|CHG_DMR	Chr2:99692-100251	Chr2	99692	100251	560	nrpe1-11	33	20	0.307	0.548
nrpd1_50|CHG_DMR	Chr2:99755-100251	Chr2	99755	100251	497	WT_Col0	350	218	3.247	6.533
nrpd1_50|CHG_DMR	Chr2:99755-100251	Chr2	99755	100251	497	WT_SucSul	449	293	3.708	7.461
nrpd1_50|CHG_DMR	Chr2:99755-100251	Chr2	99755	100251	497	nrpd1-47	0	0	0	0
nrpd1_50|CHG_DMR	Chr2:99755-100251	Chr2	99755	100251	497	nrpd1-49	2	0	0	0
nrpd1_50|CHG_DMR	Chr2:99755-100251	Chr2	99755	100251	497	nrpd1-50	6	2	0.034	0.068
nrpd1_50|CHG_DMR	Chr2:99755-100251	Chr2	99755	100251	497	nrpd1-51	0	0	0	0
nrpd1_50|CHG_DMR	Chr2:99755-100251	Chr2	99755	100251	497	WT_SucSul	324	216	2.982	6
nrpd1_50|CHG_DMR	Chr2:99755-100251	Chr2	99755	100251	497	nrpd1-3	2	0	0	0
nrpd1_50|CHG_DMR	Chr2:99755-100251	Chr2	99755	100251	497	nrpe1-11	33	20	0.307	0.618
nrpd1_51|CHG_DMR	Chr2:99755-100251	Chr2	99755	100251	497	WT_Col0	350	218	3.247	6.533
nrpd1_51|CHG_DMR	Chr2:99755-100251	Chr2	99755	100251	497	WT_SucSul	449	293	3.708	7.461
nrpd1_51|CHG_DMR	Chr2:99755-100251	Chr2	99755	100251	497	nrpd1-47	0	0	0	0
nrpd1_51|CHG_DMR	Chr2:99755-100251	Chr2	99755	100251	497	nrpd1-49	2	0	0	0
nrpd1_51|CHG_DMR	Chr2:99755-100251	Chr2	99755	100251	497	nrpd1-50	6	2	0.034	0.068
nrpd1_51|CHG_DMR	Chr2:99755-100251	Chr2	99755	100251	497	nrpd1-51	0	0	0	0
nrpd1_51|CHG_DMR	Chr2:99755-100251	Chr2	99755	100251	497	WT_SucSul	324	216	2.982	6
nrpd1_51|CHG_DMR	Chr2:99755-100251	Chr2	99755	100251	497	nrpd1-3	2	0	0	0
nrpd1_51|CHG_DMR	Chr2:99755-100251	Chr2	99755	100251	497	nrpe1-11	33	20	0.307	0.618
nrpe1_11|CHG_DMR	Chr3:105370-106003	Chr3	105370	106003	634	WT_Col0	2110	1619	24.111	38.03
nrpe1_11|CHG_DMR	Chr3:105370-106003	Chr3	105370	106003	634	WT_SucSul	2553	2021	25.577	40.342
nrpe1_11|CHG_DMR	Chr3:105370-106003	Chr3	105370	106003	634	nrpd1-47	11	5	0.07	0.11
nrpe1_11|CHG_DMR	Chr3:105370-106003	Chr3	105370	106003	634	nrpd1-49	6	2	0.033	0.052
nrpe1_11|CHG_DMR	Chr3:105370-106003	Chr3	105370	106003	634	nrpd1-50	9	6	0.103	0.162
nrpe1_11|CHG_DMR	Chr3:105370-106003	Chr3	105370	106003	634	nrpd1-51	6	1	0.016	0.025
nrpe1_11|CHG_DMR	Chr3:105370-106003	Chr3	105370	106003	634	WT_SucSul	2259	1757	24.252	38.252
nrpe1_11|CHG_DMR	Chr3:105370-106003	Chr3	105370	106003	634	nrpd1-3	13	7	0.11	0.174
nrpe1_11|CHG_DMR	Chr3:105370-106003	Chr3	105370	106003	634	nrpe1-11	59	34	0.521	0.822
nrpd1_49|CHG_DMR	Chr3:105370-105954	Chr3	105370	105954	585	WT_Col0	2109	1618	24.096	41.19
nrpd1_49|CHG_DMR	Chr3:105370-105954	Chr3	105370	105954	585	WT_SucSul	2552	2020	25.564	43.699
nrpd1_49|CHG_DMR	Chr3:105370-105954	Chr3	105370	105954	585	nrpd1-47	10	5	0.07	0.12
nrpd1_49|CHG_DMR	Chr3:105370-105954	Chr3	105370	105954	585	nrpd1-49	5	2	0.033	0.056
nrpd1_49|CHG_DMR	Chr3:105370-105954	Chr3	105370	105954	585	nrpd1-50	8	6	0.103	0.176
nrpd1_49|CHG_DMR	Chr3:105370-105954	Chr3	105370	105954	585	nrpd1-51	4	1	0.016	0.027
nrpd1_49|CHG_DMR	Chr3:105370-105954	Chr3	105370	105954	585	WT_SucSul	2257	1756	24.239	41.434
nrpd1_49|CHG_DMR	Chr3:105370-105954	Chr3	105370	105954	585	nrpd1-3	10	7	0.11	0.188
nrpd1_49|CHG_DMR	Chr3:105370-105954	Chr3	105370	105954	585	nrpe1-11	57	34	0.521	0.891
nrpd1_51|CHG_DMR	Chr3:105370-106003	Chr3	105370	106003	634	WT_Col0	2110	1619	24.111	38.03
nrpd1_51|CHG_DMR	Chr3:105370-106003	Chr3	105370	106003	634	WT_SucSul	2553	2021	25.577	40.342
nrpd1_51|CHG_DMR	Chr3:105370-106003	Chr3	105370	106003	634	nrpd1-47	11	5	0.07	0.11
nrpd1_51|CHG_DMR	Chr3:105370-106003	Chr3	105370	106003	634	nrpd1-49	6	2	0.033	0.052
nrpd1_51|CHG_DMR	Chr3:105370-106003	Chr3	105370	106003	634	nrpd1-50	9	6	0.103	0.162
nrpd1_51|CHG_DMR	Chr3:105370-106003	Chr3	105370	106003	634	nrpd1-51	6	1	0.016	0.025
nrpd1_51|CHG_DMR	Chr3:105370-106003	Chr3	105370	106003	634	WT_SucSul	2259	1757	24.252	38.252
nrpd1_51|CHG_DMR	Chr3:105370-106003	Chr3	105370	106003	634	nrpd1-3	13	7	0.11	0.174
nrpd1_51|CHG_DMR	Chr3:105370-106003	Chr3	105370	106003	634	nrpe1-11	59	34	0.521	0.822
nrpd1_3|CHG_DMR	Chr3:105371-106021	Chr3	105371	106021	651	WT_Col0	2110	1619	24.111	37.037
nrpd1_3|CHG_DMR	Chr3:105371-106021	Chr3	105371	106021	651	WT_SucSul	2553	2021	25.577	39.289
nrpd1_3|CHG_DMR	Chr3:105371-106021	Chr3	105371	106021	651	nrpd1-47	11	5	0.07	0.108
nrpd1_3|CHG_DMR	Chr3:105371-106021	Chr3	105371	106021	651	nrpd1-49	6	2	0.033	0.051
nrpd1_3|CHG_DMR	Chr3:105371-106021	Chr3	105371	106021	651	nrpd1-50	9	6	0.103	0.158
nrpd1_3|CHG_DMR	Chr3:105371-106021	Chr3	105371	106021	651	nrpd1-51	6	1	0.016	0.025
nrpd1_3|CHG_DMR	Chr3:105371-106021	Chr3	105371	106021	651	WT_SucSul	2259	1757	24.252	37.253
nrpd1_3|CHG_DMR	Chr3:105371-106021	Chr3	105371	106021	651	nrpd1-3	13	7	0.11	0.169
nrpd1_3|CHG_DMR	Chr3:105371-106021	Chr3	105371	106021	651	nrpe1-11	59	34	0.521	0.8
nrpd1_47|CHG_DMR	Chr3:105606-105954	Chr3	105606	105954	349	WT_Col0	2096	1607	23.933	68.576
nrpd1_47|CHG_DMR	Chr3:105606-105954	Chr3	105606	105954	349	WT_SucSul	2537	2009	25.425	72.851
nrpd1_47|CHG_DMR	Chr3:105606-105954	Chr3	105606	105954	349	nrpd1-47	10	5	0.07	0.201
nrpd1_47|CHG_DMR	Chr3:105606-105954	Chr3	105606	105954	349	nrpd1-49	5	2	0.033	0.095
nrpd1_47|CHG_DMR	Chr3:105606-105954	Chr3	105606	105954	349	nrpd1-50	8	6	0.103	0.295
nrpd1_47|CHG_DMR	Chr3:105606-105954	Chr3	105606	105954	349	nrpd1-51	4	1	0.016	0.046
nrpd1_47|CHG_DMR	Chr3:105606-105954	Chr3	105606	105954	349	WT_SucSul	2243	1743	24.059	68.937
nrpd1_47|CHG_DMR	Chr3:105606-105954	Chr3	105606	105954	349	nrpd1-3	10	7	0.11	0.315
nrpd1_47|CHG_DMR	Chr3:105606-105954	Chr3	105606	105954	349	nrpe1-11	57	34	0.521	1.493
nrpd1_50|CHG_DMR	Chr3:105606-106021	Chr3	105606	106021	416	WT_Col0	2097	1608	23.948	57.567
nrpd1_50|CHG_DMR	Chr3:105606-106021	Chr3	105606	106021	416	WT_SucSul	2538	2010	25.437	61.147
nrpd1_50|CHG_DMR	Chr3:105606-106021	Chr3	105606	106021	416	nrpd1-47	11	5	0.07	0.168
nrpd1_50|CHG_DMR	Chr3:105606-106021	Chr3	105606	106021	416	nrpd1-49	6	2	0.033	0.079
nrpd1_50|CHG_DMR	Chr3:105606-106021	Chr3	105606	106021	416	nrpd1-50	9	6	0.103	0.248
nrpd1_50|CHG_DMR	Chr3:105606-106021	Chr3	105606	106021	416	nrpd1-51	6	1	0.016	0.038
nrpd1_50|CHG_DMR	Chr3:105606-106021	Chr3	105606	106021	416	WT_SucSul	2245	1744	24.073	57.868
nrpd1_50|CHG_DMR	Chr3:105606-106021	Chr3	105606	106021	416	nrpd1-3	13	7	0.11	0.264
nrpd1_50|CHG_DMR	Chr3:105606-106021	Chr3	105606	106021	416	nrpe1-11	59	34	0.521	1.252
nrpd1_50|CHG_DMR	Chr2:109615-110355	Chr2	109615	110355	741	WT_Col0	318	142	2.115	2.854
nrpd1_50|CHG_DMR	Chr2:109615-110355	Chr2	109615	110355	741	WT_SucSul	432	222	2.809	3.791
nrpd1_50|CHG_DMR	Chr2:109615-110355	Chr2	109615	110355	741	nrpd1-47	0	0	0	0
nrpd1_50|CHG_DMR	Chr2:109615-110355	Chr2	109615	110355	741	nrpd1-49	2	0	0	0
nrpd1_50|CHG_DMR	Chr2:109615-110355	Chr2	109615	110355	741	nrpd1-50	1	0	0	0
nrpd1_50|CHG_DMR	Chr2:109615-110355	Chr2	109615	110355	741	nrpd1-51	1	1	0.016	0.022
nrpd1_50|CHG_DMR	Chr2:109615-110355	Chr2	109615	110355	741	WT_SucSul	296	155	2.14	2.888
nrpd1_50|CHG_DMR	Chr2:109615-110355	Chr2	109615	110355	741	nrpd1-3	1	0	0	0
nrpd1_50|CHG_DMR	Chr2:109615-110355	Chr2	109615	110355	741	nrpe1-11	6	2	0.031	0.042
nrpd1_50|CHH_DMR	Chr2:109635-110122	Chr2	109635	110122	488	WT_Col0	318	142	2.115	4.334
nrpd1_50|CHH_DMR	Chr2:109635-110122	Chr2	109635	110122	488	WT_SucSul	432	222	2.809	5.756
nrpd1_50|CHH_DMR	Chr2:109635-110122	Chr2	109635	110122	488	nrpd1-47	0	0	0	0
nrpd1_50|CHH_DMR	Chr2:109635-110122	Chr2	109635	110122	488	nrpd1-49	2	0	0	0
nrpd1_50|CHH_DMR	Chr2:109635-110122	Chr2	109635	110122	488	nrpd1-50	1	0	0	0
nrpd1_50|CHH_DMR	Chr2:109635-110122	Chr2	109635	110122	488	nrpd1-51	1	1	0.016	0.033
nrpd1_50|CHH_DMR	Chr2:109635-110122	Chr2	109635	110122	488	WT_SucSul	294	155	2.14	4.385
nrpd1_50|CHH_DMR	Chr2:109635-110122	Chr2	109635	110122	488	nrpd1-3	0	0	0	0
nrpd1_50|CHH_DMR	Chr2:109635-110122	Chr2	109635	110122	488	nrpe1-11	6	2	0.031	0.064
nrpe1_11|CHG_DMR	Chr2:109636-110355	Chr2	109636	110355	720	WT_Col0	318	142	2.115	2.938
nrpe1_11|CHG_DMR	Chr2:109636-110355	Chr2	109636	110355	720	WT_SucSul	432	222	2.809	3.901
nrpe1_11|CHG_DMR	Chr2:109636-110355	Chr2	109636	110355	720	nrpd1-47	0	0	0	0
nrpe1_11|CHG_DMR	Chr2:109636-110355	Chr2	109636	110355	720	nrpd1-49	2	0	0	0
nrpe1_11|CHG_DMR	Chr2:109636-110355	Chr2	109636	110355	720	nrpd1-50	1	0	0	0
nrpe1_11|CHG_DMR	Chr2:109636-110355	Chr2	109636	110355	720	nrpd1-51	1	1	0.016	0.022
nrpe1_11|CHG_DMR	Chr2:109636-110355	Chr2	109636	110355	720	WT_SucSul	296	155	2.14	2.972
nrpe1_11|CHG_DMR	Chr2:109636-110355	Chr2	109636	110355	720	nrpd1-3	1	0	0	0
nrpe1_11|CHG_DMR	Chr2:109636-110355	Chr2	109636	110355	720	nrpe1-11	6	2	0.031	0.043
nrpd1_47|CHG_DMR	Chr2:109636-110355	Chr2	109636	110355	720	WT_Col0	318	142	2.115	2.938
nrpd1_47|CHG_DMR	Chr2:109636-110355	Chr2	109636	110355	720	WT_SucSul	432	222	2.809	3.901
nrpd1_47|CHG_DMR	Chr2:109636-110355	Chr2	109636	110355	720	nrpd1-47	0	0	0	0
nrpd1_47|CHG_DMR	Chr2:109636-110355	Chr2	109636	110355	720	nrpd1-49	2	0	0	0
nrpd1_47|CHG_DMR	Chr2:109636-110355	Chr2	109636	110355	720	nrpd1-50	1	0	0	0
nrpd1_47|CHG_DMR	Chr2:109636-110355	Chr2	109636	110355	720	nrpd1-51	1	1	0.016	0.022
nrpd1_47|CHG_DMR	Chr2:109636-110355	Chr2	109636	110355	720	WT_SucSul	296	155	2.14	2.972
nrpd1_47|CHG_DMR	Chr2:109636-110355	Chr2	109636	110355	720	nrpd1-3	1	0	0	0
nrpd1_47|CHG_DMR	Chr2:109636-110355	Chr2	109636	110355	720	nrpe1-11	6	2	0.031	0.043
nrpd1_3|CHG_DMR	Chr2:109820-110271	Chr2	109820	110271	452	WT_Col0	318	142	2.115	4.679
nrpd1_3|CHG_DMR	Chr2:109820-110271	Chr2	109820	110271	452	WT_SucSul	431	222	2.809	6.215
nrpd1_3|CHG_DMR	Chr2:109820-110271	Chr2	109820	110271	452	nrpd1-47	0	0	0	0
nrpd1_3|CHG_DMR	Chr2:109820-110271	Chr2	109820	110271	452	nrpd1-49	2	0	0	0
nrpd1_3|CHG_DMR	Chr2:109820-110271	Chr2	109820	110271	452	nrpd1-50	1	0	0	0
nrpd1_3|CHG_DMR	Chr2:109820-110271	Chr2	109820	110271	452	nrpd1-51	1	1	0.016	0.035
nrpd1_3|CHG_DMR	Chr2:109820-110271	Chr2	109820	110271	452	WT_SucSul	295	155	2.14	4.735
nrpd1_3|CHG_DMR	Chr2:109820-110271	Chr2	109820	110271	452	nrpd1-3	1	0	0	0
nrpd1_3|CHG_DMR	Chr2:109820-110271	Chr2	109820	110271	452	nrpe1-11	5	2	0.031	0.069
nrpd1_49|CHG_DMR	Chr2:109820-110271	Chr2	109820	110271	452	WT_Col0	318	142	2.115	4.679
nrpd1_49|CHG_DMR	Chr2:109820-110271	Chr2	109820	110271	452	WT_SucSul	431	222	2.809	6.215
nrpd1_49|CHG_DMR	Chr2:109820-110271	Chr2	109820	110271	452	nrpd1-47	0	0	0	0
nrpd1_49|CHG_DMR	Chr2:109820-110271	Chr2	109820	110271	452	nrpd1-49	2	0	0	0
nrpd1_49|CHG_DMR	Chr2:109820-110271	Chr2	109820	110271	452	nrpd1-50	1	0	0	0
nrpd1_49|CHG_DMR	Chr2:109820-110271	Chr2	109820	110271	452	nrpd1-51	1	1	0.016	0.035
nrpd1_49|CHG_DMR	Chr2:109820-110271	Chr2	109820	110271	452	WT_SucSul	295	155	2.14	4.735
nrpd1_49|CHG_DMR	Chr2:109820-110271	Chr2	109820	110271	452	nrpd1-3	1	0	0	0
nrpd1_49|CHG_DMR	Chr2:109820-110271	Chr2	109820	110271	452	nrpe1-11	5	2	0.031	0.069
nrpd1_51|CHG_DMR	Chr2:109820-110355	Chr2	109820	110355	536	WT_Col0	318	142	2.115	3.946
nrpd1_51|CHG_DMR	Chr2:109820-110355	Chr2	109820	110355	536	WT_SucSul	431	222	2.809	5.241
nrpd1_51|CHG_DMR	Chr2:109820-110355	Chr2	109820	110355	536	nrpd1-47	0	0	0	0
nrpd1_51|CHG_DMR	Chr2:109820-110355	Chr2	109820	110355	536	nrpd1-49	2	0	0	0
nrpd1_51|CHG_DMR	Chr2:109820-110355	Chr2	109820	110355	536	nrpd1-50	1	0	0	0
nrpd1_51|CHG_DMR	Chr2:109820-110355	Chr2	109820	110355	536	nrpd1-51	1	1	0.016	0.03
nrpd1_51|CHG_DMR	Chr2:109820-110355	Chr2	109820	110355	536	WT_SucSul	296	155	2.14	3.993
nrpd1_51|CHG_DMR	Chr2:109820-110355	Chr2	109820	110355	536	nrpd1-3	1	0	0	0
nrpd1_51|CHG_DMR	Chr2:109820-110355	Chr2	109820	110355	536	nrpe1-11	5	2	0.031	0.058
nrpd1_3|CHG_DMR	Chr4:111572-111666	Chr4	111572	111666	95	WT_Col0	169	38	0.566	5.958
nrpd1_3|CHG_DMR	Chr4:111572-111666	Chr4	111572	111666	95	WT_SucSul	192	66	0.835	8.789
nrpd1_3|CHG_DMR	Chr4:111572-111666	Chr4	111572	111666	95	nrpd1-47	1	0	0	0
nrpd1_3|CHG_DMR	Chr4:111572-111666	Chr4	111572	111666	95	nrpd1-49	0	0	0	0
nrpd1_3|CHG_DMR	Chr4:111572-111666	Chr4	111572	111666	95	nrpd1-50	3	0	0	0
nrpd1_3|CHG_DMR	Chr4:111572-111666	Chr4	111572	111666	95	nrpd1-51	0	0	0	0
nrpd1_3|CHG_DMR	Chr4:111572-111666	Chr4	111572	111666	95	WT_SucSul	151	34	0.469	4.937
nrpd1_3|CHG_DMR	Chr4:111572-111666	Chr4	111572	111666	95	nrpd1-3	1	1	0.016	0.168
nrpd1_3|CHG_DMR	Chr4:111572-111666	Chr4	111572	111666	95	nrpe1-11	30	16	0.245	2.579
nrpd1_3|CHH_DMR	Chr5:112736-113570	Chr5	112736	113570	835	WT_Col0	2413	1597	23.784	28.484
nrpd1_3|CHH_DMR	Chr5:112736-113570	Chr5	112736	113570	835	WT_SucSul	2757	1822	23.058	27.614
nrpd1_3|CHH_DMR	Chr5:112736-113570	Chr5	112736	113570	835	nrpd1-47	112	21	0.293	0.351
nrpd1_3|CHH_DMR	Chr5:112736-113570	Chr5	112736	113570	835	nrpd1-49	82	20	0.329	0.394
nrpd1_3|CHH_DMR	Chr5:112736-113570	Chr5	112736	113570	835	nrpd1-50	149	61	1.045	1.251
nrpd1_3|CHH_DMR	Chr5:112736-113570	Chr5	112736	113570	835	nrpd1-51	99	11	0.175	0.21
nrpd1_3|CHH_DMR	Chr5:112736-113570	Chr5	112736	113570	835	WT_SucSul	2304	1533	21.16	25.341
nrpd1_3|CHH_DMR	Chr5:112736-113570	Chr5	112736	113570	835	nrpd1-3	93	12	0.189	0.226
nrpd1_3|CHH_DMR	Chr5:112736-113570	Chr5	112736	113570	835	nrpe1-11	114	55	0.843	1.01
nrpe1_11|CG_DMR	Chr5:112746-113488	Chr5	112746	113488	743	WT_Col0	2385	1582	23.56	31.709
nrpe1_11|CG_DMR	Chr5:112746-113488	Chr5	112746	113488	743	WT_SucSul	2734	1805	22.843	30.744
nrpe1_11|CG_DMR	Chr5:112746-113488	Chr5	112746	113488	743	nrpd1-47	111	20	0.279	0.376
nrpe1_11|CG_DMR	Chr5:112746-113488	Chr5	112746	113488	743	nrpd1-49	82	20	0.329	0.443
nrpe1_11|CG_DMR	Chr5:112746-113488	Chr5	112746	113488	743	nrpd1-50	143	57	0.977	1.315
nrpe1_11|CG_DMR	Chr5:112746-113488	Chr5	112746	113488	743	nrpd1-51	98	11	0.175	0.236
nrpe1_11|CG_DMR	Chr5:112746-113488	Chr5	112746	113488	743	WT_SucSul	2274	1513	20.884	28.108
nrpe1_11|CG_DMR	Chr5:112746-113488	Chr5	112746	113488	743	nrpd1-3	93	12	0.189	0.254
nrpe1_11|CG_DMR	Chr5:112746-113488	Chr5	112746	113488	743	nrpe1-11	113	54	0.828	1.114
nrpd1_3|CHG_DMR	Chr5:112796-113554	Chr5	112796	113554	759	WT_Col0	2406	1592	23.709	31.237
nrpd1_3|CHG_DMR	Chr5:112796-113554	Chr5	112796	113554	759	WT_SucSul	2756	1821	23.045	30.362
nrpd1_3|CHG_DMR	Chr5:112796-113554	Chr5	112796	113554	759	nrpd1-47	112	21	0.293	0.386
nrpd1_3|CHG_DMR	Chr5:112796-113554	Chr5	112796	113554	759	nrpd1-49	82	20	0.329	0.433
nrpd1_3|CHG_DMR	Chr5:112796-113554	Chr5	112796	113554	759	nrpd1-50	149	61	1.045	1.377
nrpd1_3|CHG_DMR	Chr5:112796-113554	Chr5	112796	113554	759	nrpd1-51	99	11	0.175	0.231
nrpd1_3|CHG_DMR	Chr5:112796-113554	Chr5	112796	113554	759	WT_SucSul	2300	1530	21.119	27.825
nrpd1_3|CHG_DMR	Chr5:112796-113554	Chr5	112796	113554	759	nrpd1-3	93	12	0.189	0.249
nrpd1_3|CHG_DMR	Chr5:112796-113554	Chr5	112796	113554	759	nrpe1-11	114	55	0.843	1.111
nrpe1_11|CHG_DMR	Chr5:112796-113648	Chr5	112796	113648	853	WT_Col0	2407	1593	23.724	27.812
nrpe1_11|CHG_DMR	Chr5:112796-113648	Chr5	112796	113648	853	WT_SucSul	2760	1823	23.071	27.047
nrpe1_11|CHG_DMR	Chr5:112796-113648	Chr5	112796	113648	853	nrpd1-47	112	21	0.293	0.343
nrpe1_11|CHG_DMR	Chr5:112796-113648	Chr5	112796	113648	853	nrpd1-49	82	20	0.329	0.386
nrpe1_11|CHG_DMR	Chr5:112796-113648	Chr5	112796	113648	853	nrpd1-50	149	61	1.045	1.225
nrpe1_11|CHG_DMR	Chr5:112796-113648	Chr5	112796	113648	853	nrpd1-51	99	11	0.175	0.205
nrpe1_11|CHG_DMR	Chr5:112796-113648	Chr5	112796	113648	853	WT_SucSul	2302	1531	21.133	24.775
nrpe1_11|CHG_DMR	Chr5:112796-113648	Chr5	112796	113648	853	nrpd1-3	93	12	0.189	0.222
nrpe1_11|CHG_DMR	Chr5:112796-113648	Chr5	112796	113648	853	nrpe1-11	115	56	0.858	1.006
nrpd1_47|CHG_DMR	Chr5:112796-113648	Chr5	112796	113648	853	WT_Col0	2407	1593	23.724	27.812
nrpd1_47|CHG_DMR	Chr5:112796-113648	Chr5	112796	113648	853	WT_SucSul	2760	1823	23.071	27.047
nrpd1_47|CHG_DMR	Chr5:112796-113648	Chr5	112796	113648	853	nrpd1-47	112	21	0.293	0.343
nrpd1_47|CHG_DMR	Chr5:112796-113648	Chr5	112796	113648	853	nrpd1-49	82	20	0.329	0.386
nrpd1_47|CHG_DMR	Chr5:112796-113648	Chr5	112796	113648	853	nrpd1-50	149	61	1.045	1.225
nrpd1_47|CHG_DMR	Chr5:112796-113648	Chr5	112796	113648	853	nrpd1-51	99	11	0.175	0.205
nrpd1_47|CHG_DMR	Chr5:112796-113648	Chr5	112796	113648	853	WT_SucSul	2302	1531	21.133	24.775
nrpd1_47|CHG_DMR	Chr5:112796-113648	Chr5	112796	113648	853	nrpd1-3	93	12	0.189	0.222
nrpd1_47|CHG_DMR	Chr5:112796-113648	Chr5	112796	113648	853	nrpe1-11	115	56	0.858	1.006
nrpd1_49|CHG_DMR	Chr5:112796-113648	Chr5	112796	113648	853	WT_Col0	2407	1593	23.724	27.812
nrpd1_49|CHG_DMR	Chr5:112796-113648	Chr5	112796	113648	853	WT_SucSul	2760	1823	23.071	27.047
nrpd1_49|CHG_DMR	Chr5:112796-113648	Chr5	112796	113648	853	nrpd1-47	112	21	0.293	0.343
nrpd1_49|CHG_DMR	Chr5:112796-113648	Chr5	112796	113648	853	nrpd1-49	82	20	0.329	0.386
nrpd1_49|CHG_DMR	Chr5:112796-113648	Chr5	112796	113648	853	nrpd1-50	149	61	1.045	1.225
nrpd1_49|CHG_DMR	Chr5:112796-113648	Chr5	112796	113648	853	nrpd1-51	99	11	0.175	0.205
nrpd1_49|CHG_DMR	Chr5:112796-113648	Chr5	112796	113648	853	WT_SucSul	2302	1531	21.133	24.775
nrpd1_49|CHG_DMR	Chr5:112796-113648	Chr5	112796	113648	853	nrpd1-3	93	12	0.189	0.222
nrpd1_49|CHG_DMR	Chr5:112796-113648	Chr5	112796	113648	853	nrpe1-11	115	56	0.858	1.006
nrpd1_50|CHG_DMR	Chr5:112796-113647	Chr5	112796	113647	852	WT_Col0	2407	1593	23.724	27.845
nrpd1_50|CHG_DMR	Chr5:112796-113647	Chr5	112796	113647	852	WT_SucSul	2760	1823	23.071	27.079
nrpd1_50|CHG_DMR	Chr5:112796-113647	Chr5	112796	113647	852	nrpd1-47	112	21	0.293	0.344
nrpd1_50|CHG_DMR	Chr5:112796-113647	Chr5	112796	113647	852	nrpd1-49	82	20	0.329	0.386
nrpd1_50|CHG_DMR	Chr5:112796-113647	Chr5	112796	113647	852	nrpd1-50	149	61	1.045	1.227
nrpd1_50|CHG_DMR	Chr5:112796-113647	Chr5	112796	113647	852	nrpd1-51	99	11	0.175	0.205
nrpd1_50|CHG_DMR	Chr5:112796-113647	Chr5	112796	113647	852	WT_SucSul	2302	1531	21.133	24.804
nrpd1_50|CHG_DMR	Chr5:112796-113647	Chr5	112796	113647	852	nrpd1-3	93	12	0.189	0.222
nrpd1_50|CHG_DMR	Chr5:112796-113647	Chr5	112796	113647	852	nrpe1-11	115	56	0.858	1.007
nrpd1_51|CHG_DMR	Chr5:112796-113648	Chr5	112796	113648	853	WT_Col0	2407	1593	23.724	27.812
nrpd1_51|CHG_DMR	Chr5:112796-113648	Chr5	112796	113648	853	WT_SucSul	2760	1823	23.071	27.047
nrpd1_51|CHG_DMR	Chr5:112796-113648	Chr5	112796	113648	853	nrpd1-47	112	21	0.293	0.343
nrpd1_51|CHG_DMR	Chr5:112796-113648	Chr5	112796	113648	853	nrpd1-49	82	20	0.329	0.386
nrpd1_51|CHG_DMR	Chr5:112796-113648	Chr5	112796	113648	853	nrpd1-50	149	61	1.045	1.225
nrpd1_51|CHG_DMR	Chr5:112796-113648	Chr5	112796	113648	853	nrpd1-51	99	11	0.175	0.205
nrpd1_51|CHG_DMR	Chr5:112796-113648	Chr5	112796	113648	853	WT_SucSul	2302	1531	21.133	24.775
nrpd1_51|CHG_DMR	Chr5:112796-113648	Chr5	112796	113648	853	nrpd1-3	93	12	0.189	0.222
nrpd1_51|CHG_DMR	Chr5:112796-113648	Chr5	112796	113648	853	nrpe1-11	115	56	0.858	1.006
nrpd1_47|CHH_DMR	Chr5:112827-113474	Chr5	112827	113474	648	WT_Col0	2347	1553	23.128	35.691
nrpd1_47|CHH_DMR	Chr5:112827-113474	Chr5	112827	113474	648	WT_SucSul	2715	1792	22.678	34.997
nrpd1_47|CHH_DMR	Chr5:112827-113474	Chr5	112827	113474	648	nrpd1-47	111	20	0.279	0.431
nrpd1_47|CHH_DMR	Chr5:112827-113474	Chr5	112827	113474	648	nrpd1-49	82	20	0.329	0.508
nrpd1_47|CHH_DMR	Chr5:112827-113474	Chr5	112827	113474	648	nrpd1-50	139	54	0.925	1.427
nrpd1_47|CHH_DMR	Chr5:112827-113474	Chr5	112827	113474	648	nrpd1-51	96	11	0.175	0.27
nrpd1_47|CHH_DMR	Chr5:112827-113474	Chr5	112827	113474	648	WT_SucSul	2252	1498	20.677	31.909
nrpd1_47|CHH_DMR	Chr5:112827-113474	Chr5	112827	113474	648	nrpd1-3	93	12	0.189	0.292
nrpd1_47|CHH_DMR	Chr5:112827-113474	Chr5	112827	113474	648	nrpe1-11	112	53	0.812	1.253
nrpd1_51|CHH_DMR	Chr5:112866-113465	Chr5	112866	113465	600	WT_Col0	2320	1532	22.816	38.027
nrpd1_51|CHH_DMR	Chr5:112866-113465	Chr5	112866	113465	600	WT_SucSul	2681	1765	22.337	37.228
nrpd1_51|CHH_DMR	Chr5:112866-113465	Chr5	112866	113465	600	nrpd1-47	110	19	0.265	0.442
nrpd1_51|CHH_DMR	Chr5:112866-113465	Chr5	112866	113465	600	nrpd1-49	82	20	0.329	0.548
nrpd1_51|CHH_DMR	Chr5:112866-113465	Chr5	112866	113465	600	nrpd1-50	138	53	0.908	1.513
nrpd1_51|CHH_DMR	Chr5:112866-113465	Chr5	112866	113465	600	nrpd1-51	96	11	0.175	0.292
nrpd1_51|CHH_DMR	Chr5:112866-113465	Chr5	112866	113465	600	WT_SucSul	2224	1476	20.374	33.957
nrpd1_51|CHH_DMR	Chr5:112866-113465	Chr5	112866	113465	600	nrpd1-3	93	12	0.189	0.315
nrpd1_51|CHH_DMR	Chr5:112866-113465	Chr5	112866	113465	600	nrpe1-11	111	52	0.797	1.328
nrpe1_11|CHH_DMR	Chr5:112884-113273	Chr5	112884	113273	390	WT_Col0	877	678	10.097	25.89
nrpe1_11|CHH_DMR	Chr5:112884-113273	Chr5	112884	113273	390	WT_SucSul	1258	947	11.985	30.731
nrpe1_11|CHH_DMR	Chr5:112884-113273	Chr5	112884	113273	390	nrpd1-47	3	1	0.014	0.036
nrpe1_11|CHH_DMR	Chr5:112884-113273	Chr5	112884	113273	390	nrpd1-49	3	0	0	0
nrpe1_11|CHH_DMR	Chr5:112884-113273	Chr5	112884	113273	390	nrpd1-50	35	23	0.394	1.01
nrpe1_11|CHH_DMR	Chr5:112884-113273	Chr5	112884	113273	390	nrpd1-51	3	1	0.016	0.041
nrpe1_11|CHH_DMR	Chr5:112884-113273	Chr5	112884	113273	390	WT_SucSul	1057	757	10.449	26.792
nrpe1_11|CHH_DMR	Chr5:112884-113273	Chr5	112884	113273	390	nrpd1-3	3	2	0.031	0.079
nrpe1_11|CHH_DMR	Chr5:112884-113273	Chr5	112884	113273	390	nrpe1-11	22	17	0.261	0.669
nrpd1_50|CHH_DMR	Chr5:112884-113273	Chr5	112884	113273	390	WT_Col0	877	678	10.097	25.89
nrpd1_50|CHH_DMR	Chr5:112884-113273	Chr5	112884	113273	390	WT_SucSul	1258	947	11.985	30.731
nrpd1_50|CHH_DMR	Chr5:112884-113273	Chr5	112884	113273	390	nrpd1-47	3	1	0.014	0.036
nrpd1_50|CHH_DMR	Chr5:112884-113273	Chr5	112884	113273	390	nrpd1-49	3	0	0	0
nrpd1_50|CHH_DMR	Chr5:112884-113273	Chr5	112884	113273	390	nrpd1-50	35	23	0.394	1.01
nrpd1_50|CHH_DMR	Chr5:112884-113273	Chr5	112884	113273	390	nrpd1-51	3	1	0.016	0.041
nrpd1_50|CHH_DMR	Chr5:112884-113273	Chr5	112884	113273	390	WT_SucSul	1057	757	10.449	26.792
nrpd1_50|CHH_DMR	Chr5:112884-113273	Chr5	112884	113273	390	nrpd1-3	3	2	0.031	0.079
nrpd1_50|CHH_DMR	Chr5:112884-113273	Chr5	112884	113273	390	nrpe1-11	22	17	0.261	0.669
nrpd1_49|CHH_DMR	Chr5:112894-113273	Chr5	112894	113273	380	WT_Col0	876	678	10.097	26.571
nrpd1_49|CHH_DMR	Chr5:112894-113273	Chr5	112894	113273	380	WT_SucSul	1254	946	11.972	31.505
nrpd1_49|CHH_DMR	Chr5:112894-113273	Chr5	112894	113273	380	nrpd1-47	3	1	0.014	0.037
nrpd1_49|CHH_DMR	Chr5:112894-113273	Chr5	112894	113273	380	nrpd1-49	3	0	0	0
nrpd1_49|CHH_DMR	Chr5:112894-113273	Chr5	112894	113273	380	nrpd1-50	35	23	0.394	1.037
nrpd1_49|CHH_DMR	Chr5:112894-113273	Chr5	112894	113273	380	nrpd1-51	3	1	0.016	0.042
nrpd1_49|CHH_DMR	Chr5:112894-113273	Chr5	112894	113273	380	WT_SucSul	1050	755	10.421	27.424
nrpd1_49|CHH_DMR	Chr5:112894-113273	Chr5	112894	113273	380	nrpd1-3	3	2	0.031	0.082
nrpd1_49|CHH_DMR	Chr5:112894-113273	Chr5	112894	113273	380	nrpe1-11	22	17	0.261	0.687
WT_outx|CHH_DMR	Chr5:113179-113443	Chr5	113179	113443	265	WT_Col0	1624	1010	15.042	56.762
WT_outx|CHH_DMR	Chr5:113179-113443	Chr5	113179	113443	265	WT_SucSul	1592	954	12.073	45.558
WT_outx|CHH_DMR	Chr5:113179-113443	Chr5	113179	113443	265	nrpd1-47	109	18	0.251	0.947
WT_outx|CHH_DMR	Chr5:113179-113443	Chr5	113179	113443	265	nrpd1-49	80	20	0.329	1.242
WT_outx|CHH_DMR	Chr5:113179-113443	Chr5	113179	113443	265	nrpd1-50	120	43	0.737	2.781
WT_outx|CHH_DMR	Chr5:113179-113443	Chr5	113179	113443	265	nrpd1-51	95	10	0.159	0.6
WT_outx|CHH_DMR	Chr5:113179-113443	Chr5	113179	113443	265	WT_SucSul	1358	846	11.678	44.068
WT_outx|CHH_DMR	Chr5:113179-113443	Chr5	113179	113443	265	nrpd1-3	90	10	0.157	0.592
WT_outx|CHH_DMR	Chr5:113179-113443	Chr5	113179	113443	265	nrpe1-11	105	50	0.766	2.891
nrpd1_47|CHG_DMR	Chr4:118789-121560	Chr4	118789	121560	2772	WT_Col0	474	347	5.168	1.864
nrpd1_47|CHG_DMR	Chr4:118789-121560	Chr4	118789	121560	2772	WT_SucSul	520	370	4.682	1.689
nrpd1_47|CHG_DMR	Chr4:118789-121560	Chr4	118789	121560	2772	nrpd1-47	5	0	0	0
nrpd1_47|CHG_DMR	Chr4:118789-121560	Chr4	118789	121560	2772	nrpd1-49	4	0	0	0
nrpd1_47|CHG_DMR	Chr4:118789-121560	Chr4	118789	121560	2772	nrpd1-50	17	9	0.154	0.056
nrpd1_47|CHG_DMR	Chr4:118789-121560	Chr4	118789	121560	2772	nrpd1-51	2	1	0.016	0.006
nrpd1_47|CHG_DMR	Chr4:118789-121560	Chr4	118789	121560	2772	WT_SucSul	567	404	5.577	2.012
nrpd1_47|CHG_DMR	Chr4:118789-121560	Chr4	118789	121560	2772	nrpd1-3	4	2	0.031	0.011
nrpd1_47|CHG_DMR	Chr4:118789-121560	Chr4	118789	121560	2772	nrpe1-11	33	26	0.399	0.144
nrpd1_51|CHG_DMR	Chr4:118789-121601	Chr4	118789	121601	2813	WT_Col0	476	348	5.183	1.843
nrpd1_51|CHG_DMR	Chr4:118789-121601	Chr4	118789	121601	2813	WT_SucSul	521	370	4.682	1.664
nrpd1_51|CHG_DMR	Chr4:118789-121601	Chr4	118789	121601	2813	nrpd1-47	5	0	0	0
nrpd1_51|CHG_DMR	Chr4:118789-121601	Chr4	118789	121601	2813	nrpd1-49	4	0	0	0
nrpd1_51|CHG_DMR	Chr4:118789-121601	Chr4	118789	121601	2813	nrpd1-50	17	9	0.154	0.055
nrpd1_51|CHG_DMR	Chr4:118789-121601	Chr4	118789	121601	2813	nrpd1-51	2	1	0.016	0.006
nrpd1_51|CHG_DMR	Chr4:118789-121601	Chr4	118789	121601	2813	WT_SucSul	571	405	5.59	1.987
nrpd1_51|CHG_DMR	Chr4:118789-121601	Chr4	118789	121601	2813	nrpd1-3	4	2	0.031	0.011
nrpd1_51|CHG_DMR	Chr4:118789-121601	Chr4	118789	121601	2813	nrpe1-11	33	26	0.399	0.142
nrpe1_11|CHG_DMR	Chr4:118790-121560	Chr4	118790	121560	2771	WT_Col0	474	347	5.168	1.865
nrpe1_11|CHG_DMR	Chr4:118790-121560	Chr4	118790	121560	2771	WT_SucSul	520	370	4.682	1.69
nrpe1_11|CHG_DMR	Chr4:118790-121560	Chr4	118790	121560	2771	nrpd1-47	5	0	0	0
nrpe1_11|CHG_DMR	Chr4:118790-121560	Chr4	118790	121560	2771	nrpd1-49	4	0	0	0
nrpe1_11|CHG_DMR	Chr4:118790-121560	Chr4	118790	121560	2771	nrpd1-50	17	9	0.154	0.056
nrpe1_11|CHG_DMR	Chr4:118790-121560	Chr4	118790	121560	2771	nrpd1-51	2	1	0.016	0.006
nrpe1_11|CHG_DMR	Chr4:118790-121560	Chr4	118790	121560	2771	WT_SucSul	567	404	5.577	2.013
nrpe1_11|CHG_DMR	Chr4:118790-121560	Chr4	118790	121560	2771	nrpd1-3	4	2	0.031	0.011
nrpe1_11|CHG_DMR	Chr4:118790-121560	Chr4	118790	121560	2771	nrpe1-11	33	26	0.399	0.144
nrpd1_50|CHG_DMR	Chr4:119010-121478	Chr4	119010	121478	2469	WT_Col0	377	275	4.096	1.659
nrpd1_50|CHG_DMR	Chr4:119010-121478	Chr4	119010	121478	2469	WT_SucSul	390	281	3.556	1.44
nrpd1_50|CHG_DMR	Chr4:119010-121478	Chr4	119010	121478	2469	nrpd1-47	4	0	0	0
nrpd1_50|CHG_DMR	Chr4:119010-121478	Chr4	119010	121478	2469	nrpd1-49	4	0	0	0
nrpd1_50|CHG_DMR	Chr4:119010-121478	Chr4	119010	121478	2469	nrpd1-50	12	7	0.12	0.049
nrpd1_50|CHG_DMR	Chr4:119010-121478	Chr4	119010	121478	2469	nrpd1-51	1	1	0.016	0.006
nrpd1_50|CHG_DMR	Chr4:119010-121478	Chr4	119010	121478	2469	WT_SucSul	473	340	4.693	1.901
nrpd1_50|CHG_DMR	Chr4:119010-121478	Chr4	119010	121478	2469	nrpd1-3	4	2	0.031	0.013
nrpd1_50|CHG_DMR	Chr4:119010-121478	Chr4	119010	121478	2469	nrpe1-11	14	10	0.153	0.062
nrpd1_49|CHG_DMR	Chr4:119277-121601	Chr4	119277	121601	2325	WT_Col0	279	204	3.038	1.307
nrpd1_49|CHG_DMR	Chr4:119277-121601	Chr4	119277	121601	2325	WT_SucSul	278	202	2.556	1.099
nrpd1_49|CHG_DMR	Chr4:119277-121601	Chr4	119277	121601	2325	nrpd1-47	4	0	0	0
nrpd1_49|CHG_DMR	Chr4:119277-121601	Chr4	119277	121601	2325	nrpd1-49	2	0	0	0
nrpd1_49|CHG_DMR	Chr4:119277-121601	Chr4	119277	121601	2325	nrpd1-50	7	4	0.069	0.03
nrpd1_49|CHG_DMR	Chr4:119277-121601	Chr4	119277	121601	2325	nrpd1-51	0	0	0	0
nrpd1_49|CHG_DMR	Chr4:119277-121601	Chr4	119277	121601	2325	WT_SucSul	383	280	3.865	1.662
nrpd1_49|CHG_DMR	Chr4:119277-121601	Chr4	119277	121601	2325	nrpd1-3	2	2	0.031	0.013
nrpd1_49|CHG_DMR	Chr4:119277-121601	Chr4	119277	121601	2325	nrpe1-11	10	7	0.107	0.046
nrpd1_3|CHG_DMR	Chr4:119447-121560	Chr4	119447	121560	2114	WT_Col0	276	203	3.023	1.43
nrpd1_3|CHG_DMR	Chr4:119447-121560	Chr4	119447	121560	2114	WT_SucSul	275	200	2.531	1.197
nrpd1_3|CHG_DMR	Chr4:119447-121560	Chr4	119447	121560	2114	nrpd1-47	4	0	0	0
nrpd1_3|CHG_DMR	Chr4:119447-121560	Chr4	119447	121560	2114	nrpd1-49	2	0	0	0
nrpd1_3|CHG_DMR	Chr4:119447-121560	Chr4	119447	121560	2114	nrpd1-50	6	4	0.069	0.033
nrpd1_3|CHG_DMR	Chr4:119447-121560	Chr4	119447	121560	2114	nrpd1-51	0	0	0	0
nrpd1_3|CHG_DMR	Chr4:119447-121560	Chr4	119447	121560	2114	WT_SucSul	378	278	3.837	1.815
nrpd1_3|CHG_DMR	Chr4:119447-121560	Chr4	119447	121560	2114	nrpd1-3	2	2	0.031	0.015
nrpd1_3|CHG_DMR	Chr4:119447-121560	Chr4	119447	121560	2114	nrpe1-11	10	7	0.107	0.051
nrpd1_3|CHG_DMR	Chr2:121720-122352	Chr2	121720	122352	633	WT_Col0	608	313	4.661	7.363
nrpd1_3|CHG_DMR	Chr2:121720-122352	Chr2	121720	122352	633	WT_SucSul	810	405	5.125	8.096
nrpd1_3|CHG_DMR	Chr2:121720-122352	Chr2	121720	122352	633	nrpd1-47	0	0	0	0
nrpd1_3|CHG_DMR	Chr2:121720-122352	Chr2	121720	122352	633	nrpd1-49	2	0	0	0
nrpd1_3|CHG_DMR	Chr2:121720-122352	Chr2	121720	122352	633	nrpd1-50	3	2	0.034	0.054
nrpd1_3|CHG_DMR	Chr2:121720-122352	Chr2	121720	122352	633	nrpd1-51	2	1	0.016	0.025
nrpd1_3|CHG_DMR	Chr2:121720-122352	Chr2	121720	122352	633	WT_SucSul	558	311	4.293	6.782
nrpd1_3|CHG_DMR	Chr2:121720-122352	Chr2	121720	122352	633	nrpd1-3	3	3	0.047	0.074
nrpd1_3|CHG_DMR	Chr2:121720-122352	Chr2	121720	122352	633	nrpe1-11	8	1	0.015	0.024
nrpd1_47|CHG_DMR	Chr2:121720-122352	Chr2	121720	122352	633	WT_Col0	608	313	4.661	7.363
nrpd1_47|CHG_DMR	Chr2:121720-122352	Chr2	121720	122352	633	WT_SucSul	810	405	5.125	8.096
nrpd1_47|CHG_DMR	Chr2:121720-122352	Chr2	121720	122352	633	nrpd1-47	0	0	0	0
nrpd1_47|CHG_DMR	Chr2:121720-122352	Chr2	121720	122352	633	nrpd1-49	2	0	0	0
nrpd1_47|CHG_DMR	Chr2:121720-122352	Chr2	121720	122352	633	nrpd1-50	3	2	0.034	0.054
nrpd1_47|CHG_DMR	Chr2:121720-122352	Chr2	121720	122352	633	nrpd1-51	2	1	0.016	0.025
nrpd1_47|CHG_DMR	Chr2:121720-122352	Chr2	121720	122352	633	WT_SucSul	558	311	4.293	6.782
nrpd1_47|CHG_DMR	Chr2:121720-122352	Chr2	121720	122352	633	nrpd1-3	3	3	0.047	0.074
nrpd1_47|CHG_DMR	Chr2:121720-122352	Chr2	121720	122352	633	nrpe1-11	8	1	0.015	0.024
nrpd1_49|CHG_DMR	Chr2:121720-122352	Chr2	121720	122352	633	WT_Col0	608	313	4.661	7.363
nrpd1_49|CHG_DMR	Chr2:121720-122352	Chr2	121720	122352	633	WT_SucSul	810	405	5.125	8.096
nrpd1_49|CHG_DMR	Chr2:121720-122352	Chr2	121720	122352	633	nrpd1-47	0	0	0	0
nrpd1_49|CHG_DMR	Chr2:121720-122352	Chr2	121720	122352	633	nrpd1-49	2	0	0	0
nrpd1_49|CHG_DMR	Chr2:121720-122352	Chr2	121720	122352	633	nrpd1-50	3	2	0.034	0.054
nrpd1_49|CHG_DMR	Chr2:121720-122352	Chr2	121720	122352	633	nrpd1-51	2	1	0.016	0.025
nrpd1_49|CHG_DMR	Chr2:121720-122352	Chr2	121720	122352	633	WT_SucSul	558	311	4.293	6.782
nrpd1_49|CHG_DMR	Chr2:121720-122352	Chr2	121720	122352	633	nrpd1-3	3	3	0.047	0.074
nrpd1_49|CHG_DMR	Chr2:121720-122352	Chr2	121720	122352	633	nrpe1-11	8	1	0.015	0.024
nrpd1_50|CHG_DMR	Chr2:121720-122352	Chr2	121720	122352	633	WT_Col0	608	313	4.661	7.363
nrpd1_50|CHG_DMR	Chr2:121720-122352	Chr2	121720	122352	633	WT_SucSul	810	405	5.125	8.096
nrpd1_50|CHG_DMR	Chr2:121720-122352	Chr2	121720	122352	633	nrpd1-47	0	0	0	0
nrpd1_50|CHG_DMR	Chr2:121720-122352	Chr2	121720	122352	633	nrpd1-49	2	0	0	0
nrpd1_50|CHG_DMR	Chr2:121720-122352	Chr2	121720	122352	633	nrpd1-50	3	2	0.034	0.054
nrpd1_50|CHG_DMR	Chr2:121720-122352	Chr2	121720	122352	633	nrpd1-51	2	1	0.016	0.025
nrpd1_50|CHG_DMR	Chr2:121720-122352	Chr2	121720	122352	633	WT_SucSul	558	311	4.293	6.782
nrpd1_50|CHG_DMR	Chr2:121720-122352	Chr2	121720	122352	633	nrpd1-3	3	3	0.047	0.074
nrpd1_50|CHG_DMR	Chr2:121720-122352	Chr2	121720	122352	633	nrpe1-11	8	1	0.015	0.024
nrpd1_51|CHG_DMR	Chr2:121720-122352	Chr2	121720	122352	633	WT_Col0	608	313	4.661	7.363
nrpd1_51|CHG_DMR	Chr2:121720-122352	Chr2	121720	122352	633	WT_SucSul	810	405	5.125	8.096
nrpd1_51|CHG_DMR	Chr2:121720-122352	Chr2	121720	122352	633	nrpd1-47	0	0	0	0
nrpd1_51|CHG_DMR	Chr2:121720-122352	Chr2	121720	122352	633	nrpd1-49	2	0	0	0
nrpd1_51|CHG_DMR	Chr2:121720-122352	Chr2	121720	122352	633	nrpd1-50	3	2	0.034	0.054
nrpd1_51|CHG_DMR	Chr2:121720-122352	Chr2	121720	122352	633	nrpd1-51	2	1	0.016	0.025
nrpd1_51|CHG_DMR	Chr2:121720-122352	Chr2	121720	122352	633	WT_SucSul	558	311	4.293	6.782
nrpd1_51|CHG_DMR	Chr2:121720-122352	Chr2	121720	122352	633	nrpd1-3	3	3	0.047	0.074
nrpd1_51|CHG_DMR	Chr2:121720-122352	Chr2	121720	122352	633	nrpe1-11	8	1	0.015	0.024
nrpe1_11|CHG_DMR	Chr2:121738-122352	Chr2	121738	122352	615	WT_Col0	608	313	4.661	7.579
nrpe1_11|CHG_DMR	Chr2:121738-122352	Chr2	121738	122352	615	WT_SucSul	810	405	5.125	8.333
nrpe1_11|CHG_DMR	Chr2:121738-122352	Chr2	121738	122352	615	nrpd1-47	0	0	0	0
nrpe1_11|CHG_DMR	Chr2:121738-122352	Chr2	121738	122352	615	nrpd1-49	2	0	0	0
nrpe1_11|CHG_DMR	Chr2:121738-122352	Chr2	121738	122352	615	nrpd1-50	3	2	0.034	0.055
nrpe1_11|CHG_DMR	Chr2:121738-122352	Chr2	121738	122352	615	nrpd1-51	2	1	0.016	0.026
nrpe1_11|CHG_DMR	Chr2:121738-122352	Chr2	121738	122352	615	WT_SucSul	558	311	4.293	6.98
nrpe1_11|CHG_DMR	Chr2:121738-122352	Chr2	121738	122352	615	nrpd1-3	3	3	0.047	0.076
nrpe1_11|CHG_DMR	Chr2:121738-122352	Chr2	121738	122352	615	nrpe1-11	8	1	0.015	0.024
nrpd1_3|CHH_DMR	Chr2:121909-122256	Chr2	121909	122256	348	WT_Col0	605	312	4.647	13.353
nrpd1_3|CHH_DMR	Chr2:121909-122256	Chr2	121909	122256	348	WT_SucSul	806	404	5.113	14.693
nrpd1_3|CHH_DMR	Chr2:121909-122256	Chr2	121909	122256	348	nrpd1-47	0	0	0	0
nrpd1_3|CHH_DMR	Chr2:121909-122256	Chr2	121909	122256	348	nrpd1-49	2	0	0	0
nrpd1_3|CHH_DMR	Chr2:121909-122256	Chr2	121909	122256	348	nrpd1-50	3	2	0.034	0.098
nrpd1_3|CHH_DMR	Chr2:121909-122256	Chr2	121909	122256	348	nrpd1-51	2	1	0.016	0.046
nrpd1_3|CHH_DMR	Chr2:121909-122256	Chr2	121909	122256	348	WT_SucSul	552	309	4.265	12.256
nrpd1_3|CHH_DMR	Chr2:121909-122256	Chr2	121909	122256	348	nrpd1-3	3	3	0.047	0.135
nrpd1_3|CHH_DMR	Chr2:121909-122256	Chr2	121909	122256	348	nrpe1-11	7	1	0.015	0.043
nrpd1_47|CHH_DMR	Chr2:121909-122431	Chr2	121909	122431	523	WT_Col0	606	313	4.661	8.912
nrpd1_47|CHH_DMR	Chr2:121909-122431	Chr2	121909	122431	523	WT_SucSul	809	406	5.138	9.824
nrpd1_47|CHH_DMR	Chr2:121909-122431	Chr2	121909	122431	523	nrpd1-47	0	0	0	0
nrpd1_47|CHH_DMR	Chr2:121909-122431	Chr2	121909	122431	523	nrpd1-49	2	0	0	0
nrpd1_47|CHH_DMR	Chr2:121909-122431	Chr2	121909	122431	523	nrpd1-50	3	2	0.034	0.065
nrpd1_47|CHH_DMR	Chr2:121909-122431	Chr2	121909	122431	523	nrpd1-51	2	1	0.016	0.031
nrpd1_47|CHH_DMR	Chr2:121909-122431	Chr2	121909	122431	523	WT_SucSul	556	312	4.307	8.235
nrpd1_47|CHH_DMR	Chr2:121909-122431	Chr2	121909	122431	523	nrpd1-3	3	3	0.047	0.09
nrpd1_47|CHH_DMR	Chr2:121909-122431	Chr2	121909	122431	523	nrpe1-11	7	1	0.015	0.029
nrpd1_49|CHH_DMR	Chr2:121909-122253	Chr2	121909	122253	345	WT_Col0	605	312	4.647	13.47
nrpd1_49|CHH_DMR	Chr2:121909-122253	Chr2	121909	122253	345	WT_SucSul	806	404	5.113	14.82
nrpd1_49|CHH_DMR	Chr2:121909-122253	Chr2	121909	122253	345	nrpd1-47	0	0	0	0
nrpd1_49|CHH_DMR	Chr2:121909-122253	Chr2	121909	122253	345	nrpd1-49	2	0	0	0
nrpd1_49|CHH_DMR	Chr2:121909-122253	Chr2	121909	122253	345	nrpd1-50	3	2	0.034	0.099
nrpd1_49|CHH_DMR	Chr2:121909-122253	Chr2	121909	122253	345	nrpd1-51	2	1	0.016	0.046
nrpd1_49|CHH_DMR	Chr2:121909-122253	Chr2	121909	122253	345	WT_SucSul	552	309	4.265	12.362
nrpd1_49|CHH_DMR	Chr2:121909-122253	Chr2	121909	122253	345	nrpd1-3	3	3	0.047	0.136
nrpd1_49|CHH_DMR	Chr2:121909-122253	Chr2	121909	122253	345	nrpe1-11	7	1	0.015	0.043
nrpd1_50|CHH_DMR	Chr2:121909-122418	Chr2	121909	122418	510	WT_Col0	606	313	4.661	9.139
nrpd1_50|CHH_DMR	Chr2:121909-122418	Chr2	121909	122418	510	WT_SucSul	809	406	5.138	10.075
nrpd1_50|CHH_DMR	Chr2:121909-122418	Chr2	121909	122418	510	nrpd1-47	0	0	0	0
nrpd1_50|CHH_DMR	Chr2:121909-122418	Chr2	121909	122418	510	nrpd1-49	2	0	0	0
nrpd1_50|CHH_DMR	Chr2:121909-122418	Chr2	121909	122418	510	nrpd1-50	3	2	0.034	0.067
nrpd1_50|CHH_DMR	Chr2:121909-122418	Chr2	121909	122418	510	nrpd1-51	2	1	0.016	0.031
nrpd1_50|CHH_DMR	Chr2:121909-122418	Chr2	121909	122418	510	WT_SucSul	556	312	4.307	8.445
nrpd1_50|CHH_DMR	Chr2:121909-122418	Chr2	121909	122418	510	nrpd1-3	3	3	0.047	0.092
nrpd1_50|CHH_DMR	Chr2:121909-122418	Chr2	121909	122418	510	nrpe1-11	7	1	0.015	0.029
nrpe1_11|CHH_DMR	Chr2:121920-122343	Chr2	121920	122343	424	WT_Col0	604	313	4.661	10.993
nrpe1_11|CHH_DMR	Chr2:121920-122343	Chr2	121920	122343	424	WT_SucSul	806	405	5.125	12.087
nrpe1_11|CHH_DMR	Chr2:121920-122343	Chr2	121920	122343	424	nrpd1-47	0	0	0	0
nrpe1_11|CHH_DMR	Chr2:121920-122343	Chr2	121920	122343	424	nrpd1-49	2	0	0	0
nrpe1_11|CHH_DMR	Chr2:121920-122343	Chr2	121920	122343	424	nrpd1-50	3	2	0.034	0.08
nrpe1_11|CHH_DMR	Chr2:121920-122343	Chr2	121920	122343	424	nrpd1-51	1	1	0.016	0.038
nrpe1_11|CHH_DMR	Chr2:121920-122343	Chr2	121920	122343	424	WT_SucSul	554	310	4.279	10.092
nrpe1_11|CHH_DMR	Chr2:121920-122343	Chr2	121920	122343	424	nrpd1-3	2	2	0.031	0.073
nrpe1_11|CHH_DMR	Chr2:121920-122343	Chr2	121920	122343	424	nrpe1-11	4	1	0.015	0.035
nrpd1_51|CHH_DMR	Chr2:121940-122309	Chr2	121940	122309	370	WT_Col0	602	311	4.632	12.519
nrpd1_51|CHH_DMR	Chr2:121940-122309	Chr2	121940	122309	370	WT_SucSul	805	405	5.125	13.851
nrpd1_51|CHH_DMR	Chr2:121940-122309	Chr2	121940	122309	370	nrpd1-47	0	0	0	0
nrpd1_51|CHH_DMR	Chr2:121940-122309	Chr2	121940	122309	370	nrpd1-49	2	0	0	0
nrpd1_51|CHH_DMR	Chr2:121940-122309	Chr2	121940	122309	370	nrpd1-50	3	2	0.034	0.092
nrpd1_51|CHH_DMR	Chr2:121940-122309	Chr2	121940	122309	370	nrpd1-51	1	1	0.016	0.043
nrpd1_51|CHH_DMR	Chr2:121940-122309	Chr2	121940	122309	370	WT_SucSul	554	310	4.279	11.565
nrpd1_51|CHH_DMR	Chr2:121940-122309	Chr2	121940	122309	370	nrpd1-3	2	2	0.031	0.084
nrpd1_51|CHH_DMR	Chr2:121940-122309	Chr2	121940	122309	370	nrpe1-11	4	1	0.015	0.041
nrpd1_3|CHG_DMR	Chr2:127161-127633	Chr2	127161	127633	473	WT_Col0	31	13	0.194	0.41
nrpd1_3|CHG_DMR	Chr2:127161-127633	Chr2	127161	127633	473	WT_SucSul	38	16	0.202	0.427
nrpd1_3|CHG_DMR	Chr2:127161-127633	Chr2	127161	127633	473	nrpd1-47	0	0	0	0
nrpd1_3|CHG_DMR	Chr2:127161-127633	Chr2	127161	127633	473	nrpd1-49	0	0	0	0
nrpd1_3|CHG_DMR	Chr2:127161-127633	Chr2	127161	127633	473	nrpd1-50	0	0	0	0
nrpd1_3|CHG_DMR	Chr2:127161-127633	Chr2	127161	127633	473	nrpd1-51	0	0	0	0
nrpd1_3|CHG_DMR	Chr2:127161-127633	Chr2	127161	127633	473	WT_SucSul	31	21	0.29	0.613
nrpd1_3|CHG_DMR	Chr2:127161-127633	Chr2	127161	127633	473	nrpd1-3	0	0	0	0
nrpd1_3|CHG_DMR	Chr2:127161-127633	Chr2	127161	127633	473	nrpe1-11	15	14	0.215	0.455
nrpe1_11|CHG_DMR	Chr2:127161-128202	Chr2	127161	128202	1042	WT_Col0	152	82	1.221	1.172
nrpe1_11|CHG_DMR	Chr2:127161-128202	Chr2	127161	128202	1042	WT_SucSul	198	133	1.683	1.615
nrpe1_11|CHG_DMR	Chr2:127161-128202	Chr2	127161	128202	1042	nrpd1-47	1	0	0	0
nrpe1_11|CHG_DMR	Chr2:127161-128202	Chr2	127161	128202	1042	nrpd1-49	1	0	0	0
nrpe1_11|CHG_DMR	Chr2:127161-128202	Chr2	127161	128202	1042	nrpd1-50	5	3	0.051	0.049
nrpe1_11|CHG_DMR	Chr2:127161-128202	Chr2	127161	128202	1042	nrpd1-51	1	1	0.016	0.015
nrpe1_11|CHG_DMR	Chr2:127161-128202	Chr2	127161	128202	1042	WT_SucSul	161	119	1.643	1.577
nrpe1_11|CHG_DMR	Chr2:127161-128202	Chr2	127161	128202	1042	nrpd1-3	0	0	0	0
nrpe1_11|CHG_DMR	Chr2:127161-128202	Chr2	127161	128202	1042	nrpe1-11	99	83	1.272	1.221
nrpd1_47|CHG_DMR	Chr2:127161-128129	Chr2	127161	128129	969	WT_Col0	151	82	1.221	1.26
nrpd1_47|CHG_DMR	Chr2:127161-128129	Chr2	127161	128129	969	WT_SucSul	198	133	1.683	1.737
nrpd1_47|CHG_DMR	Chr2:127161-128129	Chr2	127161	128129	969	nrpd1-47	1	0	0	0
nrpd1_47|CHG_DMR	Chr2:127161-128129	Chr2	127161	128129	969	nrpd1-49	1	0	0	0
nrpd1_47|CHG_DMR	Chr2:127161-128129	Chr2	127161	128129	969	nrpd1-50	5	3	0.051	0.053
nrpd1_47|CHG_DMR	Chr2:127161-128129	Chr2	127161	128129	969	nrpd1-51	1	1	0.016	0.017
nrpd1_47|CHG_DMR	Chr2:127161-128129	Chr2	127161	128129	969	WT_SucSul	161	119	1.643	1.696
nrpd1_47|CHG_DMR	Chr2:127161-128129	Chr2	127161	128129	969	nrpd1-3	0	0	0	0
nrpd1_47|CHG_DMR	Chr2:127161-128129	Chr2	127161	128129	969	nrpe1-11	98	83	1.272	1.313
nrpd1_49|CHG_DMR	Chr2:127161-127428	Chr2	127161	127428	268	WT_Col0	22	7	0.104	0.388
nrpd1_49|CHG_DMR	Chr2:127161-127428	Chr2	127161	127428	268	WT_SucSul	30	10	0.127	0.474
nrpd1_49|CHG_DMR	Chr2:127161-127428	Chr2	127161	127428	268	nrpd1-47	0	0	0	0
nrpd1_49|CHG_DMR	Chr2:127161-127428	Chr2	127161	127428	268	nrpd1-49	0	0	0	0
nrpd1_49|CHG_DMR	Chr2:127161-127428	Chr2	127161	127428	268	nrpd1-50	0	0	0	0
nrpd1_49|CHG_DMR	Chr2:127161-127428	Chr2	127161	127428	268	nrpd1-51	0	0	0	0
nrpd1_49|CHG_DMR	Chr2:127161-127428	Chr2	127161	127428	268	WT_SucSul	24	16	0.221	0.825
nrpd1_49|CHG_DMR	Chr2:127161-127428	Chr2	127161	127428	268	nrpd1-3	0	0	0	0
nrpd1_49|CHG_DMR	Chr2:127161-127428	Chr2	127161	127428	268	nrpe1-11	8	7	0.107	0.399
nrpd1_51|CHG_DMR	Chr2:127161-128129	Chr2	127161	128129	969	WT_Col0	151	82	1.221	1.26
nrpd1_51|CHG_DMR	Chr2:127161-128129	Chr2	127161	128129	969	WT_SucSul	198	133	1.683	1.737
nrpd1_51|CHG_DMR	Chr2:127161-128129	Chr2	127161	128129	969	nrpd1-47	1	0	0	0
nrpd1_51|CHG_DMR	Chr2:127161-128129	Chr2	127161	128129	969	nrpd1-49	1	0	0	0
nrpd1_51|CHG_DMR	Chr2:127161-128129	Chr2	127161	128129	969	nrpd1-50	5	3	0.051	0.053
nrpd1_51|CHG_DMR	Chr2:127161-128129	Chr2	127161	128129	969	nrpd1-51	1	1	0.016	0.017
nrpd1_51|CHG_DMR	Chr2:127161-128129	Chr2	127161	128129	969	WT_SucSul	161	119	1.643	1.696
nrpd1_51|CHG_DMR	Chr2:127161-128129	Chr2	127161	128129	969	nrpd1-3	0	0	0	0
nrpd1_51|CHG_DMR	Chr2:127161-128129	Chr2	127161	128129	969	nrpe1-11	98	83	1.272	1.313
nrpd1_50|CHG_DMR	Chr2:127162-128176	Chr2	127162	128176	1015	WT_Col0	152	82	1.221	1.203
nrpd1_50|CHG_DMR	Chr2:127162-128176	Chr2	127162	128176	1015	WT_SucSul	198	133	1.683	1.658
nrpd1_50|CHG_DMR	Chr2:127162-128176	Chr2	127162	128176	1015	nrpd1-47	1	0	0	0
nrpd1_50|CHG_DMR	Chr2:127162-128176	Chr2	127162	128176	1015	nrpd1-49	1	0	0	0
nrpd1_50|CHG_DMR	Chr2:127162-128176	Chr2	127162	128176	1015	nrpd1-50	5	3	0.051	0.05
nrpd1_50|CHG_DMR	Chr2:127162-128176	Chr2	127162	128176	1015	nrpd1-51	1	1	0.016	0.016
nrpd1_50|CHG_DMR	Chr2:127162-128176	Chr2	127162	128176	1015	WT_SucSul	161	119	1.643	1.619
nrpd1_50|CHG_DMR	Chr2:127162-128176	Chr2	127162	128176	1015	nrpd1-3	0	0	0	0
nrpd1_50|CHG_DMR	Chr2:127162-128176	Chr2	127162	128176	1015	nrpe1-11	99	83	1.272	1.253
nrpd1_50|CHG_DMR	Chr3:129469-130620	Chr3	129469	130620	1152	WT_Col0	295	215	3.202	2.78
nrpd1_50|CHG_DMR	Chr3:129469-130620	Chr3	129469	130620	1152	WT_SucSul	406	300	3.797	3.296
nrpd1_50|CHG_DMR	Chr3:129469-130620	Chr3	129469	130620	1152	nrpd1-47	1	1	0.014	0.012
nrpd1_50|CHG_DMR	Chr3:129469-130620	Chr3	129469	130620	1152	nrpd1-49	2	0	0	0
nrpd1_50|CHG_DMR	Chr3:129469-130620	Chr3	129469	130620	1152	nrpd1-50	156	10	0.171	0.148
nrpd1_50|CHG_DMR	Chr3:129469-130620	Chr3	129469	130620	1152	nrpd1-51	1	0	0	0
nrpd1_50|CHG_DMR	Chr3:129469-130620	Chr3	129469	130620	1152	WT_SucSul	308	226	3.12	2.708
nrpd1_50|CHG_DMR	Chr3:129469-130620	Chr3	129469	130620	1152	nrpd1-3	3	2	0.031	0.027
nrpd1_50|CHG_DMR	Chr3:129469-130620	Chr3	129469	130620	1152	nrpe1-11	486	360	5.518	4.79
nrpd1_3|CHG_DMR	Chr2:131830-132091	Chr2	131830	132091	262	WT_Col0	26	15	0.223	0.851
nrpd1_3|CHG_DMR	Chr2:131830-132091	Chr2	131830	132091	262	WT_SucSul	36	26	0.329	1.256
nrpd1_3|CHG_DMR	Chr2:131830-132091	Chr2	131830	132091	262	nrpd1-47	1	0	0	0
nrpd1_3|CHG_DMR	Chr2:131830-132091	Chr2	131830	132091	262	nrpd1-49	1	0	0	0
nrpd1_3|CHG_DMR	Chr2:131830-132091	Chr2	131830	132091	262	nrpd1-50	1	1	0.017	0.065
nrpd1_3|CHG_DMR	Chr2:131830-132091	Chr2	131830	132091	262	nrpd1-51	1	1	0.016	0.061
nrpd1_3|CHG_DMR	Chr2:131830-132091	Chr2	131830	132091	262	WT_SucSul	35	27	0.373	1.424
nrpd1_3|CHG_DMR	Chr2:131830-132091	Chr2	131830	132091	262	nrpd1-3	2	0	0	0
nrpd1_3|CHG_DMR	Chr2:131830-132091	Chr2	131830	132091	262	nrpe1-11	7	6	0.092	0.351
nrpe1_11|CHG_DMR	Chr2:131830-132091	Chr2	131830	132091	262	WT_Col0	26	15	0.223	0.851
nrpe1_11|CHG_DMR	Chr2:131830-132091	Chr2	131830	132091	262	WT_SucSul	36	26	0.329	1.256
nrpe1_11|CHG_DMR	Chr2:131830-132091	Chr2	131830	132091	262	nrpd1-47	1	0	0	0
nrpe1_11|CHG_DMR	Chr2:131830-132091	Chr2	131830	132091	262	nrpd1-49	1	0	0	0
nrpe1_11|CHG_DMR	Chr2:131830-132091	Chr2	131830	132091	262	nrpd1-50	1	1	0.017	0.065
nrpe1_11|CHG_DMR	Chr2:131830-132091	Chr2	131830	132091	262	nrpd1-51	1	1	0.016	0.061
nrpe1_11|CHG_DMR	Chr2:131830-132091	Chr2	131830	132091	262	WT_SucSul	35	27	0.373	1.424
nrpe1_11|CHG_DMR	Chr2:131830-132091	Chr2	131830	132091	262	nrpd1-3	2	0	0	0
nrpe1_11|CHG_DMR	Chr2:131830-132091	Chr2	131830	132091	262	nrpe1-11	7	6	0.092	0.351
nrpd1_3|CHG_DMR	Chr4:131958-132446	Chr4	131958	132446	489	WT_Col0	326	227	3.381	6.914
nrpd1_3|CHG_DMR	Chr4:131958-132446	Chr4	131958	132446	489	WT_SucSul	459	334	4.227	8.644
nrpd1_3|CHG_DMR	Chr4:131958-132446	Chr4	131958	132446	489	nrpd1-47	16	4	0.056	0.115
nrpd1_3|CHG_DMR	Chr4:131958-132446	Chr4	131958	132446	489	nrpd1-49	4	2	0.033	0.067
nrpd1_3|CHG_DMR	Chr4:131958-132446	Chr4	131958	132446	489	nrpd1-50	9	4	0.069	0.141
nrpd1_3|CHG_DMR	Chr4:131958-132446	Chr4	131958	132446	489	nrpd1-51	10	4	0.064	0.131
nrpd1_3|CHG_DMR	Chr4:131958-132446	Chr4	131958	132446	489	WT_SucSul	361	285	3.934	8.045
nrpd1_3|CHG_DMR	Chr4:131958-132446	Chr4	131958	132446	489	nrpd1-3	4	2	0.031	0.063
nrpd1_3|CHG_DMR	Chr4:131958-132446	Chr4	131958	132446	489	nrpe1-11	15	11	0.169	0.346
nrpe1_11|CHG_DMR	Chr4:131958-132447	Chr4	131958	132447	490	WT_Col0	326	227	3.381	6.9
nrpe1_11|CHG_DMR	Chr4:131958-132447	Chr4	131958	132447	490	WT_SucSul	459	334	4.227	8.627
nrpe1_11|CHG_DMR	Chr4:131958-132447	Chr4	131958	132447	490	nrpd1-47	16	4	0.056	0.114
nrpe1_11|CHG_DMR	Chr4:131958-132447	Chr4	131958	132447	490	nrpd1-49	4	2	0.033	0.067
nrpe1_11|CHG_DMR	Chr4:131958-132447	Chr4	131958	132447	490	nrpd1-50	9	4	0.069	0.141
nrpe1_11|CHG_DMR	Chr4:131958-132447	Chr4	131958	132447	490	nrpd1-51	10	4	0.064	0.131
nrpe1_11|CHG_DMR	Chr4:131958-132447	Chr4	131958	132447	490	WT_SucSul	361	285	3.934	8.029
nrpe1_11|CHG_DMR	Chr4:131958-132447	Chr4	131958	132447	490	nrpd1-3	4	2	0.031	0.063
nrpe1_11|CHG_DMR	Chr4:131958-132447	Chr4	131958	132447	490	nrpe1-11	15	11	0.169	0.345
nrpd1_51|CHG_DMR	Chr3:132116-132945	Chr3	132116	132945	830	WT_Col0	3667	2900	43.189	52.035
nrpd1_51|CHG_DMR	Chr3:132116-132945	Chr3	132116	132945	830	WT_SucSul	5239	4170	52.773	63.582
nrpd1_51|CHG_DMR	Chr3:132116-132945	Chr3	132116	132945	830	nrpd1-47	8	5	0.07	0.084
nrpd1_51|CHG_DMR	Chr3:132116-132945	Chr3	132116	132945	830	nrpd1-49	6	3	0.049	0.059
nrpd1_51|CHG_DMR	Chr3:132116-132945	Chr3	132116	132945	830	nrpd1-50	10	7	0.12	0.145
nrpd1_51|CHG_DMR	Chr3:132116-132945	Chr3	132116	132945	830	nrpd1-51	5	2	0.032	0.039
nrpd1_51|CHG_DMR	Chr3:132116-132945	Chr3	132116	132945	830	WT_SucSul	4427	3599	49.678	59.853
nrpd1_51|CHG_DMR	Chr3:132116-132945	Chr3	132116	132945	830	nrpd1-3	10	7	0.11	0.133
nrpd1_51|CHG_DMR	Chr3:132116-132945	Chr3	132116	132945	830	nrpe1-11	126	113	1.732	2.087
nrpe1_11|CHG_DMR	Chr3:132126-132945	Chr3	132126	132945	820	WT_Col0	3667	2900	43.189	52.67
nrpe1_11|CHG_DMR	Chr3:132126-132945	Chr3	132126	132945	820	WT_SucSul	5239	4170	52.773	64.357
nrpe1_11|CHG_DMR	Chr3:132126-132945	Chr3	132126	132945	820	nrpd1-47	8	5	0.07	0.085
nrpe1_11|CHG_DMR	Chr3:132126-132945	Chr3	132126	132945	820	nrpd1-49	6	3	0.049	0.06
nrpe1_11|CHG_DMR	Chr3:132126-132945	Chr3	132126	132945	820	nrpd1-50	10	7	0.12	0.146
nrpe1_11|CHG_DMR	Chr3:132126-132945	Chr3	132126	132945	820	nrpd1-51	5	2	0.032	0.039
nrpe1_11|CHG_DMR	Chr3:132126-132945	Chr3	132126	132945	820	WT_SucSul	4427	3599	49.678	60.583
nrpe1_11|CHG_DMR	Chr3:132126-132945	Chr3	132126	132945	820	nrpd1-3	10	7	0.11	0.134
nrpe1_11|CHG_DMR	Chr3:132126-132945	Chr3	132126	132945	820	nrpe1-11	126	113	1.732	2.112
nrpd1_3|CHG_DMR	Chr3:132203-133188	Chr3	132203	133188	986	WT_Col0	3667	2900	43.189	43.802
nrpd1_3|CHG_DMR	Chr3:132203-133188	Chr3	132203	133188	986	WT_SucSul	5240	4171	52.786	53.535
nrpd1_3|CHG_DMR	Chr3:132203-133188	Chr3	132203	133188	986	nrpd1-47	9	5	0.07	0.071
nrpd1_3|CHG_DMR	Chr3:132203-133188	Chr3	132203	133188	986	nrpd1-49	6	3	0.049	0.05
nrpd1_3|CHG_DMR	Chr3:132203-133188	Chr3	132203	133188	986	nrpd1-50	10	7	0.12	0.122
nrpd1_3|CHG_DMR	Chr3:132203-133188	Chr3	132203	133188	986	nrpd1-51	5	2	0.032	0.032
nrpd1_3|CHG_DMR	Chr3:132203-133188	Chr3	132203	133188	986	WT_SucSul	4427	3599	49.678	50.383
nrpd1_3|CHG_DMR	Chr3:132203-133188	Chr3	132203	133188	986	nrpd1-3	7	5	0.079	0.08
nrpd1_3|CHG_DMR	Chr3:132203-133188	Chr3	132203	133188	986	nrpe1-11	127	114	1.747	1.772
nrpd1_47|CHG_DMR	Chr3:132203-132945	Chr3	132203	132945	743	WT_Col0	3667	2900	43.189	58.128
nrpd1_47|CHG_DMR	Chr3:132203-132945	Chr3	132203	132945	743	WT_SucSul	5239	4170	52.773	71.027
nrpd1_47|CHG_DMR	Chr3:132203-132945	Chr3	132203	132945	743	nrpd1-47	8	5	0.07	0.094
nrpd1_47|CHG_DMR	Chr3:132203-132945	Chr3	132203	132945	743	nrpd1-49	6	3	0.049	0.066
nrpd1_47|CHG_DMR	Chr3:132203-132945	Chr3	132203	132945	743	nrpd1-50	10	7	0.12	0.162
nrpd1_47|CHG_DMR	Chr3:132203-132945	Chr3	132203	132945	743	nrpd1-51	5	2	0.032	0.043
nrpd1_47|CHG_DMR	Chr3:132203-132945	Chr3	132203	132945	743	WT_SucSul	4427	3599	49.678	66.861
nrpd1_47|CHG_DMR	Chr3:132203-132945	Chr3	132203	132945	743	nrpd1-3	7	5	0.079	0.106
nrpd1_47|CHG_DMR	Chr3:132203-132945	Chr3	132203	132945	743	nrpe1-11	126	113	1.732	2.331
nrpd1_49|CHG_DMR	Chr3:132203-132945	Chr3	132203	132945	743	WT_Col0	3667	2900	43.189	58.128
nrpd1_49|CHG_DMR	Chr3:132203-132945	Chr3	132203	132945	743	WT_SucSul	5239	4170	52.773	71.027
nrpd1_49|CHG_DMR	Chr3:132203-132945	Chr3	132203	132945	743	nrpd1-47	8	5	0.07	0.094
nrpd1_49|CHG_DMR	Chr3:132203-132945	Chr3	132203	132945	743	nrpd1-49	6	3	0.049	0.066
nrpd1_49|CHG_DMR	Chr3:132203-132945	Chr3	132203	132945	743	nrpd1-50	10	7	0.12	0.162
nrpd1_49|CHG_DMR	Chr3:132203-132945	Chr3	132203	132945	743	nrpd1-51	5	2	0.032	0.043
nrpd1_49|CHG_DMR	Chr3:132203-132945	Chr3	132203	132945	743	WT_SucSul	4427	3599	49.678	66.861
nrpd1_49|CHG_DMR	Chr3:132203-132945	Chr3	132203	132945	743	nrpd1-3	7	5	0.079	0.106
nrpd1_49|CHG_DMR	Chr3:132203-132945	Chr3	132203	132945	743	nrpe1-11	126	113	1.732	2.331
nrpd1_50|CHG_DMR	Chr3:132203-132945	Chr3	132203	132945	743	WT_Col0	3667	2900	43.189	58.128
nrpd1_50|CHG_DMR	Chr3:132203-132945	Chr3	132203	132945	743	WT_SucSul	5239	4170	52.773	71.027
nrpd1_50|CHG_DMR	Chr3:132203-132945	Chr3	132203	132945	743	nrpd1-47	8	5	0.07	0.094
nrpd1_50|CHG_DMR	Chr3:132203-132945	Chr3	132203	132945	743	nrpd1-49	6	3	0.049	0.066
nrpd1_50|CHG_DMR	Chr3:132203-132945	Chr3	132203	132945	743	nrpd1-50	10	7	0.12	0.162
nrpd1_50|CHG_DMR	Chr3:132203-132945	Chr3	132203	132945	743	nrpd1-51	5	2	0.032	0.043
nrpd1_50|CHG_DMR	Chr3:132203-132945	Chr3	132203	132945	743	WT_SucSul	4427	3599	49.678	66.861
nrpd1_50|CHG_DMR	Chr3:132203-132945	Chr3	132203	132945	743	nrpd1-3	7	5	0.079	0.106
nrpd1_50|CHG_DMR	Chr3:132203-132945	Chr3	132203	132945	743	nrpe1-11	126	113	1.732	2.331
nrpd1_49|CHH_DMR	Chr3:132499-132797	Chr3	132499	132797	299	WT_Col0	3603	2855	42.519	142.204
nrpd1_49|CHH_DMR	Chr3:132499-132797	Chr3	132499	132797	299	WT_SucSul	5118	4085	51.697	172.9
nrpd1_49|CHH_DMR	Chr3:132499-132797	Chr3	132499	132797	299	nrpd1-47	7	4	0.056	0.187
nrpd1_49|CHH_DMR	Chr3:132499-132797	Chr3	132499	132797	299	nrpd1-49	4	3	0.049	0.164
nrpd1_49|CHH_DMR	Chr3:132499-132797	Chr3	132499	132797	299	nrpd1-50	10	7	0.12	0.401
nrpd1_49|CHH_DMR	Chr3:132499-132797	Chr3	132499	132797	299	nrpd1-51	4	2	0.032	0.107
nrpd1_49|CHH_DMR	Chr3:132499-132797	Chr3	132499	132797	299	WT_SucSul	4347	3528	48.698	162.87
nrpd1_49|CHH_DMR	Chr3:132499-132797	Chr3	132499	132797	299	nrpd1-3	7	5	0.079	0.264
nrpd1_49|CHH_DMR	Chr3:132499-132797	Chr3	132499	132797	299	nrpe1-11	124	111	1.701	5.689
nrpe1_11|CHH_DMR	Chr4:136008-136581	Chr4	136008	136581	574	WT_Col0	2350	1735	25.839	45.016
nrpe1_11|CHH_DMR	Chr4:136008-136581	Chr4	136008	136581	574	WT_SucSul	2931	2176	27.538	47.976
nrpe1_11|CHH_DMR	Chr4:136008-136581	Chr4	136008	136581	574	nrpd1-47	9	1	0.014	0.024
nrpe1_11|CHH_DMR	Chr4:136008-136581	Chr4	136008	136581	574	nrpd1-49	9	1	0.016	0.028
nrpe1_11|CHH_DMR	Chr4:136008-136581	Chr4	136008	136581	574	nrpd1-50	18	11	0.188	0.328
nrpe1_11|CHH_DMR	Chr4:136008-136581	Chr4	136008	136581	574	nrpd1-51	11	2	0.032	0.056
nrpe1_11|CHH_DMR	Chr4:136008-136581	Chr4	136008	136581	574	WT_SucSul	2529	1858	25.646	44.679
nrpe1_11|CHH_DMR	Chr4:136008-136581	Chr4	136008	136581	574	nrpd1-3	18	6	0.094	0.164
nrpe1_11|CHH_DMR	Chr4:136008-136581	Chr4	136008	136581	574	nrpe1-11	1757	1262	19.344	33.7
nrpd1_3|CHG_DMR	Chr4:136154-137010	Chr4	136154	137010	857	WT_Col0	2598	1954	29.1	33.956
nrpd1_3|CHG_DMR	Chr4:136154-137010	Chr4	136154	137010	857	WT_SucSul	3245	2459	31.12	36.313
nrpd1_3|CHG_DMR	Chr4:136154-137010	Chr4	136154	137010	857	nrpd1-47	9	1	0.014	0.016
nrpd1_3|CHG_DMR	Chr4:136154-137010	Chr4	136154	137010	857	nrpd1-49	14	6	0.099	0.116
nrpd1_3|CHG_DMR	Chr4:136154-137010	Chr4	136154	137010	857	nrpd1-50	36	28	0.48	0.56
nrpd1_3|CHG_DMR	Chr4:136154-137010	Chr4	136154	137010	857	nrpd1-51	15	4	0.064	0.075
nrpd1_3|CHG_DMR	Chr4:136154-137010	Chr4	136154	137010	857	WT_SucSul	2810	2112	29.152	34.016
nrpd1_3|CHG_DMR	Chr4:136154-137010	Chr4	136154	137010	857	nrpd1-3	16	6	0.094	0.11
nrpd1_3|CHG_DMR	Chr4:136154-137010	Chr4	136154	137010	857	nrpe1-11	1740	1246	19.099	22.286
nrpd1_3|CHG_DMR	Chr2:138743-139052	Chr2	138743	139052	310	WT_Col0	526	319	4.751	15.326
nrpd1_3|CHG_DMR	Chr2:138743-139052	Chr2	138743	139052	310	WT_SucSul	678	425	5.379	17.352
nrpd1_3|CHG_DMR	Chr2:138743-139052	Chr2	138743	139052	310	nrpd1-47	4	1	0.014	0.045
nrpd1_3|CHG_DMR	Chr2:138743-139052	Chr2	138743	139052	310	nrpd1-49	2	1	0.016	0.052
nrpd1_3|CHG_DMR	Chr2:138743-139052	Chr2	138743	139052	310	nrpd1-50	4	3	0.051	0.165
nrpd1_3|CHG_DMR	Chr2:138743-139052	Chr2	138743	139052	310	nrpd1-51	3	0	0	0
nrpd1_3|CHG_DMR	Chr2:138743-139052	Chr2	138743	139052	310	WT_SucSul	536	310	4.279	13.803
nrpd1_3|CHG_DMR	Chr2:138743-139052	Chr2	138743	139052	310	nrpd1-3	3	1	0.016	0.052
nrpd1_3|CHG_DMR	Chr2:138743-139052	Chr2	138743	139052	310	nrpe1-11	84	66	1.012	3.265
nrpe1_11|CHG_DMR	Chr2:138743-139186	Chr2	138743	139186	444	WT_Col0	527	320	4.766	10.734
nrpe1_11|CHG_DMR	Chr2:138743-139186	Chr2	138743	139186	444	WT_SucSul	679	425	5.379	12.115
nrpe1_11|CHG_DMR	Chr2:138743-139186	Chr2	138743	139186	444	nrpd1-47	5	1	0.014	0.032
nrpe1_11|CHG_DMR	Chr2:138743-139186	Chr2	138743	139186	444	nrpd1-49	2	1	0.016	0.036
nrpe1_11|CHG_DMR	Chr2:138743-139186	Chr2	138743	139186	444	nrpd1-50	4	3	0.051	0.115
nrpe1_11|CHG_DMR	Chr2:138743-139186	Chr2	138743	139186	444	nrpd1-51	3	0	0	0
nrpe1_11|CHG_DMR	Chr2:138743-139186	Chr2	138743	139186	444	WT_SucSul	538	311	4.293	9.669
nrpe1_11|CHG_DMR	Chr2:138743-139186	Chr2	138743	139186	444	nrpd1-3	4	2	0.031	0.07
nrpe1_11|CHG_DMR	Chr2:138743-139186	Chr2	138743	139186	444	nrpe1-11	84	66	1.012	2.279
WT_Col0|CG_DMR	Chr2:145281-146901	Chr2	145281	146901	1621	WT_Col0	391	301	4.483	2.766
WT_Col0|CG_DMR	Chr2:145281-146901	Chr2	145281	146901	1621	WT_SucSul	25	13	0.165	0.102
WT_Col0|CG_DMR	Chr2:145281-146901	Chr2	145281	146901	1621	nrpd1-47	6	0	0	0
WT_Col0|CG_DMR	Chr2:145281-146901	Chr2	145281	146901	1621	nrpd1-49	9	5	0.082	0.051
WT_Col0|CG_DMR	Chr2:145281-146901	Chr2	145281	146901	1621	nrpd1-50	7	1	0.017	0.01
WT_Col0|CG_DMR	Chr2:145281-146901	Chr2	145281	146901	1621	nrpd1-51	6	1	0.016	0.01
WT_Col0|CG_DMR	Chr2:145281-146901	Chr2	145281	146901	1621	WT_SucSul	227	165	2.278	1.405
WT_Col0|CG_DMR	Chr2:145281-146901	Chr2	145281	146901	1621	nrpd1-3	7	1	0.016	0.01
WT_Col0|CG_DMR	Chr2:145281-146901	Chr2	145281	146901	1621	nrpe1-11	657	517	7.925	4.889
WT_Col0|CHG_DMR	Chr2:145353-147075	Chr2	145353	147075	1723	WT_Col0	395	305	4.542	2.636
WT_Col0|CHG_DMR	Chr2:145353-147075	Chr2	145353	147075	1723	WT_SucSul	26	13	0.165	0.096
WT_Col0|CHG_DMR	Chr2:145353-147075	Chr2	145353	147075	1723	nrpd1-47	8	1	0.014	0.008
WT_Col0|CHG_DMR	Chr2:145353-147075	Chr2	145353	147075	1723	nrpd1-49	9	5	0.082	0.048
WT_Col0|CHG_DMR	Chr2:145353-147075	Chr2	145353	147075	1723	nrpd1-50	7	1	0.017	0.01
WT_Col0|CHG_DMR	Chr2:145353-147075	Chr2	145353	147075	1723	nrpd1-51	6	1	0.016	0.009
WT_Col0|CHG_DMR	Chr2:145353-147075	Chr2	145353	147075	1723	WT_SucSul	228	165	2.278	1.322
WT_Col0|CHG_DMR	Chr2:145353-147075	Chr2	145353	147075	1723	nrpd1-3	7	1	0.016	0.009
WT_Col0|CHG_DMR	Chr2:145353-147075	Chr2	145353	147075	1723	nrpe1-11	659	519	7.955	4.617
nrpd1_3|CHG_DMR	Chr2:145515-146427	Chr2	145515	146427	913	WT_Col0	314	247	3.679	4.03
nrpd1_3|CHG_DMR	Chr2:145515-146427	Chr2	145515	146427	913	WT_SucSul	10	6	0.076	0.083
nrpd1_3|CHG_DMR	Chr2:145515-146427	Chr2	145515	146427	913	nrpd1-47	1	0	0	0
nrpd1_3|CHG_DMR	Chr2:145515-146427	Chr2	145515	146427	913	nrpd1-49	5	2	0.033	0.036
nrpd1_3|CHG_DMR	Chr2:145515-146427	Chr2	145515	146427	913	nrpd1-50	3	1	0.017	0.019
nrpd1_3|CHG_DMR	Chr2:145515-146427	Chr2	145515	146427	913	nrpd1-51	4	1	0.016	0.018
nrpd1_3|CHG_DMR	Chr2:145515-146427	Chr2	145515	146427	913	WT_SucSul	181	130	1.794	1.965
nrpd1_3|CHG_DMR	Chr2:145515-146427	Chr2	145515	146427	913	nrpd1-3	3	1	0.016	0.018
nrpd1_3|CHG_DMR	Chr2:145515-146427	Chr2	145515	146427	913	nrpe1-11	519	411	6.3	6.9
nrpd1_47|CHG_DMR	Chr2:145515-146943	Chr2	145515	146943	1429	WT_Col0	375	290	4.319	3.022
nrpd1_47|CHG_DMR	Chr2:145515-146943	Chr2	145515	146943	1429	WT_SucSul	18	13	0.165	0.115
nrpd1_47|CHG_DMR	Chr2:145515-146943	Chr2	145515	146943	1429	nrpd1-47	2	0	0	0
nrpd1_47|CHG_DMR	Chr2:145515-146943	Chr2	145515	146943	1429	nrpd1-49	6	3	0.049	0.034
nrpd1_47|CHG_DMR	Chr2:145515-146943	Chr2	145515	146943	1429	nrpd1-50	4	1	0.017	0.012
nrpd1_47|CHG_DMR	Chr2:145515-146943	Chr2	145515	146943	1429	nrpd1-51	5	1	0.016	0.011
nrpd1_47|CHG_DMR	Chr2:145515-146943	Chr2	145515	146943	1429	WT_SucSul	217	159	2.195	1.536
nrpd1_47|CHG_DMR	Chr2:145515-146943	Chr2	145515	146943	1429	nrpd1-3	3	1	0.016	0.011
nrpd1_47|CHG_DMR	Chr2:145515-146943	Chr2	145515	146943	1429	nrpe1-11	635	499	7.649	5.353
nrpd1_50|CHG_DMR	Chr2:145515-146943	Chr2	145515	146943	1429	WT_Col0	375	290	4.319	3.022
nrpd1_50|CHG_DMR	Chr2:145515-146943	Chr2	145515	146943	1429	WT_SucSul	18	13	0.165	0.115
nrpd1_50|CHG_DMR	Chr2:145515-146943	Chr2	145515	146943	1429	nrpd1-47	2	0	0	0
nrpd1_50|CHG_DMR	Chr2:145515-146943	Chr2	145515	146943	1429	nrpd1-49	6	3	0.049	0.034
nrpd1_50|CHG_DMR	Chr2:145515-146943	Chr2	145515	146943	1429	nrpd1-50	4	1	0.017	0.012
nrpd1_50|CHG_DMR	Chr2:145515-146943	Chr2	145515	146943	1429	nrpd1-51	5	1	0.016	0.011
nrpd1_50|CHG_DMR	Chr2:145515-146943	Chr2	145515	146943	1429	WT_SucSul	217	159	2.195	1.536
nrpd1_50|CHG_DMR	Chr2:145515-146943	Chr2	145515	146943	1429	nrpd1-3	3	1	0.016	0.011
nrpd1_50|CHG_DMR	Chr2:145515-146943	Chr2	145515	146943	1429	nrpe1-11	635	499	7.649	5.353
nrpd1_51|CHG_DMR	Chr2:145530-146902	Chr2	145530	146902	1373	WT_Col0	374	289	4.304	3.135
nrpd1_51|CHG_DMR	Chr2:145530-146902	Chr2	145530	146902	1373	WT_SucSul	18	13	0.165	0.12
nrpd1_51|CHG_DMR	Chr2:145530-146902	Chr2	145530	146902	1373	nrpd1-47	1	0	0	0
nrpd1_51|CHG_DMR	Chr2:145530-146902	Chr2	145530	146902	1373	nrpd1-49	6	3	0.049	0.036
nrpd1_51|CHG_DMR	Chr2:145530-146902	Chr2	145530	146902	1373	nrpd1-50	4	1	0.017	0.012
nrpd1_51|CHG_DMR	Chr2:145530-146902	Chr2	145530	146902	1373	nrpd1-51	5	1	0.016	0.012
nrpd1_51|CHG_DMR	Chr2:145530-146902	Chr2	145530	146902	1373	WT_SucSul	217	159	2.195	1.599
nrpd1_51|CHG_DMR	Chr2:145530-146902	Chr2	145530	146902	1373	nrpd1-3	3	1	0.016	0.012
nrpd1_51|CHG_DMR	Chr2:145530-146902	Chr2	145530	146902	1373	nrpe1-11	633	498	7.633	5.559
nrpe1_11|CHG_DMR	Chr2:151924-152442	Chr2	151924	152442	519	WT_Col0	55	31	0.462	0.89
nrpe1_11|CHG_DMR	Chr2:151924-152442	Chr2	151924	152442	519	WT_SucSul	114	71	0.899	1.732
nrpe1_11|CHG_DMR	Chr2:151924-152442	Chr2	151924	152442	519	nrpd1-47	5	1	0.014	0.027
nrpe1_11|CHG_DMR	Chr2:151924-152442	Chr2	151924	152442	519	nrpd1-49	9	0	0	0
nrpe1_11|CHG_DMR	Chr2:151924-152442	Chr2	151924	152442	519	nrpd1-50	2	1	0.017	0.033
nrpe1_11|CHG_DMR	Chr2:151924-152442	Chr2	151924	152442	519	nrpd1-51	0	0	0	0
nrpe1_11|CHG_DMR	Chr2:151924-152442	Chr2	151924	152442	519	WT_SucSul	52	36	0.497	0.958
nrpe1_11|CHG_DMR	Chr2:151924-152442	Chr2	151924	152442	519	nrpd1-3	5	0	0	0
nrpe1_11|CHG_DMR	Chr2:151924-152442	Chr2	151924	152442	519	nrpe1-11	10	7	0.107	0.206
nrpd1_3|CHG_DMR	Chr2:152004-152283	Chr2	152004	152283	280	WT_Col0	50	27	0.402	1.436
nrpd1_3|CHG_DMR	Chr2:152004-152283	Chr2	152004	152283	280	WT_SucSul	100	60	0.759	2.711
nrpd1_3|CHG_DMR	Chr2:152004-152283	Chr2	152004	152283	280	nrpd1-47	5	1	0.014	0.05
nrpd1_3|CHG_DMR	Chr2:152004-152283	Chr2	152004	152283	280	nrpd1-49	6	0	0	0
nrpd1_3|CHG_DMR	Chr2:152004-152283	Chr2	152004	152283	280	nrpd1-50	1	0	0	0
nrpd1_3|CHG_DMR	Chr2:152004-152283	Chr2	152004	152283	280	nrpd1-51	0	0	0	0
nrpd1_3|CHG_DMR	Chr2:152004-152283	Chr2	152004	152283	280	WT_SucSul	49	34	0.469	1.675
nrpd1_3|CHG_DMR	Chr2:152004-152283	Chr2	152004	152283	280	nrpd1-3	4	0	0	0
nrpd1_3|CHG_DMR	Chr2:152004-152283	Chr2	152004	152283	280	nrpe1-11	7	6	0.092	0.329
nrpd1_49|CHG_DMR	Chr2:152004-153270	Chr2	152004	153270	1267	WT_Col0	236	144	2.145	1.693
nrpd1_49|CHG_DMR	Chr2:152004-153270	Chr2	152004	153270	1267	WT_SucSul	448	297	3.759	2.967
nrpd1_49|CHG_DMR	Chr2:152004-153270	Chr2	152004	153270	1267	nrpd1-47	10	2	0.028	0.022
nrpd1_49|CHG_DMR	Chr2:152004-153270	Chr2	152004	153270	1267	nrpd1-49	18	0	0	0
nrpd1_49|CHG_DMR	Chr2:152004-153270	Chr2	152004	153270	1267	nrpd1-50	28	17	0.291	0.23
nrpd1_49|CHG_DMR	Chr2:152004-153270	Chr2	152004	153270	1267	nrpd1-51	8	1	0.016	0.013
nrpd1_49|CHG_DMR	Chr2:152004-153270	Chr2	152004	153270	1267	WT_SucSul	240	161	2.222	1.754
nrpd1_49|CHG_DMR	Chr2:152004-153270	Chr2	152004	153270	1267	nrpd1-3	18	3	0.047	0.037
nrpd1_49|CHG_DMR	Chr2:152004-153270	Chr2	152004	153270	1267	nrpe1-11	220	152	2.33	1.839
nrpd1_47|CHG_DMR	Chr2:152068-152204	Chr2	152068	152204	137	WT_Col0	47	26	0.387	2.825
nrpd1_47|CHG_DMR	Chr2:152068-152204	Chr2	152068	152204	137	WT_SucSul	89	54	0.683	4.985
nrpd1_47|CHG_DMR	Chr2:152068-152204	Chr2	152068	152204	137	nrpd1-47	0	0	0	0
nrpd1_47|CHG_DMR	Chr2:152068-152204	Chr2	152068	152204	137	nrpd1-49	0	0	0	0
nrpd1_47|CHG_DMR	Chr2:152068-152204	Chr2	152068	152204	137	nrpd1-50	1	0	0	0
nrpd1_47|CHG_DMR	Chr2:152068-152204	Chr2	152068	152204	137	nrpd1-51	0	0	0	0
nrpd1_47|CHG_DMR	Chr2:152068-152204	Chr2	152068	152204	137	WT_SucSul	44	30	0.414	3.022
nrpd1_47|CHG_DMR	Chr2:152068-152204	Chr2	152068	152204	137	nrpd1-3	1	0	0	0
nrpd1_47|CHG_DMR	Chr2:152068-152204	Chr2	152068	152204	137	nrpe1-11	5	4	0.061	0.445
nrpd1_51|CHG_DMR	Chr2:152068-152283	Chr2	152068	152283	216	WT_Col0	48	26	0.387	1.792
nrpd1_51|CHG_DMR	Chr2:152068-152283	Chr2	152068	152283	216	WT_SucSul	91	55	0.696	3.222
nrpd1_51|CHG_DMR	Chr2:152068-152283	Chr2	152068	152283	216	nrpd1-47	5	1	0.014	0.065
nrpd1_51|CHG_DMR	Chr2:152068-152283	Chr2	152068	152283	216	nrpd1-49	6	0	0	0
nrpd1_51|CHG_DMR	Chr2:152068-152283	Chr2	152068	152283	216	nrpd1-50	1	0	0	0
nrpd1_51|CHG_DMR	Chr2:152068-152283	Chr2	152068	152283	216	nrpd1-51	0	0	0	0
nrpd1_51|CHG_DMR	Chr2:152068-152283	Chr2	152068	152283	216	WT_SucSul	46	31	0.428	1.981
nrpd1_51|CHG_DMR	Chr2:152068-152283	Chr2	152068	152283	216	nrpd1-3	4	0	0	0
nrpd1_51|CHG_DMR	Chr2:152068-152283	Chr2	152068	152283	216	nrpe1-11	7	6	0.092	0.426
nrpe1_11|CHG_DMR	Chr2:153059-153270	Chr2	153059	153270	212	WT_Col0	93	59	0.879	4.146
nrpe1_11|CHG_DMR	Chr2:153059-153270	Chr2	153059	153270	212	WT_SucSul	119	78	0.987	4.656
nrpe1_11|CHG_DMR	Chr2:153059-153270	Chr2	153059	153270	212	nrpd1-47	0	0	0	0
nrpe1_11|CHG_DMR	Chr2:153059-153270	Chr2	153059	153270	212	nrpd1-49	3	0	0	0
nrpe1_11|CHG_DMR	Chr2:153059-153270	Chr2	153059	153270	212	nrpd1-50	4	2	0.034	0.16
nrpe1_11|CHG_DMR	Chr2:153059-153270	Chr2	153059	153270	212	nrpd1-51	1	0	0	0
nrpe1_11|CHG_DMR	Chr2:153059-153270	Chr2	153059	153270	212	WT_SucSul	77	50	0.69	3.255
nrpe1_11|CHG_DMR	Chr2:153059-153270	Chr2	153059	153270	212	nrpd1-3	1	0	0	0
nrpe1_11|CHG_DMR	Chr2:153059-153270	Chr2	153059	153270	212	nrpe1-11	24	14	0.215	1.014
nrpd1_51|CHG_DMR	Chr2:153059-153197	Chr2	153059	153197	139	WT_Col0	47	25	0.372	2.676
nrpd1_51|CHG_DMR	Chr2:153059-153197	Chr2	153059	153197	139	WT_SucSul	72	43	0.544	3.914
nrpd1_51|CHG_DMR	Chr2:153059-153197	Chr2	153059	153197	139	nrpd1-47	0	0	0	0
nrpd1_51|CHG_DMR	Chr2:153059-153197	Chr2	153059	153197	139	nrpd1-49	2	0	0	0
nrpd1_51|CHG_DMR	Chr2:153059-153197	Chr2	153059	153197	139	nrpd1-50	4	2	0.034	0.245
nrpd1_51|CHG_DMR	Chr2:153059-153197	Chr2	153059	153197	139	nrpd1-51	1	0	0	0
nrpd1_51|CHG_DMR	Chr2:153059-153197	Chr2	153059	153197	139	WT_SucSul	41	23	0.317	2.281
nrpd1_51|CHG_DMR	Chr2:153059-153197	Chr2	153059	153197	139	nrpd1-3	1	0	0	0
nrpd1_51|CHG_DMR	Chr2:153059-153197	Chr2	153059	153197	139	nrpe1-11	19	13	0.199	1.432
nrpd1_3|CG_DMR	Chr4:154294-154750	Chr4	154294	154750	457	WT_Col0	284	174	2.591	5.67
nrpd1_3|CG_DMR	Chr4:154294-154750	Chr4	154294	154750	457	WT_SucSul	344	215	2.721	5.954
nrpd1_3|CG_DMR	Chr4:154294-154750	Chr4	154294	154750	457	nrpd1-47	8	2	0.028	0.061
nrpd1_3|CG_DMR	Chr4:154294-154750	Chr4	154294	154750	457	nrpd1-49	3	0	0	0
nrpd1_3|CG_DMR	Chr4:154294-154750	Chr4	154294	154750	457	nrpd1-50	10	7	0.12	0.263
nrpd1_3|CG_DMR	Chr4:154294-154750	Chr4	154294	154750	457	nrpd1-51	7	4	0.064	0.14
nrpd1_3|CG_DMR	Chr4:154294-154750	Chr4	154294	154750	457	WT_SucSul	269	176	2.429	5.315
nrpd1_3|CG_DMR	Chr4:154294-154750	Chr4	154294	154750	457	nrpd1-3	4	1	0.016	0.035
nrpd1_3|CG_DMR	Chr4:154294-154750	Chr4	154294	154750	457	nrpe1-11	79	53	0.812	1.777
nrpe1_11|CHG_DMR	Chr3:156541-158518	Chr3	156541	158518	1978	WT_Col0	2626	1264	18.824	9.517
nrpe1_11|CHG_DMR	Chr3:156541-158518	Chr3	156541	158518	1978	WT_SucSul	2544	1442	18.249	9.226
nrpe1_11|CHG_DMR	Chr3:156541-158518	Chr3	156541	158518	1978	nrpd1-47	843	1	0.014	0.007
nrpe1_11|CHG_DMR	Chr3:156541-158518	Chr3	156541	158518	1978	nrpd1-49	845	6	0.099	0.05
nrpe1_11|CHG_DMR	Chr3:156541-158518	Chr3	156541	158518	1978	nrpd1-50	670	14	0.24	0.121
nrpe1_11|CHG_DMR	Chr3:156541-158518	Chr3	156541	158518	1978	nrpd1-51	557	2	0.032	0.016
nrpe1_11|CHG_DMR	Chr3:156541-158518	Chr3	156541	158518	1978	WT_SucSul	2507	1361	18.786	9.497
nrpe1_11|CHG_DMR	Chr3:156541-158518	Chr3	156541	158518	1978	nrpd1-3	611	2	0.031	0.016
nrpe1_11|CHG_DMR	Chr3:156541-158518	Chr3	156541	158518	1978	nrpe1-11	2095	923	14.148	7.153
nrpe1_11|CG_DMR	Chr3:157589-158339	Chr3	157589	158339	751	WT_Col0	413	329	4.9	6.525
nrpe1_11|CG_DMR	Chr3:157589-158339	Chr3	157589	158339	751	WT_SucSul	483	356	4.505	5.999
nrpe1_11|CG_DMR	Chr3:157589-158339	Chr3	157589	158339	751	nrpd1-47	0	0	0	0
nrpe1_11|CG_DMR	Chr3:157589-158339	Chr3	157589	158339	751	nrpd1-49	4	2	0.033	0.044
nrpe1_11|CG_DMR	Chr3:157589-158339	Chr3	157589	158339	751	nrpd1-50	11	5	0.086	0.115
nrpe1_11|CG_DMR	Chr3:157589-158339	Chr3	157589	158339	751	nrpd1-51	1	0	0	0
nrpe1_11|CG_DMR	Chr3:157589-158339	Chr3	157589	158339	751	WT_SucSul	428	318	4.389	5.844
nrpe1_11|CG_DMR	Chr3:157589-158339	Chr3	157589	158339	751	nrpd1-3	2	0	0	0
nrpe1_11|CG_DMR	Chr3:157589-158339	Chr3	157589	158339	751	nrpe1-11	192	138	2.115	2.816
nrpd1_3|CHG_DMR	Chr4:157703-158309	Chr4	157703	158309	607	WT_Col0	259	177	2.636	4.343
nrpd1_3|CHG_DMR	Chr4:157703-158309	Chr4	157703	158309	607	WT_SucSul	332	229	2.898	4.774
nrpd1_3|CHG_DMR	Chr4:157703-158309	Chr4	157703	158309	607	nrpd1-47	1	1	0.014	0.023
nrpd1_3|CHG_DMR	Chr4:157703-158309	Chr4	157703	158309	607	nrpd1-49	4	0	0	0
nrpd1_3|CHG_DMR	Chr4:157703-158309	Chr4	157703	158309	607	nrpd1-50	6	2	0.034	0.056
nrpd1_3|CHG_DMR	Chr4:157703-158309	Chr4	157703	158309	607	nrpd1-51	4	2	0.032	0.053
nrpd1_3|CHG_DMR	Chr4:157703-158309	Chr4	157703	158309	607	WT_SucSul	209	157	2.167	3.57
nrpd1_3|CHG_DMR	Chr4:157703-158309	Chr4	157703	158309	607	nrpd1-3	2	2	0.031	0.051
nrpd1_3|CHG_DMR	Chr4:157703-158309	Chr4	157703	158309	607	nrpe1-11	3	3	0.046	0.076
nrpe1_11|CHG_DMR	Chr4:157751-158219	Chr4	157751	158219	469	WT_Col0	259	177	2.636	5.62
nrpe1_11|CHG_DMR	Chr4:157751-158219	Chr4	157751	158219	469	WT_SucSul	332	229	2.898	6.179
nrpe1_11|CHG_DMR	Chr4:157751-158219	Chr4	157751	158219	469	nrpd1-47	1	1	0.014	0.03
nrpe1_11|CHG_DMR	Chr4:157751-158219	Chr4	157751	158219	469	nrpd1-49	4	0	0	0
nrpe1_11|CHG_DMR	Chr4:157751-158219	Chr4	157751	158219	469	nrpd1-50	6	2	0.034	0.072
nrpe1_11|CHG_DMR	Chr4:157751-158219	Chr4	157751	158219	469	nrpd1-51	4	2	0.032	0.068
nrpe1_11|CHG_DMR	Chr4:157751-158219	Chr4	157751	158219	469	WT_SucSul	207	157	2.167	4.62
nrpe1_11|CHG_DMR	Chr4:157751-158219	Chr4	157751	158219	469	nrpd1-3	2	2	0.031	0.066
nrpe1_11|CHG_DMR	Chr4:157751-158219	Chr4	157751	158219	469	nrpe1-11	3	3	0.046	0.098
nrpd1_47|CHG_DMR	Chr4:157751-158276	Chr4	157751	158276	526	WT_Col0	259	177	2.636	5.011
nrpd1_47|CHG_DMR	Chr4:157751-158276	Chr4	157751	158276	526	WT_SucSul	332	229	2.898	5.51
nrpd1_47|CHG_DMR	Chr4:157751-158276	Chr4	157751	158276	526	nrpd1-47	1	1	0.014	0.027
nrpd1_47|CHG_DMR	Chr4:157751-158276	Chr4	157751	158276	526	nrpd1-49	4	0	0	0
nrpd1_47|CHG_DMR	Chr4:157751-158276	Chr4	157751	158276	526	nrpd1-50	6	2	0.034	0.065
nrpd1_47|CHG_DMR	Chr4:157751-158276	Chr4	157751	158276	526	nrpd1-51	4	2	0.032	0.061
nrpd1_47|CHG_DMR	Chr4:157751-158276	Chr4	157751	158276	526	WT_SucSul	208	157	2.167	4.12
nrpd1_47|CHG_DMR	Chr4:157751-158276	Chr4	157751	158276	526	nrpd1-3	2	2	0.031	0.059
nrpd1_47|CHG_DMR	Chr4:157751-158276	Chr4	157751	158276	526	nrpe1-11	3	3	0.046	0.087
nrpd1_49|CHG_DMR	Chr4:157751-158219	Chr4	157751	158219	469	WT_Col0	259	177	2.636	5.62
nrpd1_49|CHG_DMR	Chr4:157751-158219	Chr4	157751	158219	469	WT_SucSul	332	229	2.898	6.179
nrpd1_49|CHG_DMR	Chr4:157751-158219	Chr4	157751	158219	469	nrpd1-47	1	1	0.014	0.03
nrpd1_49|CHG_DMR	Chr4:157751-158219	Chr4	157751	158219	469	nrpd1-49	4	0	0	0
nrpd1_49|CHG_DMR	Chr4:157751-158219	Chr4	157751	158219	469	nrpd1-50	6	2	0.034	0.072
nrpd1_49|CHG_DMR	Chr4:157751-158219	Chr4	157751	158219	469	nrpd1-51	4	2	0.032	0.068
nrpd1_49|CHG_DMR	Chr4:157751-158219	Chr4	157751	158219	469	WT_SucSul	207	157	2.167	4.62
nrpd1_49|CHG_DMR	Chr4:157751-158219	Chr4	157751	158219	469	nrpd1-3	2	2	0.031	0.066
nrpd1_49|CHG_DMR	Chr4:157751-158219	Chr4	157751	158219	469	nrpe1-11	3	3	0.046	0.098
nrpd1_51|CHG_DMR	Chr4:157751-158219	Chr4	157751	158219	469	WT_Col0	259	177	2.636	5.62
nrpd1_51|CHG_DMR	Chr4:157751-158219	Chr4	157751	158219	469	WT_SucSul	332	229	2.898	6.179
nrpd1_51|CHG_DMR	Chr4:157751-158219	Chr4	157751	158219	469	nrpd1-47	1	1	0.014	0.03
nrpd1_51|CHG_DMR	Chr4:157751-158219	Chr4	157751	158219	469	nrpd1-49	4	0	0	0
nrpd1_51|CHG_DMR	Chr4:157751-158219	Chr4	157751	158219	469	nrpd1-50	6	2	0.034	0.072
nrpd1_51|CHG_DMR	Chr4:157751-158219	Chr4	157751	158219	469	nrpd1-51	4	2	0.032	0.068
nrpd1_51|CHG_DMR	Chr4:157751-158219	Chr4	157751	158219	469	WT_SucSul	207	157	2.167	4.62
nrpd1_51|CHG_DMR	Chr4:157751-158219	Chr4	157751	158219	469	nrpd1-3	2	2	0.031	0.066
nrpd1_51|CHG_DMR	Chr4:157751-158219	Chr4	157751	158219	469	nrpe1-11	3	3	0.046	0.098
nrpe1_11|CHG_DMR	Chr2:161116-161587	Chr2	161116	161587	472	WT_Col0	85	31	0.462	0.979
nrpe1_11|CHG_DMR	Chr2:161116-161587	Chr2	161116	161587	472	WT_SucSul	112	63	0.797	1.689
nrpe1_11|CHG_DMR	Chr2:161116-161587	Chr2	161116	161587	472	nrpd1-47	5	1	0.014	0.03
nrpe1_11|CHG_DMR	Chr2:161116-161587	Chr2	161116	161587	472	nrpd1-49	2	1	0.016	0.034
nrpe1_11|CHG_DMR	Chr2:161116-161587	Chr2	161116	161587	472	nrpd1-50	5	1	0.017	0.036
nrpe1_11|CHG_DMR	Chr2:161116-161587	Chr2	161116	161587	472	nrpd1-51	0	0	0	0
nrpe1_11|CHG_DMR	Chr2:161116-161587	Chr2	161116	161587	472	WT_SucSul	105	57	0.787	1.667
nrpe1_11|CHG_DMR	Chr2:161116-161587	Chr2	161116	161587	472	nrpd1-3	2	0	0	0
nrpe1_11|CHG_DMR	Chr2:161116-161587	Chr2	161116	161587	472	nrpe1-11	20	14	0.215	0.456
nrpd1_47|CHG_DMR	Chr2:161116-161553	Chr2	161116	161553	438	WT_Col0	85	31	0.462	1.055
nrpd1_47|CHG_DMR	Chr2:161116-161553	Chr2	161116	161553	438	WT_SucSul	111	62	0.785	1.792
nrpd1_47|CHG_DMR	Chr2:161116-161553	Chr2	161116	161553	438	nrpd1-47	5	1	0.014	0.032
nrpd1_47|CHG_DMR	Chr2:161116-161553	Chr2	161116	161553	438	nrpd1-49	2	1	0.016	0.037
nrpd1_47|CHG_DMR	Chr2:161116-161553	Chr2	161116	161553	438	nrpd1-50	5	1	0.017	0.039
nrpd1_47|CHG_DMR	Chr2:161116-161553	Chr2	161116	161553	438	nrpd1-51	0	0	0	0
nrpd1_47|CHG_DMR	Chr2:161116-161553	Chr2	161116	161553	438	WT_SucSul	103	55	0.759	1.733
nrpd1_47|CHG_DMR	Chr2:161116-161553	Chr2	161116	161553	438	nrpd1-3	2	0	0	0
nrpd1_47|CHG_DMR	Chr2:161116-161553	Chr2	161116	161553	438	nrpe1-11	20	14	0.215	0.491
nrpd1_51|CHG_DMR	Chr2:161116-161553	Chr2	161116	161553	438	WT_Col0	85	31	0.462	1.055
nrpd1_51|CHG_DMR	Chr2:161116-161553	Chr2	161116	161553	438	WT_SucSul	111	62	0.785	1.792
nrpd1_51|CHG_DMR	Chr2:161116-161553	Chr2	161116	161553	438	nrpd1-47	5	1	0.014	0.032
nrpd1_51|CHG_DMR	Chr2:161116-161553	Chr2	161116	161553	438	nrpd1-49	2	1	0.016	0.037
nrpd1_51|CHG_DMR	Chr2:161116-161553	Chr2	161116	161553	438	nrpd1-50	5	1	0.017	0.039
nrpd1_51|CHG_DMR	Chr2:161116-161553	Chr2	161116	161553	438	nrpd1-51	0	0	0	0
nrpd1_51|CHG_DMR	Chr2:161116-161553	Chr2	161116	161553	438	WT_SucSul	103	55	0.759	1.733
nrpd1_51|CHG_DMR	Chr2:161116-161553	Chr2	161116	161553	438	nrpd1-3	2	0	0	0
nrpd1_51|CHG_DMR	Chr2:161116-161553	Chr2	161116	161553	438	nrpe1-11	20	14	0.215	0.491
nrpd1_3|CHG_DMR	Chr2:161155-161587	Chr2	161155	161587	433	WT_Col0	85	31	0.462	1.067
nrpd1_3|CHG_DMR	Chr2:161155-161587	Chr2	161155	161587	433	WT_SucSul	112	63	0.797	1.841
nrpd1_3|CHG_DMR	Chr2:161155-161587	Chr2	161155	161587	433	nrpd1-47	5	1	0.014	0.032
nrpd1_3|CHG_DMR	Chr2:161155-161587	Chr2	161155	161587	433	nrpd1-49	2	1	0.016	0.037
nrpd1_3|CHG_DMR	Chr2:161155-161587	Chr2	161155	161587	433	nrpd1-50	5	1	0.017	0.039
nrpd1_3|CHG_DMR	Chr2:161155-161587	Chr2	161155	161587	433	nrpd1-51	0	0	0	0
nrpd1_3|CHG_DMR	Chr2:161155-161587	Chr2	161155	161587	433	WT_SucSul	105	57	0.787	1.818
nrpd1_3|CHG_DMR	Chr2:161155-161587	Chr2	161155	161587	433	nrpd1-3	2	0	0	0
nrpd1_3|CHG_DMR	Chr2:161155-161587	Chr2	161155	161587	433	nrpe1-11	20	14	0.215	0.497
nrpd1_3|CHG_DMR	Chr2:163090-163617	Chr2	163090	163617	528	WT_Col0	1265	783	11.661	22.085
nrpd1_3|CHG_DMR	Chr2:163090-163617	Chr2	163090	163617	528	WT_SucSul	1817	1162	14.706	27.852
nrpd1_3|CHG_DMR	Chr2:163090-163617	Chr2	163090	163617	528	nrpd1-47	4	1	0.014	0.027
nrpd1_3|CHG_DMR	Chr2:163090-163617	Chr2	163090	163617	528	nrpd1-49	1	0	0	0
nrpd1_3|CHG_DMR	Chr2:163090-163617	Chr2	163090	163617	528	nrpd1-50	15	13	0.223	0.422
nrpd1_3|CHG_DMR	Chr2:163090-163617	Chr2	163090	163617	528	nrpd1-51	4	1	0.016	0.03
nrpd1_3|CHG_DMR	Chr2:163090-163617	Chr2	163090	163617	528	WT_SucSul	1338	869	11.995	22.718
nrpd1_3|CHG_DMR	Chr2:163090-163617	Chr2	163090	163617	528	nrpd1-3	6	1	0.016	0.03
nrpd1_3|CHG_DMR	Chr2:163090-163617	Chr2	163090	163617	528	nrpe1-11	69	50	0.766	1.451
nrpd1_49|CHG_DMR	Chr2:163090-163617	Chr2	163090	163617	528	WT_Col0	1265	783	11.661	22.085
nrpd1_49|CHG_DMR	Chr2:163090-163617	Chr2	163090	163617	528	WT_SucSul	1817	1162	14.706	27.852
nrpd1_49|CHG_DMR	Chr2:163090-163617	Chr2	163090	163617	528	nrpd1-47	4	1	0.014	0.027
nrpd1_49|CHG_DMR	Chr2:163090-163617	Chr2	163090	163617	528	nrpd1-49	1	0	0	0
nrpd1_49|CHG_DMR	Chr2:163090-163617	Chr2	163090	163617	528	nrpd1-50	15	13	0.223	0.422
nrpd1_49|CHG_DMR	Chr2:163090-163617	Chr2	163090	163617	528	nrpd1-51	4	1	0.016	0.03
nrpd1_49|CHG_DMR	Chr2:163090-163617	Chr2	163090	163617	528	WT_SucSul	1338	869	11.995	22.718
nrpd1_49|CHG_DMR	Chr2:163090-163617	Chr2	163090	163617	528	nrpd1-3	6	1	0.016	0.03
nrpd1_49|CHG_DMR	Chr2:163090-163617	Chr2	163090	163617	528	nrpe1-11	69	50	0.766	1.451
nrpe1_11|CHG_DMR	Chr2:163098-163617	Chr2	163098	163617	520	WT_Col0	1265	783	11.661	22.425
nrpe1_11|CHG_DMR	Chr2:163098-163617	Chr2	163098	163617	520	WT_SucSul	1817	1162	14.706	28.281
nrpe1_11|CHG_DMR	Chr2:163098-163617	Chr2	163098	163617	520	nrpd1-47	4	1	0.014	0.027
nrpe1_11|CHG_DMR	Chr2:163098-163617	Chr2	163098	163617	520	nrpd1-49	1	0	0	0
nrpe1_11|CHG_DMR	Chr2:163098-163617	Chr2	163098	163617	520	nrpd1-50	15	13	0.223	0.429
nrpe1_11|CHG_DMR	Chr2:163098-163617	Chr2	163098	163617	520	nrpd1-51	4	1	0.016	0.031
nrpe1_11|CHG_DMR	Chr2:163098-163617	Chr2	163098	163617	520	WT_SucSul	1338	869	11.995	23.067
nrpe1_11|CHG_DMR	Chr2:163098-163617	Chr2	163098	163617	520	nrpd1-3	6	1	0.016	0.031
nrpe1_11|CHG_DMR	Chr2:163098-163617	Chr2	163098	163617	520	nrpe1-11	69	50	0.766	1.473
nrpd1_47|CHG_DMR	Chr2:163138-163617	Chr2	163138	163617	480	WT_Col0	1265	783	11.661	24.294
nrpd1_47|CHG_DMR	Chr2:163138-163617	Chr2	163138	163617	480	WT_SucSul	1817	1162	14.706	30.637
nrpd1_47|CHG_DMR	Chr2:163138-163617	Chr2	163138	163617	480	nrpd1-47	4	1	0.014	0.029
nrpd1_47|CHG_DMR	Chr2:163138-163617	Chr2	163138	163617	480	nrpd1-49	1	0	0	0
nrpd1_47|CHG_DMR	Chr2:163138-163617	Chr2	163138	163617	480	nrpd1-50	15	13	0.223	0.465
nrpd1_47|CHG_DMR	Chr2:163138-163617	Chr2	163138	163617	480	nrpd1-51	4	1	0.016	0.033
nrpd1_47|CHG_DMR	Chr2:163138-163617	Chr2	163138	163617	480	WT_SucSul	1338	869	11.995	24.99
nrpd1_47|CHG_DMR	Chr2:163138-163617	Chr2	163138	163617	480	nrpd1-3	6	1	0.016	0.033
nrpd1_47|CHG_DMR	Chr2:163138-163617	Chr2	163138	163617	480	nrpe1-11	69	50	0.766	1.596
nrpd1_51|CHG_DMR	Chr2:163138-163617	Chr2	163138	163617	480	WT_Col0	1265	783	11.661	24.294
nrpd1_51|CHG_DMR	Chr2:163138-163617	Chr2	163138	163617	480	WT_SucSul	1817	1162	14.706	30.637
nrpd1_51|CHG_DMR	Chr2:163138-163617	Chr2	163138	163617	480	nrpd1-47	4	1	0.014	0.029
nrpd1_51|CHG_DMR	Chr2:163138-163617	Chr2	163138	163617	480	nrpd1-49	1	0	0	0
nrpd1_51|CHG_DMR	Chr2:163138-163617	Chr2	163138	163617	480	nrpd1-50	15	13	0.223	0.465
nrpd1_51|CHG_DMR	Chr2:163138-163617	Chr2	163138	163617	480	nrpd1-51	4	1	0.016	0.033
nrpd1_51|CHG_DMR	Chr2:163138-163617	Chr2	163138	163617	480	WT_SucSul	1338	869	11.995	24.99
nrpd1_51|CHG_DMR	Chr2:163138-163617	Chr2	163138	163617	480	nrpd1-3	6	1	0.016	0.033
nrpd1_51|CHG_DMR	Chr2:163138-163617	Chr2	163138	163617	480	nrpe1-11	69	50	0.766	1.596
nrpd1_49|CHH_DMR	Chr2:163311-163561	Chr2	163311	163561	251	WT_Col0	1262	782	11.646	46.398
nrpd1_49|CHH_DMR	Chr2:163311-163561	Chr2	163311	163561	251	WT_SucSul	1814	1161	14.693	58.538
nrpd1_49|CHH_DMR	Chr2:163311-163561	Chr2	163311	163561	251	nrpd1-47	4	1	0.014	0.056
nrpd1_49|CHH_DMR	Chr2:163311-163561	Chr2	163311	163561	251	nrpd1-49	1	0	0	0
nrpd1_49|CHH_DMR	Chr2:163311-163561	Chr2	163311	163561	251	nrpd1-50	14	13	0.223	0.888
nrpd1_49|CHH_DMR	Chr2:163311-163561	Chr2	163311	163561	251	nrpd1-51	4	1	0.016	0.064
nrpd1_49|CHH_DMR	Chr2:163311-163561	Chr2	163311	163561	251	WT_SucSul	1333	864	11.926	47.514
nrpd1_49|CHH_DMR	Chr2:163311-163561	Chr2	163311	163561	251	nrpd1-3	6	1	0.016	0.064
nrpd1_49|CHH_DMR	Chr2:163311-163561	Chr2	163311	163561	251	nrpe1-11	67	49	0.751	2.992
nrpe1_11|CHH_DMR	Chr2:163328-163482	Chr2	163328	163482	155	WT_Col0	1153	725	10.797	69.658
nrpe1_11|CHH_DMR	Chr2:163328-163482	Chr2	163328	163482	155	WT_SucSul	1673	1093	13.832	89.239
nrpe1_11|CHH_DMR	Chr2:163328-163482	Chr2	163328	163482	155	nrpd1-47	3	1	0.014	0.09
nrpe1_11|CHH_DMR	Chr2:163328-163482	Chr2	163328	163482	155	nrpd1-49	1	0	0	0
nrpe1_11|CHH_DMR	Chr2:163328-163482	Chr2	163328	163482	155	nrpd1-50	14	13	0.223	1.439
nrpe1_11|CHH_DMR	Chr2:163328-163482	Chr2	163328	163482	155	nrpd1-51	1	0	0	0
nrpe1_11|CHH_DMR	Chr2:163328-163482	Chr2	163328	163482	155	WT_SucSul	1246	831	11.47	74
nrpe1_11|CHH_DMR	Chr2:163328-163482	Chr2	163328	163482	155	nrpd1-3	5	0	0	0
nrpe1_11|CHH_DMR	Chr2:163328-163482	Chr2	163328	163482	155	nrpe1-11	65	47	0.72	4.645
nrpd1_50|CHG_DMR	Chr2:163355-163616	Chr2	163355	163616	262	WT_Col0	1230	757	11.274	43.031
nrpd1_50|CHG_DMR	Chr2:163355-163616	Chr2	163355	163616	262	WT_SucSul	1756	1113	14.085	53.76
nrpd1_50|CHG_DMR	Chr2:163355-163616	Chr2	163355	163616	262	nrpd1-47	4	1	0.014	0.053
nrpd1_50|CHG_DMR	Chr2:163355-163616	Chr2	163355	163616	262	nrpd1-49	1	0	0	0
nrpd1_50|CHG_DMR	Chr2:163355-163616	Chr2	163355	163616	262	nrpd1-50	13	12	0.206	0.786
nrpd1_50|CHG_DMR	Chr2:163355-163616	Chr2	163355	163616	262	nrpd1-51	3	1	0.016	0.061
nrpd1_50|CHG_DMR	Chr2:163355-163616	Chr2	163355	163616	262	WT_SucSul	1296	840	11.595	44.256
nrpd1_50|CHG_DMR	Chr2:163355-163616	Chr2	163355	163616	262	nrpd1-3	6	1	0.016	0.061
nrpd1_50|CHG_DMR	Chr2:163355-163616	Chr2	163355	163616	262	nrpe1-11	67	48	0.736	2.809
nrpd1_3|CHG_DMR	Chr2:171576-172177	Chr2	171576	172177	602	WT_Col0	658	514	7.655	12.716
nrpd1_3|CHG_DMR	Chr2:171576-172177	Chr2	171576	172177	602	WT_SucSul	894	684	8.656	14.379
nrpd1_3|CHG_DMR	Chr2:171576-172177	Chr2	171576	172177	602	nrpd1-47	10	5	0.07	0.116
nrpd1_3|CHG_DMR	Chr2:171576-172177	Chr2	171576	172177	602	nrpd1-49	7	2	0.033	0.055
nrpd1_3|CHG_DMR	Chr2:171576-172177	Chr2	171576	172177	602	nrpd1-50	18	10	0.171	0.284
nrpd1_3|CHG_DMR	Chr2:171576-172177	Chr2	171576	172177	602	nrpd1-51	7	3	0.048	0.08
nrpd1_3|CHG_DMR	Chr2:171576-172177	Chr2	171576	172177	602	WT_SucSul	611	486	6.708	11.143
nrpd1_3|CHG_DMR	Chr2:171576-172177	Chr2	171576	172177	602	nrpd1-3	8	2	0.031	0.051
nrpd1_3|CHG_DMR	Chr2:171576-172177	Chr2	171576	172177	602	nrpe1-11	98	79	1.211	2.012
nrpd1_3|CHG_DMR	Chr4:173433-173838	Chr4	173433	173838	406	WT_Col0	944	684	10.187	25.091
nrpd1_3|CHG_DMR	Chr4:173433-173838	Chr4	173433	173838	406	WT_SucSul	1783	1254	15.87	39.089
nrpd1_3|CHG_DMR	Chr4:173433-173838	Chr4	173433	173838	406	nrpd1-47	15	7	0.098	0.241
nrpd1_3|CHG_DMR	Chr4:173433-173838	Chr4	173433	173838	406	nrpd1-49	5	3	0.049	0.121
nrpd1_3|CHG_DMR	Chr4:173433-173838	Chr4	173433	173838	406	nrpd1-50	20	12	0.206	0.507
nrpd1_3|CHG_DMR	Chr4:173433-173838	Chr4	173433	173838	406	nrpd1-51	9	6	0.095	0.234
nrpd1_3|CHG_DMR	Chr4:173433-173838	Chr4	173433	173838	406	WT_SucSul	1377	997	13.762	33.897
nrpd1_3|CHG_DMR	Chr4:173433-173838	Chr4	173433	173838	406	nrpd1-3	9	6	0.094	0.232
nrpd1_3|CHG_DMR	Chr4:173433-173838	Chr4	173433	173838	406	nrpe1-11	106	89	1.364	3.36
nrpe1_11|CHG_DMR	Chr4:173433-173999	Chr4	173433	173999	567	WT_Col0	947	687	10.231	18.044
nrpe1_11|CHG_DMR	Chr4:173433-173999	Chr4	173433	173999	567	WT_SucSul	1787	1258	15.92	28.078
nrpe1_11|CHG_DMR	Chr4:173433-173999	Chr4	173433	173999	567	nrpd1-47	17	7	0.098	0.173
nrpe1_11|CHG_DMR	Chr4:173433-173999	Chr4	173433	173999	567	nrpd1-49	5	3	0.049	0.086
nrpe1_11|CHG_DMR	Chr4:173433-173999	Chr4	173433	173999	567	nrpd1-50	23	12	0.206	0.363
nrpe1_11|CHG_DMR	Chr4:173433-173999	Chr4	173433	173999	567	nrpd1-51	10	6	0.095	0.168
nrpe1_11|CHG_DMR	Chr4:173433-173999	Chr4	173433	173999	567	WT_SucSul	1381	1000	13.803	24.344
nrpe1_11|CHG_DMR	Chr4:173433-173999	Chr4	173433	173999	567	nrpd1-3	10	6	0.094	0.166
nrpe1_11|CHG_DMR	Chr4:173433-173999	Chr4	173433	173999	567	nrpe1-11	113	93	1.426	2.515
nrpd1_47|CHG_DMR	Chr4:173433-173838	Chr4	173433	173838	406	WT_Col0	944	684	10.187	25.091
nrpd1_47|CHG_DMR	Chr4:173433-173838	Chr4	173433	173838	406	WT_SucSul	1783	1254	15.87	39.089
nrpd1_47|CHG_DMR	Chr4:173433-173838	Chr4	173433	173838	406	nrpd1-47	15	7	0.098	0.241
nrpd1_47|CHG_DMR	Chr4:173433-173838	Chr4	173433	173838	406	nrpd1-49	5	3	0.049	0.121
nrpd1_47|CHG_DMR	Chr4:173433-173838	Chr4	173433	173838	406	nrpd1-50	20	12	0.206	0.507
nrpd1_47|CHG_DMR	Chr4:173433-173838	Chr4	173433	173838	406	nrpd1-51	9	6	0.095	0.234
nrpd1_47|CHG_DMR	Chr4:173433-173838	Chr4	173433	173838	406	WT_SucSul	1377	997	13.762	33.897
nrpd1_47|CHG_DMR	Chr4:173433-173838	Chr4	173433	173838	406	nrpd1-3	9	6	0.094	0.232
nrpd1_47|CHG_DMR	Chr4:173433-173838	Chr4	173433	173838	406	nrpe1-11	106	89	1.364	3.36
nrpd1_51|CHG_DMR	Chr4:173433-173838	Chr4	173433	173838	406	WT_Col0	944	684	10.187	25.091
nrpd1_51|CHG_DMR	Chr4:173433-173838	Chr4	173433	173838	406	WT_SucSul	1783	1254	15.87	39.089
nrpd1_51|CHG_DMR	Chr4:173433-173838	Chr4	173433	173838	406	nrpd1-47	15	7	0.098	0.241
nrpd1_51|CHG_DMR	Chr4:173433-173838	Chr4	173433	173838	406	nrpd1-49	5	3	0.049	0.121
nrpd1_51|CHG_DMR	Chr4:173433-173838	Chr4	173433	173838	406	nrpd1-50	20	12	0.206	0.507
nrpd1_51|CHG_DMR	Chr4:173433-173838	Chr4	173433	173838	406	nrpd1-51	9	6	0.095	0.234
nrpd1_51|CHG_DMR	Chr4:173433-173838	Chr4	173433	173838	406	WT_SucSul	1377	997	13.762	33.897
nrpd1_51|CHG_DMR	Chr4:173433-173838	Chr4	173433	173838	406	nrpd1-3	9	6	0.094	0.232
nrpd1_51|CHG_DMR	Chr4:173433-173838	Chr4	173433	173838	406	nrpe1-11	106	89	1.364	3.36
nrpd1_50|CHG_DMR	Chr2:178256-178658	Chr2	178256	178658	403	WT_Col0	964	662	9.859	24.464
nrpd1_50|CHG_DMR	Chr2:178256-178658	Chr2	178256	178658	403	WT_SucSul	1141	784	9.922	24.62
nrpd1_50|CHG_DMR	Chr2:178256-178658	Chr2	178256	178658	403	nrpd1-47	14	6	0.084	0.208
nrpd1_50|CHG_DMR	Chr2:178256-178658	Chr2	178256	178658	403	nrpd1-49	7	2	0.033	0.082
nrpd1_50|CHG_DMR	Chr2:178256-178658	Chr2	178256	178658	403	nrpd1-50	11	1	0.017	0.042
nrpd1_50|CHG_DMR	Chr2:178256-178658	Chr2	178256	178658	403	nrpd1-51	11	3	0.048	0.119
nrpd1_50|CHG_DMR	Chr2:178256-178658	Chr2	178256	178658	403	WT_SucSul	923	647	8.931	22.161
nrpd1_50|CHG_DMR	Chr2:178256-178658	Chr2	178256	178658	403	nrpd1-3	5	2	0.031	0.077
nrpd1_50|CHG_DMR	Chr2:178256-178658	Chr2	178256	178658	403	nrpe1-11	17	12	0.184	0.457
nrpe1_11|CHG_DMR	Chr2:179676-180046	Chr2	179676	180046	371	WT_Col0	1258	862	12.838	34.604
nrpe1_11|CHG_DMR	Chr2:179676-180046	Chr2	179676	180046	371	WT_SucSul	1655	1142	14.452	38.954
nrpe1_11|CHG_DMR	Chr2:179676-180046	Chr2	179676	180046	371	nrpd1-47	3	0	0	0
nrpe1_11|CHG_DMR	Chr2:179676-180046	Chr2	179676	180046	371	nrpd1-49	2	2	0.033	0.089
nrpe1_11|CHG_DMR	Chr2:179676-180046	Chr2	179676	180046	371	nrpd1-50	10	8	0.137	0.369
nrpe1_11|CHG_DMR	Chr2:179676-180046	Chr2	179676	180046	371	nrpd1-51	8	3	0.048	0.129
nrpe1_11|CHG_DMR	Chr2:179676-180046	Chr2	179676	180046	371	WT_SucSul	1312	923	12.74	34.34
nrpe1_11|CHG_DMR	Chr2:179676-180046	Chr2	179676	180046	371	nrpd1-3	5	2	0.031	0.084
nrpe1_11|CHG_DMR	Chr2:179676-180046	Chr2	179676	180046	371	nrpe1-11	59	38	0.582	1.569
nrpd1_3|CHG_DMR	Chr2:179687-180046	Chr2	179687	180046	360	WT_Col0	1258	862	12.838	35.661
nrpd1_3|CHG_DMR	Chr2:179687-180046	Chr2	179687	180046	360	WT_SucSul	1654	1141	14.44	40.111
nrpd1_3|CHG_DMR	Chr2:179687-180046	Chr2	179687	180046	360	nrpd1-47	3	0	0	0
nrpd1_3|CHG_DMR	Chr2:179687-180046	Chr2	179687	180046	360	nrpd1-49	2	2	0.033	0.092
nrpd1_3|CHG_DMR	Chr2:179687-180046	Chr2	179687	180046	360	nrpd1-50	10	8	0.137	0.381
nrpd1_3|CHG_DMR	Chr2:179687-180046	Chr2	179687	180046	360	nrpd1-51	8	3	0.048	0.133
nrpd1_3|CHG_DMR	Chr2:179687-180046	Chr2	179687	180046	360	WT_SucSul	1310	921	12.713	35.314
nrpd1_3|CHG_DMR	Chr2:179687-180046	Chr2	179687	180046	360	nrpd1-3	5	2	0.031	0.086
nrpd1_3|CHG_DMR	Chr2:179687-180046	Chr2	179687	180046	360	nrpe1-11	58	37	0.567	1.575
nrpd1_49|CHG_DMR	Chr2:179687-180046	Chr2	179687	180046	360	WT_Col0	1258	862	12.838	35.661
nrpd1_49|CHG_DMR	Chr2:179687-180046	Chr2	179687	180046	360	WT_SucSul	1654	1141	14.44	40.111
nrpd1_49|CHG_DMR	Chr2:179687-180046	Chr2	179687	180046	360	nrpd1-47	3	0	0	0
nrpd1_49|CHG_DMR	Chr2:179687-180046	Chr2	179687	180046	360	nrpd1-49	2	2	0.033	0.092
nrpd1_49|CHG_DMR	Chr2:179687-180046	Chr2	179687	180046	360	nrpd1-50	10	8	0.137	0.381
nrpd1_49|CHG_DMR	Chr2:179687-180046	Chr2	179687	180046	360	nrpd1-51	8	3	0.048	0.133
nrpd1_49|CHG_DMR	Chr2:179687-180046	Chr2	179687	180046	360	WT_SucSul	1310	921	12.713	35.314
nrpd1_49|CHG_DMR	Chr2:179687-180046	Chr2	179687	180046	360	nrpd1-3	5	2	0.031	0.086
nrpd1_49|CHG_DMR	Chr2:179687-180046	Chr2	179687	180046	360	nrpe1-11	58	37	0.567	1.575
nrpd1_50|CHG_DMR	Chr2:179721-180004	Chr2	179721	180004	284	WT_Col0	1253	860	12.808	45.099
nrpd1_50|CHG_DMR	Chr2:179721-180004	Chr2	179721	180004	284	WT_SucSul	1648	1138	14.402	50.711
nrpd1_50|CHG_DMR	Chr2:179721-180004	Chr2	179721	180004	284	nrpd1-47	3	0	0	0
nrpd1_50|CHG_DMR	Chr2:179721-180004	Chr2	179721	180004	284	nrpd1-49	1	1	0.016	0.056
nrpd1_50|CHG_DMR	Chr2:179721-180004	Chr2	179721	180004	284	nrpd1-50	10	8	0.137	0.482
nrpd1_50|CHG_DMR	Chr2:179721-180004	Chr2	179721	180004	284	nrpd1-51	7	3	0.048	0.169
nrpd1_50|CHG_DMR	Chr2:179721-180004	Chr2	179721	180004	284	WT_SucSul	1301	917	12.658	44.57
nrpd1_50|CHG_DMR	Chr2:179721-180004	Chr2	179721	180004	284	nrpd1-3	5	2	0.031	0.109
nrpd1_50|CHG_DMR	Chr2:179721-180004	Chr2	179721	180004	284	nrpe1-11	55	35	0.536	1.887
nrpd1_51|CHG_DMR	Chr2:179721-180046	Chr2	179721	180046	326	WT_Col0	1255	861	12.823	39.334
nrpd1_51|CHG_DMR	Chr2:179721-180046	Chr2	179721	180046	326	WT_SucSul	1650	1139	14.414	44.215
nrpd1_51|CHG_DMR	Chr2:179721-180046	Chr2	179721	180046	326	nrpd1-47	3	0	0	0
nrpd1_51|CHG_DMR	Chr2:179721-180046	Chr2	179721	180046	326	nrpd1-49	2	2	0.033	0.101
nrpd1_51|CHG_DMR	Chr2:179721-180046	Chr2	179721	180046	326	nrpd1-50	10	8	0.137	0.42
nrpd1_51|CHG_DMR	Chr2:179721-180046	Chr2	179721	180046	326	nrpd1-51	8	3	0.048	0.147
nrpd1_51|CHG_DMR	Chr2:179721-180046	Chr2	179721	180046	326	WT_SucSul	1304	917	12.658	38.828
nrpd1_51|CHG_DMR	Chr2:179721-180046	Chr2	179721	180046	326	nrpd1-3	5	2	0.031	0.095
nrpd1_51|CHG_DMR	Chr2:179721-180046	Chr2	179721	180046	326	nrpe1-11	56	35	0.536	1.644
nrpd1_3|CG_DMR	Chr2:183701-184749	Chr2	183701	184749	1049	WT_Col0	2046	1460	21.743	20.727
nrpd1_3|CG_DMR	Chr2:183701-184749	Chr2	183701	184749	1049	WT_SucSul	2386	1726	21.843	20.823
nrpd1_3|CG_DMR	Chr2:183701-184749	Chr2	183701	184749	1049	nrpd1-47	27	5	0.07	0.067
nrpd1_3|CG_DMR	Chr2:183701-184749	Chr2	183701	184749	1049	nrpd1-49	12	4	0.066	0.063
nrpd1_3|CG_DMR	Chr2:183701-184749	Chr2	183701	184749	1049	nrpd1-50	43	25	0.428	0.408
nrpd1_3|CG_DMR	Chr2:183701-184749	Chr2	183701	184749	1049	nrpd1-51	14	0	0	0
nrpd1_3|CG_DMR	Chr2:183701-184749	Chr2	183701	184749	1049	WT_SucSul	2172	1620	22.361	21.316
nrpd1_3|CG_DMR	Chr2:183701-184749	Chr2	183701	184749	1049	nrpd1-3	55	4	0.063	0.06
nrpd1_3|CG_DMR	Chr2:183701-184749	Chr2	183701	184749	1049	nrpe1-11	541	390	5.978	5.699
nrpd1_3|CHG_DMR	Chr2:183775-184726	Chr2	183775	184726	952	WT_Col0	2042	1458	21.714	22.809
nrpd1_3|CHG_DMR	Chr2:183775-184726	Chr2	183775	184726	952	WT_SucSul	2383	1725	21.831	22.932
nrpd1_3|CHG_DMR	Chr2:183775-184726	Chr2	183775	184726	952	nrpd1-47	27	5	0.07	0.074
nrpd1_3|CHG_DMR	Chr2:183775-184726	Chr2	183775	184726	952	nrpd1-49	12	4	0.066	0.069
nrpd1_3|CHG_DMR	Chr2:183775-184726	Chr2	183775	184726	952	nrpd1-50	43	25	0.428	0.45
nrpd1_3|CHG_DMR	Chr2:183775-184726	Chr2	183775	184726	952	nrpd1-51	14	0	0	0
nrpd1_3|CHG_DMR	Chr2:183775-184726	Chr2	183775	184726	952	WT_SucSul	2170	1619	22.347	23.474
nrpd1_3|CHG_DMR	Chr2:183775-184726	Chr2	183775	184726	952	nrpd1-3	55	4	0.063	0.066
nrpd1_3|CHG_DMR	Chr2:183775-184726	Chr2	183775	184726	952	nrpe1-11	541	390	5.978	6.279
nrpd1_47|CHG_DMR	Chr2:184024-184726	Chr2	184024	184726	703	WT_Col0	1920	1362	20.284	28.853
nrpd1_47|CHG_DMR	Chr2:184024-184726	Chr2	184024	184726	703	WT_SucSul	2247	1614	20.426	29.055
nrpd1_47|CHG_DMR	Chr2:184024-184726	Chr2	184024	184726	703	nrpd1-47	25	5	0.07	0.1
nrpd1_47|CHG_DMR	Chr2:184024-184726	Chr2	184024	184726	703	nrpd1-49	9	3	0.049	0.07
nrpd1_47|CHG_DMR	Chr2:184024-184726	Chr2	184024	184726	703	nrpd1-50	43	25	0.428	0.609
nrpd1_47|CHG_DMR	Chr2:184024-184726	Chr2	184024	184726	703	nrpd1-51	12	0	0	0
nrpd1_47|CHG_DMR	Chr2:184024-184726	Chr2	184024	184726	703	WT_SucSul	2064	1542	21.285	30.277
nrpd1_47|CHG_DMR	Chr2:184024-184726	Chr2	184024	184726	703	nrpd1-3	52	4	0.063	0.09
nrpd1_47|CHG_DMR	Chr2:184024-184726	Chr2	184024	184726	703	nrpe1-11	530	380	5.825	8.286
nrpd1_47|CHH_DMR	Chr4:184674-185472	Chr4	184674	185472	799	WT_Col0	786	422	6.285	7.866
nrpd1_47|CHH_DMR	Chr4:184674-185472	Chr4	184674	185472	799	WT_SucSul	1007	534	6.758	8.458
nrpd1_47|CHH_DMR	Chr4:184674-185472	Chr4	184674	185472	799	nrpd1-47	9	5	0.07	0.088
nrpd1_47|CHH_DMR	Chr4:184674-185472	Chr4	184674	185472	799	nrpd1-49	4	0	0	0
nrpd1_47|CHH_DMR	Chr4:184674-185472	Chr4	184674	185472	799	nrpd1-50	15	8	0.137	0.171
nrpd1_47|CHH_DMR	Chr4:184674-185472	Chr4	184674	185472	799	nrpd1-51	7	3	0.048	0.06
nrpd1_47|CHH_DMR	Chr4:184674-185472	Chr4	184674	185472	799	WT_SucSul	660	438	6.046	7.567
nrpd1_47|CHH_DMR	Chr4:184674-185472	Chr4	184674	185472	799	nrpd1-3	4	0	0	0
nrpd1_47|CHH_DMR	Chr4:184674-185472	Chr4	184674	185472	799	nrpe1-11	10	7	0.107	0.134
nrpd1_51|CHH_DMR	Chr4:184788-185449	Chr4	184788	185449	662	WT_Col0	779	419	6.24	9.426
nrpd1_51|CHH_DMR	Chr4:184788-185449	Chr4	184788	185449	662	WT_SucSul	998	528	6.682	10.094
nrpd1_51|CHH_DMR	Chr4:184788-185449	Chr4	184788	185449	662	nrpd1-47	6	4	0.056	0.085
nrpd1_51|CHH_DMR	Chr4:184788-185449	Chr4	184788	185449	662	nrpd1-49	4	0	0	0
nrpd1_51|CHH_DMR	Chr4:184788-185449	Chr4	184788	185449	662	nrpd1-50	12	6	0.103	0.156
nrpd1_51|CHH_DMR	Chr4:184788-185449	Chr4	184788	185449	662	nrpd1-51	6	3	0.048	0.073
nrpd1_51|CHH_DMR	Chr4:184788-185449	Chr4	184788	185449	662	WT_SucSul	649	430	5.935	8.965
nrpd1_51|CHH_DMR	Chr4:184788-185449	Chr4	184788	185449	662	nrpd1-3	3	0	0	0
nrpd1_51|CHH_DMR	Chr4:184788-185449	Chr4	184788	185449	662	nrpe1-11	9	6	0.092	0.139
nrpd1_49|CHH_DMR	Chr4:184794-185481	Chr4	184794	185481	688	WT_Col0	784	421	6.27	9.113
nrpd1_49|CHH_DMR	Chr4:184794-185481	Chr4	184794	185481	688	WT_SucSul	1001	528	6.682	9.712
nrpd1_49|CHH_DMR	Chr4:184794-185481	Chr4	184794	185481	688	nrpd1-47	7	4	0.056	0.081
nrpd1_49|CHH_DMR	Chr4:184794-185481	Chr4	184794	185481	688	nrpd1-49	5	0	0	0
nrpd1_49|CHH_DMR	Chr4:184794-185481	Chr4	184794	185481	688	nrpd1-50	14	7	0.12	0.174
nrpd1_49|CHH_DMR	Chr4:184794-185481	Chr4	184794	185481	688	nrpd1-51	7	3	0.048	0.07
nrpd1_49|CHH_DMR	Chr4:184794-185481	Chr4	184794	185481	688	WT_SucSul	654	433	5.977	8.688
nrpd1_49|CHH_DMR	Chr4:184794-185481	Chr4	184794	185481	688	nrpd1-3	3	0	0	0
[truncated: 250,734+ more rows]
